# Supplementary material for: Clinical M2 Macrophage-Related Genes Can Serve as a Reliable Predictor of Lung Adenocarcinoma
Source: Front Oncol. 2022 Jul 22;12:919899. doi: 10.3389/fonc.2022.919899 (PMC9352953; doi:10.3389/fonc.2022.919899)
Supplement: Supplementary Table 1 — The Results of CIBERSORT algorithm. [file Table_1.xls]

Mixture	B cells naive	B cells memory	Plasma cells	T cells CD8	T cells CD4 memory resting	T cells CD4 memory activated	T cells follicular helper	T cells regulatory (Tregs)	T cells gamma delta	NK cells resting	NK cells activated	Monocytes	Macrophages M0	Macrophages M1	Macrophages M2	Dendritic cells resting	Dendritic cells activated	Mast cells resting	Mast cells activated	Eosinophils	Neutrophils	P-value	Correlation	RMSE
TCGA-38-4626-11A-01R-1758-07	0	0.00026353	0	0.041235162	0.123018899	0	0.0021606	0	0	0.004806305	0.030248865	0.047482449	0.349442549	0	0.275401894	0.004115887	0.047705935	0	0.05065179	0	0.023466136	0	0.395846723	0.934621117
TCGA-44-6148-11A-01R-1858-07	0.049335274	0	0.029780212	0.019736799	0.225712065	0.004547253	0	0	0	0.035569978	0	0.070097023	0.07749053	0.016720944	0.244502424	0.01969225	0.059624673	0.092669819	0	0.014596817	0.039923939	0.002	0.30758126	0.955207862
TCGA-44-5645-11A-01R-1628-07	0.006540862	0	0.001137644	0.066398314	0.200925999	0	0	0	0	0.076458056	0.013152057	0.04024187	0.166398202	0.016885235	0.274077753	0.012945102	0.009827617	0.093165671	0	0.003385966	0.01845965	0	0.387168644	0.923751221
TCGA-44-2668-11A-01R-1758-07	0.008717579	0	0.01710931	0.08558481	0.111806941	0.01568647	0	0.012247903	0	0.02067665	0	0.101583857	0.226086127	0.003837224	0.242080454	0.016896993	0.007166069	0.06679509	0	0	0.063724524	0.001	0.323268642	0.958574136
TCGA-91-6829-11A-01R-1858-07	0	0	0	0.03379437	0.009901693	0	0.015203768	0.004261145	0	0	0.023150743	0.036449625	0.508281042	0.006643994	0.142122703	0.093508134	0.004233673	0.099612638	0	0.00015634	0.02268013	0	0.426909362	0.92962146
TCGA-91-6849-11A-01R-1949-07	0.007059451	0	0.020299514	0.019707624	0.303206713	0	0	0	0	0.090645692	0.000799248	0.056294893	0.156932351	0.046101645	0.151395448	0	0.044021251	0.054001829	0.006260917	0.033506815	0.00976661	0.051	0.154399355	1.024751905
TCGA-50-5935-11A-01R-1858-07	0.003156752	0	0	0.048019189	0.218511614	0	0	0	0	0.077034708	0	0.056321133	0.174344962	0.084096956	0.193035109	0.036851787	0	0.106690071	0	0.000158231	0.001779489	0.005	0.276993062	0.974535538
TCGA-44-6146-11A-01R-1858-07	0.037945145	0	0.032670915	0.179507194	0.248553712	0.017245392	0.016735902	0	0	0.011447385	0.020122654	0.051544239	0	0.053932649	0.169132468	0.011175116	0.009141496	0.080912945	0	0.016527525	0.043405261	0.006	0.266737685	0.975521263
TCGA-49-6744-11A-01R-1858-07	0.000159568	0	0	0.093526751	0.219822704	0.001347838	0	0	0	0.042051789	0	0.009377413	0.203748952	0.004021845	0.217676839	0.003008444	0.041707708	0.119228572	0	0.035431888	0.008889688	0.001	0.325766664	0.953480811
TCGA-49-6745-11A-01R-1858-07	0.001726417	0	0	0.056278462	0.224482595	0	0	0	0	0.055435033	0.029992515	0.058361934	0.094297397	0.072359687	0.188175937	0.075612737	0	0.117059283	0	0.009307541	0.016910462	0	0.433626256	0.900272131
TCGA-91-6836-11A-01R-1858-07	0.006102757	0	0	0.122517411	0.18042149	0.003934378	0	0	0	0.036961103	0.011616871	0.060694534	0.253567217	0.0067518	0.200013973	0.00223076	0.046401	0.034947179	0	0.016873792	0.016965735	0	0.354981457	0.94257772
TCGA-55-6968-11A-01R-1949-07	0.008879407	0.072057873	0.001853713	0.070317856	0.026365402	0	0.04029291	0.025148535	0	0	0.052974535	0.105488282	0.313987847	0.02300568	0.116219408	0.020614483	0	0.101483768	0	0.010996712	0.010313588	0.002	0.307488846	0.965193858
TCGA-44-6778-11A-01R-1858-07	0.038497493	0	0.0005328	0.037176647	0.304263386	0.001472905	0.011120427	0	0	0.009456056	0.017077752	0.093965809	0.089331775	0.067047631	0.081956091	0.011404122	0.01174265	0	0.118279943	0.011993773	0.094680742	0.01	0.243604847	0.991163826
TCGA-55-6982-11A-01R-1949-07	0.02782359	0	0	0.120290164	0.239840767	0.004762924	0	0	0	0.030250409	0.01262151	0.064222185	0.12557908	0.103466056	0.149648202	0.016706436	0.013784008	0.086922531	0	0	0.004082137	0	0.399344992	0.91682299
TCGA-55-6984-11A-01R-1949-07	0	0	0	0.055501504	0.13104207	0	0	0	0	0.010514182	0.019887789	0.039787307	0.138545756	0.014505843	0.326170559	0.033381078	0.063998703	0.104436895	0	0.058336157	0.003892157	0.005	0.280392815	0.975699454
TCGA-55-6981-11A-01R-1949-07	0.009836347	0	0	0.017492508	0.149354147	0	0.002189928	0	0	0.006670667	0.023480416	0.0243919	0.235454781	0.042364498	0.313435227	0.027698278	0	0.101000143	0	0.029982619	0.016648542	0.008	0.253087647	0.997752605
TCGA-91-6835-11A-01R-1858-07	0.050579561	0	0.022610543	0.103642403	0.122628669	0.000983145	0.025367235	0	0.036646941	0	0.029675083	0.016041385	0.04221617	0.135366886	0.234051219	0.057951687	0	0.118728618	0	0	0.003510453	0.001	0.317011928	0.954954933
TCGA-44-6776-11A-01R-1858-07	0.00731843	0	0	0.0659292	0.217414185	0	0	0	0	0.096038766	0.009990362	0.027511426	0.188848642	0.010120611	0.144015643	0	0.141902957	0.052491903	0	0.036649047	0.001768826	0.03	0.184661648	1.018945408
TCGA-44-2665-11A-01R-1758-07	0.017368178	0	0.007788565	0.056421226	0.096784143	0	0.00796256	0.020603342	0	0.019499494	0.033993664	0.111956173	0.118176685	0.020988882	0.300979658	0.012010314	0	0.128796075	0	0.009627997	0.037043044	0.007	0.259348843	0.983234076
TCGA-91-6847-11A-01R-1949-07	0.006052222	0	0.022158793	0.06907079	0.21429892	0	0	0	0	0.062723942	0.015308283	0.07536961	0.224747282	0.013117114	0.126140171	0.010266946	0	0.108625286	0	0	0.052117274	0.047	0.161499086	1.026843717
TCGA-44-3396-11A-01R-1758-07	0.006132324	0	0.006518342	0.103389376	0.262137953	0.003349072	0	0	0	0.023928036	0	0.091390352	0.116613263	0.059118134	0.208221548	0.008408778	0.016379867	0.067373555	0	0	0.027039399	0	0.372076032	0.929473282
TCGA-50-5931-11A-01R-1858-07	0.00654241	0	0	0.074526557	0.203693073	0	0	0	0	0.005067797	0.080691299	0.013709379	0.21330145	0.005979917	0.22035628	0	0.077041195	0	0.095682678	0	0.003407967	0.008	0.251235484	0.998712431
TCGA-44-6145-11A-01R-1858-07	0	0	0.021414617	0.052193637	0.21481821	0.012032942	0	0	0	0.053474162	0	0.039632866	0.249492241	0.008275568	0.153323509	0	0.042961462	0.101888277	0	0.023346769	0.027145741	0.002	0.306673382	0.962042533
TCGA-44-6144-11A-01R-1755-07	0.015933771	0	0	0.042368006	0.25791699	0	0	0	0	0.049177456	0	0.032078342	0.193653761	0.044602033	0.219601629	0.071201202	0.01964517	0.041711794	0	0.002929625	0.00918022	0	0.378538813	0.928074643
TCGA-55-6970-11A-01R-1949-07	0.015250376	0	0.007065823	0.059394581	0.349303243	0.009577055	0	0	0	0.026442911	0	0.051215099	0.135218158	0.108744471	0.131938118	0.001713874	0.017385468	0.058719812	0	0.000729639	0.027301373	0	0.337984959	0.947195334
TCGA-55-6969-11A-01R-1949-07	0.031494246	0.025842765	0.037004914	0.091894122	0.161904212	0.003660443	0	0.014556188	0	0.023973015	0.008500917	0.059098662	0.218140771	0.010368186	0.209782759	0	0.023939401	0.05743762	0	0.001676771	0.020725009	0.007	0.25983084	0.981779089
TCGA-91-6828-11A-01R-1858-07	0.009896512	0	0.017485543	0.066851604	0.257947253	0.00451727	0	0	0	0.046870296	0.015699969	0.070449097	0.148500187	0.021909851	0.132987173	0.002053966	0.047021096	0.055894958	0	0	0.101915224	0.024	0.195077044	1.010444687
TCGA-49-6742-11A-01R-1858-07	0.007328144	0	0.059270842	0.039809631	0.096009708	0	0	0.017257324	0	0.003077469	0.028872561	0.012441653	0.259959401	0.017782383	0.300469182	0.018286633	0	0.115539308	0	0	0.02389576	0.002	0.307124768	0.969469645
TCGA-38-4627-11A-01R-1758-07	0	0	0	0.058242504	0.253589326	0	0	0	0	0.043179783	0.000541139	0.123453825	0.13195492	0.025639796	0.189573431	0.010931298	0.044070552	0.113354861	0	0	0.005468565	0	0.447328157	0.893958496
TCGA-49-4512-11A-01R-1858-07	0.012807331	0	0.030967888	0.058083937	0.185217312	0	0	0	0	0.007907315	0.035486732	0.013611647	0.058657417	0.083166134	0.212311665	0.148623498	0	0.118189091	0	0.015469645	0.019500387	0	0.488007785	0.875364312
TCGA-55-6983-11A-01R-1949-07	0.012798956	0	0.004174378	0.086814802	0.193660405	0	0	0	0	0.022146531	0.009522164	0	0.235693308	0.068593333	0.24385426	0.037357804	0	0.06530736	0	0	0.0200767	0.008	0.251535487	0.993866152
TCGA-49-6761-11A-01R-1949-07	0.004603788	0	0	0.089215355	0.14463033	0	0	0	0	0.107220954	0.0289505	0.036212173	0.271622005	0.012611308	0.101011031	0.032233151	0.066790006	0.100096426	0	0	0.004802973	0	0.368434602	0.935033082
TCGA-55-6975-11A-01R-1949-07	0.011264018	0	0.029019436	0.024451369	0.299109095	0.001630875	0	0	0	0.01632105	0.020148162	0.067502141	0.115229346	0.003611556	0.136471043	0	0.041861296	0.158631573	0	0.021626511	0.053122529	0.015	0.219724427	0.993440383
TCGA-44-2655-11A-01R-1758-07	0.021499287	0	0	0.056748886	0.249835608	0.00395751	0	0	0	0.017795461	0.011295652	0.052517431	0.171099814	0.020219642	0.167025528	0.013675511	0.024890857	0.147634538	0	0.041804274	0	0.014	0.223299737	0.994853671
TCGA-44-2657-11A-01R-1758-07	0.177467079	0	0.027568219	0.161797219	0.085414997	0.015499998	0.049199836	0.040720007	0	0	0.036914362	0.020623128	0.061491932	0.015982162	0.123313919	0.053955487	0.024903663	0.084570396	0	0	0.020577598	0	0.37641694	0.925746116
TCGA-50-5936-11A-01R-1628-07	0.013221805	0	0	0.061259728	0.230776697	0.006007357	0.006339831	0	0	0.079584958	0.005755424	0.085079355	0.207365681	0.004952891	0.117607758	0.013335529	0.057562998	0.032625429	0	0.077082655	0.001441905	0.021	0.202479227	1.007527229
TCGA-50-5932-11A-01R-1755-07	0	0	0.007857367	0.062378741	0.195313688	0	0	0	0	0.069509872	0.002347085	0.054874281	0.07733767	0	0.308778595	0	0.05713125	0.115495814	0	0.042085325	0.006890313	0.005	0.274598749	0.972970114
TCGA-44-2661-11A-01R-1758-07	0.040340849	0	0	0.028611236	0.195236644	0.009359868	0.009673675	0	0	0	0.012891003	0.034471859	0.166705733	0.05207011	0.240414383	0.064059796	0	0.138612995	0	0	0.007551848	0	0.411630987	0.911101169
TCGA-49-6743-11A-01R-1858-07	0.003925358	0	0.030100108	0.049138892	0.158004844	0.004800053	0.004448042	0	0	0	0.037965199	0.0339905	0.175154673	0.020083503	0.198140587	0.005255296	0.020129887	0.187350011	0	0.058105894	0.013407152	0	0.354777407	0.937661647
TCGA-55-6971-11A-01R-1949-07	0	0	0.002681902	0.081314482	0.204013	0	0	0	0	0.053502883	0	0.050631997	0.201454098	0.032601812	0.181476874	0.005393433	0.014567626	0.114635594	0	0.048699266	0.009027032	0.008	0.251547756	0.985674864
TCGA-50-6595-11A-01R-1858-07	0.012894502	0	0	0.081363578	0.319557068	0	0	0	0	0.074047115	0.032261698	0.028789435	0.102662509	0.065729497	0.175773969	0.003902878	0	0.09875383	0	0	0.004263921	0	0.344767298	0.943862237
TCGA-55-6980-11A-01R-1949-07	0.002874873	0	0.033751813	0.072234445	0.279140857	0.024970032	0	0	0	0.07198741	0.004502072	0.049947896	0.111931693	0.059748736	0.168756241	0.022816436	0	0.091207944	0	0	0.006129552	0.007	0.263113814	0.97625768
TCGA-44-2662-11A-01R-1758-07	0.021683801	0	0	0.082325364	0.241046628	0	0	0	0	0.03017518	0.046734225	0.135151432	0	0.027575145	0.187424435	0.002561562	0.048506111	0.042074604	0.030003971	0	0.104737543	0.105	0.126548646	1.041265296
TCGA-55-6986-11A-01R-1949-07	0.023477371	0	0.007967262	0.054597628	0.276594814	0	0	0	0	0.046980014	0	0.022004043	0.125406768	0.032046639	0.237472739	0.006327141	0.02209591	0.04548199	0	0.064177018	0.035370664	0.022	0.199244237	1.006424519
TCGA-38-4625-11A-01R-1758-07	0	0.000698999	0.000512288	0.029552528	0.132356782	0	0	0	0	0.019688367	0	0.119844442	0.307983383	0	0.196497928	0	0.049579669	0.103279578	0	0.011614946	0.028391091	0	0.37129041	0.938678835
TCGA-91-6831-11A-02R-1858-07	0.043379966	0	0	0.098493943	0.19866179	0.002450269	0	0	0.013946327	0	0	0.081098268	0.182183984	0.060624187	0.137887764	0	0.027744556	0.065303294	0	0.044614737	0.043610914	0.008	0.254382451	0.983226394
TCGA-50-5933-11A-01R-1755-07	0.01006078	0	0.011037854	0.091459623	0.135707791	0.016419802	0	0	0	0.072276963	0	0.100211999	0.091964297	0.018482206	0.139511371	0	0.119233096	0.061373551	0	0	0.132260667	0.011	0.241003498	0.991141936
TCGA-50-5939-11A-01R-1628-07	0.006511738	0.001057359	0.004239741	0.055702439	0.199917188	0	0	0	0	0.027450014	0	0.110113941	0.20184641	0.014505978	0.211832416	0.007231501	0	0.070247508	0	0.049875522	0.039468244	0.024	0.19527916	1.014924264
TCGA-73-4676-11A-01R-1755-07	0	0	0.004558119	0.149845208	0.172328872	0.003469294	0	0	0	0.048535478	0.016098899	0.082774514	0.212615134	0.001872125	0.142164261	0.057115874	0.061951125	0.042053437	0	0	0.004617658	0	0.361378063	0.936585032
TCGA-55-6979-11A-01R-1949-07	0.021995656	0	0	0.046050337	0.210974964	0.002886893	0.043455634	0	0	0	0.016274214	0.005280735	0.277381151	0.081763698	0.197115588	0.014111659	0	0.029396527	0	0.018302532	0.035010412	0.001	0.334035757	0.955398727
TCGA-50-5930-11A-01R-1755-07	0.005424268	0	0.026312478	0.094507499	0.053991484	0	0	0	0	0.035044006	0.005005361	0.117338609	0.241098443	0	0.204365722	0	0.091532735	0.092157281	0	0.017462786	0.015759326	0.005	0.282442096	0.976788337
TCGA-38-4632-11A-01R-1755-07	0	0	0	0.085160038	0.182860464	0.028341768	0	0	0	0.006711539	0.019634887	0.028697072	0.098189619	0.033672437	0.280319444	0.029132939	0.030129257	0.11457177	0	0.025809628	0.036769138	0	0.407857002	0.912454176
TCGA-49-4490-11A-01R-1858-07	0	0	0	0.118224624	0.256793614	0	0	0	0	0.096844154	0.000146932	0.015313796	0.054112896	0.027423592	0.190811722	0.078724257	0.043776843	0.097117193	0	0.003173466	0.017536912	0	0.496779278	0.869507013
TCGA-44-3398-11B-01R-1758-07	0	0	0.00231523	0.049180148	0.226552719	0	0	0	0	0.09404275	0.033511252	0.058325439	0.171613456	0.035009181	0.096270027	0.02399891	0.051281023	0.124808572	0	0	0.033091291	0	0.343456448	0.943092031
TCGA-44-6777-11A-01R-1858-07	0	0.016813407	0.043312022	0.089789177	0.184545151	0	0	0	0	0.032482585	0.012743399	0.063378013	0.16990948	0.03640996	0.210846091	0.007272703	0.028755732	0.07727684	0	0	0.026465439	0	0.376948809	0.926842597
TCGA-55-6978-11A-01R-1949-07	0.017297636	0	0.003669645	0.025974376	0.20714821	0	0	0	0	0.140288088	0.014588062	0.083487438	0.140972035	0.039088538	0.173342671	0.002892794	0.035046111	0.094321945	0	0.002237128	0.019645321	0.001	0.32727979	0.950373618
TCGA-55-6972-11A-01R-1949-07	0.004029628	0	0.020557108	0.082529301	0.269100427	0	0	0	0	0.131183297	0.021122979	0.033577155	0.132938274	0.043187864	0.147081862	0.001951449	0.028884951	0.073706401	0	0.004408571	0.005740734	0.005	0.27256873	0.978212738
TCGA-55-6985-11A-01R-1949-07	0.012721007	0	0	0.086587346	0.21625101	0.008624569	0	0	0	0	0.019214303	0.04654164	0.296269243	0.008718561	0.166356126	0.022828501	0.020448881	0.058326	0	0.029961372	0.007151442	0	0.338625965	0.951894026
TCGA-44-6147-11A-01R-1858-07	0.008664205	0	0.033575747	0.017921934	0.277717748	0.016025592	0	0	0	0.083382208	0	0.043570341	0.09469989	0.006953501	0.129798446	0	0.051656448	0.070849454	0.00411726	0	0.161067226	0.011	0.236352638	0.992188613
TCGA-MP-A4T8-01A-11R-A24X-07	0.034366219	0	0.074902984	0.013422274	0	0	0.035109885	0.111463878	0.009969832	0	0.028261044	0	0.406513875	0	0.078265188	0	0.158296979	0.049135586	0	0	0.000292257	0	0.35432422	0.950391911
TCGA-MP-A4T6-01A-32R-A262-07	0.04692301	0	0.014981062	0.053697973	0.110351438	0	0.043645079	0.131436157	0.020713876	0	0	0	0.359226523	0.069253725	0.107987221	0	0.009272347	0.03201398	0	0	0.000497609	0	0.387245961	0.928480636
TCGA-49-4510-01A-01R-1206-07	0.028709094	0	0.339551752	0.076610017	0.119724136	0	0.051542408	0	0	0	0.039555745	0.00643029	0.010113619	0.026965964	0.198711754	0.026265181	0.026290179	0.044212749	0	0	0.005317112	0.013	0.226309912	0.982124907
TCGA-67-3772-01A-01R-0946-07	0.034120842	0	0.191046698	0.064259915	0.119178612	0.015552579	0	0.021978948	0.018593194	0	0	0.025762174	0.035489384	0.024339426	0.123891417	0.222842025	0.029636843	0.068299377	0	0	0.005008566	0	0.404075118	0.916035626
TCGA-69-7763-01A-11R-2170-07	0.007023561	0	0.176888984	0.065148284	0.235162547	0.020118483	0.013647718	0	0	0.011023944	0	0.004152239	0.103284605	0.015848368	0.246041911	0.00182334	0.045115825	0.042225802	0	0	0.012494389	0.001	0.313185539	0.952452763
TCGA-05-4410-01A-21R-1858-07	0	0.023907899	0.271242532	0.131117992	0.117750127	0.051882018	0.058157442	0	0	0.010149175	0.007917233	0.009073768	0.061787033	0.105953041	0.090138663	0.012688449	0.000634562	0.047600064	0	0	0	0	0.400604583	0.91620605
TCGA-95-7039-01A-11R-1949-07	0.034455856	0	0.028056144	0.157597488	0.118864197	0.082238431	0.041179304	0.023263976	0	0.001446246	0	0	0.161408277	0.094041112	0.164782993	0.016289479	0.018961032	0.057415467	0	0	0	0.022	0.199731999	1.005477504
TCGA-MP-A4TC-01A-11R-A24X-07	0	0	0.028250758	0.085703541	0.076336759	0.054931011	0.025300634	0.043255711	0	0.023218995	0.004295415	0	0.324963036	0.093894192	0.168987049	0.030003091	0	0	0.040506405	0	0.000353403	0	0.554945607	0.832174819
TCGA-62-A46S-01A-11R-A24H-07	0.01791682	0	0.185976393	0.074247402	0.189394155	0.009923725	0.016690966	0.03171574	0	0	0.020271533	0.016657899	0.07979946	0.084252902	0.103171514	0.079703899	0.007410622	0.055465914	0	0.010557823	0.016843234	0.022	0.199858607	0.993320303
TCGA-95-A4VK-01A-11R-A262-07	0.141538223	0	0.103472179	0.120621146	0.202348307	0.008242195	0.050675289	0.077414352	0	0.006786042	0.004289386	0	0.129316907	0.066351423	0.038405705	0.000832868	0.026867881	0.022838097	0	0	0	0.016	0.215115894	0.997544293
TCGA-49-AARO-01A-12R-A41B-07	0.044743961	0.000477299	0.044133196	0.082437845	0.131086673	0.000225862	0.004803224	0.066668409	0	0.022075235	0	0.015607101	0.284266065	0.043493956	0.124642795	0.078253808	0.041647347	0	0.012618111	0	0.00281911	0	0.494579683	0.868908075
TCGA-55-7994-01A-11R-2187-07	0.022179084	0	0.026057446	0.176192336	0	0.057544822	0.037223037	0.037786055	0.006642401	0.055053173	0.010775857	0	0.166771786	0.126430188	0.168678697	0.031709811	0.016937102	0.060018204	0	0	0	0	0.442965441	0.895763305
TCGA-49-6743-01A-11R-1858-07	0.052848514	0	0.128690391	0.093149613	0.172262077	0.036405303	0.018450597	0.013882148	0	0.024948057	0	0.00354562	0.207558051	0.076719375	0.135374372	0.002522579	0	0.030510671	0	0	0.003132632	0.005	0.27202074	0.971920368
TCGA-78-7149-01A-11R-2039-07	0.0078766	0	0.285540238	0.084197469	0.15561472	0	0.035897188	0.044709342	0	0	0.041756011	0.012015267	0.089317478	0.077258947	0.080350737	0.01678011	0.005231037	0.063454857	0	0	0	0.074	0.139430395	1.01654358
TCGA-44-7660-01A-11R-2066-07	0.041893003	0	0.081051143	0.092741577	0.179319822	0.010946864	0.040560774	0.057140613	0	0	0.016697075	0	0.099376711	0.122977505	0.177300287	0.061145157	0	0.018849469	0	0	0	0.003	0.298927065	0.96190825
TCGA-53-7626-01A-12R-2066-07	0.037555604	0	0.086525354	0.083723571	0.261090467	0	0.048213048	0.022558015	0	0.016316758	0	0.023539858	0.081130107	0.07352634	0.150166099	0.027629178	0.007484554	0.035265749	0.0274507	0	0.017824598	0	0.340635405	0.941447054
TCGA-44-8119-01A-11R-2241-07	0.035642323	0	0.163980957	0	0.088130601	0.042019352	0.02416087	0.024453851	0.029525824	0	0.026888651	0	0.339497316	0.050074222	0.141384135	0	0	0.026393332	0	0	0.007848567	0.001	0.329783326	0.953875091
TCGA-44-2656-01A-02R-0946-07	0.017345765	0	0.129906595	0.265366839	0.024947314	0.052087586	0.017946029	0.00661147	0	0.002682177	0	0.020976523	0.036310381	0.122299971	0.163735694	0.067103219	0	0.056343821	0	0.01082728	0.005509335	0	0.535977773	0.853314124
TCGA-78-7153-01A-11R-2039-07	0.072891381	0	0.211378503	0.124362163	0.173174928	0	0.017073682	0.032956798	0	0	0.077936912	0.013782309	0.046151166	0.017666849	0.129011562	0.019499267	0.013487297	0.050627183	0	0	0	0.051	0.154923092	1.013617167
TCGA-55-6987-01A-11R-1949-07	0.001486512	0.047924743	0.106624087	0.238725058	0.025618959	0.084261685	0.043988197	0.017227246	0.000944654	0.03571248	0	0.007718395	0.152306549	0.129334269	0.06332624	0.003621651	0	0.034153193	0	0	0.00702608	0	0.509857041	0.862557074
TCGA-78-7539-01A-11R-2066-07	0	0.011001276	0.025487926	0.178946204	0.145822292	0.047837791	0.041102977	0.041403247	0	0	0.037359109	0.013388088	0.056953892	0.06313102	0.142885154	0.08519464	0.037452331	0.067906448	0	0	0.004127604	0.001	0.324003887	0.949766387
TCGA-83-5908-01A-21R-2287-07	0.018532425	0	0.017109267	0.324476096	0	0.194702328	0.038652437	0.016517439	0.004364261	0.049399501	0	0.006579149	0.049256884	0.119233171	0.067554013	0.077603209	0	0.016019819	0	0	0	0	0.43915113	0.898360938
TCGA-95-7567-01A-11R-2066-07	0.006122002	0	0.184051292	0.005178712	0.181918815	0.034790582	0.02932506	0.042011643	0.03542157	0	0.033713162	0	0.042372358	0.085979294	0.235226215	0.029368105	0.024482523	0.029506618	0	0	0.000532047	0.001	0.315262482	0.951044104
TCGA-55-7574-01A-11R-2039-07	0.116116777	0.019057918	0.067391955	0.096856701	0.281530194	0.04657895	0	0.019904299	0	0	0.00334511	0.00749763	0.114788413	0.055006064	0.105737169	0	0	0.063249633	0	0	0.002939187	0	0.410665798	0.911293373
TCGA-44-7667-01A-31R-2066-07	0.001969753	0	0.116799616	0.045291298	0.122501016	0.03524402	0	0.002477823	0	0	0.057752519	0	0.376582914	0.083342345	0.141952807	0.003844894	0	0	0.004948711	0	0.007292284	0	0.452256037	0.894148281
TCGA-75-6205-01A-11R-1755-07	0.025612314	0	0.020296794	0.046699791	0.240597386	0.027660494	0	0.022256733	0.002102072	0.03101024	0	0	0.108103217	0.102920394	0.286003678	0.015930326	0	0.058104231	0	0	0.01270233	0	0.634771371	0.795325036
TCGA-69-8254-01A-11R-2287-07	0.051622618	0	0.117445229	0.009429012	0.237675383	0.009889236	0	0.01086431	0.013150405	0	0.00078126	0.017351908	0.095813923	0.112557696	0.149349834	0.049115409	0.012795703	0.112158075	0	0	0	0.012	0.233173177	0.984624839
TCGA-44-A47G-01A-21R-A24H-07	0.01776418	0	0.132647858	0.117533422	0.210915671	0.046351131	0	0.016961595	0.008217803	0	0	0.006537089	0.123957655	0.062961008	0.130391577	0.058598498	0.013547456	0.051880156	0	0	0.001734902	0	0.453402986	0.893384884
TCGA-44-2668-01A-01R-A278-07	0.004664249	0	0.015723769	0.075751557	0.124599902	0.128271447	0	0	0	0	0.034742706	0.028484285	0.312897683	0.081747955	0.05647829	0	0	0	0.10878303	0.007893686	0.019961441	0	0.438059575	0.900565607
TCGA-44-6775-01C-02R-A277-07	0.076018636	0	0.038608189	0	0.350553971	0.059819733	0	0	0	0	0	0.013531321	0.004231334	0.020333557	0.207305338	0.030150568	0.079904629	0.036020889	0	0.076562778	0.006959055	0.049	0.156774333	1.014439032
TCGA-78-7163-01A-12R-2066-07	0.070265807	0	0.138591047	0.214351838	0.260710832	0.002279057	0.019458565	0.031671985	0.020109807	0	0.025684327	0.008798182	0.008112429	0.031509075	0.063967812	0.03167904	0.03122518	0.040510193	0	0	0.001074824	0.164	0.099231659	1.053591997
TCGA-91-A4BC-01A-11R-A24H-07	0.011757377	0	0.118283279	0.408150189	0.015817572	0.120159797	0.0427521	0.01537297	0.00986824	0	0.039547145	0.001740217	0.038916831	0.040502115	0.076258898	0.006196963	0	0.051787148	0	0	0.002889158	0	0.503575453	0.863596245
TCGA-55-5899-01A-11R-1628-07	0.019309154	0	0.047702364	0.110951373	0.101865894	0.062825053	0.030920008	0.014387413	9.64E-06	0.012503911	0	0	0.269439635	0.066565729	0.224079486	0.002069235	0	0.037371101	0	0	0	0.001	0.321346396	0.957969685
TCGA-J2-A4AD-01A-11R-A24H-07	0	0	0.115782271	0.049314351	0.186966093	0	0.007239206	0.013508734	0	0	0.035349452	0.030675911	0.165721634	0	0.220167805	0.003999247	0.081473246	0.089802049	0	0	0	0.048	0.158692946	1.018187431
TCGA-69-7974-01A-11R-2187-07	0.022470542	0	0	0.032051383	0.1878306	0	0.022778251	0.009242179	0	0	0.09537307	0.012768212	0.027721087	0.059852211	0.275061663	0.144662783	0.027303369	0.07076787	0	0.003620249	0.008496531	0	0.400762251	0.915926591
TCGA-69-7980-01A-11R-2187-07	0.015966098	0	0	0.11663698	0.258312441	0.010591539	0.044493537	0.019604817	0	0	0.049114224	0.009500221	0.04511292	0.146599232	0.185182297	0.030864068	0	0.065680687	0	0	0.00234094	0	0.412232253	0.912305702
TCGA-05-4417-01A-22R-1858-07	0.035796549	0	0.063918127	0.040108939	0.234994082	0.07620393	0.024445221	0.013139143	0	0	0.031429842	0	0.145007989	0.065374791	0.144519899	0.044504257	0.017951206	0.0559059	0	0	0.006700127	0	0.431918514	0.901860444
TCGA-75-5122-01A-01R-1755-07	0.0089011	0	0.010010316	0.291992546	0.100718453	0.03578545	0.023034816	0.00378009	0	0	0	0.023970596	0	0.052231926	0.274739562	0.118118392	0	0	0.03837769	0.01416064	0.004178421	0	0.518254906	0.857525169
TCGA-05-5425-01A-02R-1628-07	0.028992796	0	0.071174433	0.1965382	0.090511352	0.086007448	0.007340268	0.011226345	0	0.006837307	0	0.009074488	0.062205412	0.133171794	0.159456586	0.036198497	0.015147676	0.042958659	0	0.012047217	0.031111523	0	0.40220391	0.914875779
TCGA-44-6146-01A-11R-1755-07	0.034583912	0	0.089009402	0.138719626	0.312268546	0.012219255	0.016018	0	0	0.010076662	0	0.024028482	0.012676504	0.079585294	0.085093905	0.097451684	0	0.057407519	0	0	0.030861211	0.265	0.07342022	1.052694078
TCGA-67-3770-01A-01R-0946-07	0.01490568	0	0.028381072	0.080451599	0.256869154	0.020640674	0.013454577	0	0	0	0.029526863	0.013475867	0.012133953	0.049188545	0.231010147	0.050834439	0.040541081	0.144172842	0	0	0.014413509	0	0.40841257	0.912019569
TCGA-MP-A4T4-01A-11R-A262-07	0.009356763	0	0.120404367	0.126928411	0.138421094	0.016459925	0.056838136	0.015634838	0.002112288	0	0.040806175	0	0.137291165	0.120748761	0.134710845	0.008850857	0	0.068385323	0	0	0.003051054	0	0.566750586	0.835337484
TCGA-05-4403-01A-01R-1206-07	0.017929626	0	0.050397958	0.040504783	0.140366287	0.002947361	0.023283532	0.028637722	0	0.019247831	0	0.023092144	0.255376233	0.084001412	0.185665026	0.060888485	0	0.059657983	0	0	0.008003618	0	0.438558372	0.898302425
TCGA-97-7938-01A-11R-2170-07	0.09154834	0	0.050976997	0.14273825	0.132757693	0.026576785	0.025270665	0.001483709	0	0	0.012960745	0	0.129127929	0.050031436	0.109307672	0.093787974	0.010637342	0.076874574	0	0.026099156	0.019820733	0.135	0.109383183	1.030869626
TCGA-62-A46P-01A-11R-A24H-07	0.047624416	0	0.122772073	0.07022812	0.124467177	0	0.073090523	0.016873749	0	0	0.047202948	0.00814182	0.096288117	0.017799945	0.251974755	0.005498491	0.070653807	0.033612553	0	0	0.013771508	0.039	0.173028255	1.008340105
TCGA-NJ-A4YF-01A-12R-A262-07	0.020644025	0	0.129642562	0.07718544	0.111860901	0.01137312	0.044775041	0.057634289	0	0	0.00525981	0	0.333273675	0.062810997	0.121428655	0.001585211	0	0	0.019944254	0	0.00258202	0	0.392514273	0.92301342
TCGA-50-5055-01A-01R-1628-07	0.098220349	0.038021992	0.152412006	0.119936314	0.094308316	0.003209542	0.034269163	0.067580826	0.026849611	0	0.005970194	0	0.128768251	0.045852595	0.065433642	0.0666771	0.013589693	0.038559828	0	0	0.000340578	0	0.347957081	0.937322886
TCGA-44-6776-01A-11R-1858-07	0.02719806	0	0.120780853	0.1132876	0.219147865	0	0.036545459	0	0	0	0.069995563	0.040238475	0	0.022393227	0.100158224	0.095014932	0.057096469	0.092496414	0	0	0.005646859	0.07	0.142380187	1.018509681
TCGA-62-8399-01A-21R-2326-07	0.016666127	0	0.080906065	0.039924572	0.304423495	0.043113811	0.034989356	0.002427096	0	0	0.030197491	0.077726845	0.00210484	0.031294023	0.102472404	0	0.098200078	0.081543671	0	0.02467638	0.029333746	0.311	0.064409064	1.048937019
TCGA-64-5775-01A-01R-1628-07	0.006468928	0	0.007637477	0.072330839	0.218091167	0	0	0.02895848	0	0	0.033588018	0.016093268	0.26944712	0.032499394	0.258946817	0	0	0	0.045648438	0	0.010290054	0.048	0.158376264	1.047418626
TCGA-86-8672-01A-21R-2403-07	0	0	0.107418442	0.211730105	0.040029041	0.079762516	0.040794543	0.058646722	0	0.041065293	0.002236106	0.006392274	0.153018524	0.059452681	0.175377165	0.012640273	0	0.011436314	0	0	0	0	0.458074606	0.888981176
TCGA-64-1677-01A-01R-0946-07	0.054594912	0.008567046	0.17147439	0.107564043	0.050967314	0.168842179	0.038355271	0.021043084	0.044176423	0	0.009357046	0	0.093964708	0.144366296	0.066116493	0.011046152	0.005301648	0	0	0	0.004262995	0	0.364113485	0.932260842
TCGA-93-A4JO-01A-21R-A24X-07	0.012530697	0.043474356	0.040975808	0.115191231	0.184559029	0.004498872	0.023667662	0.078575886	0	0.01518429	0.001936302	0.019016552	0.146017707	0.078701737	0.143383368	0.049232659	0	0.043053843	0	0	0	0	0.513813696	0.862440858
TCGA-NJ-A4YP-01A-11R-A262-07	0	0	0.087256662	0.113599079	0.126481745	0.022648418	0.026348985	0.046376729	0	0	0.078024428	0	0.18639841	0.072552058	0.176797111	0.001585005	0.044830958	0	0.00906825	0	0.008032163	0.003	0.301194148	0.965050219
TCGA-05-4389-01A-01R-1206-07	0.033245758	0	0	0.227808742	0.037690759	0.065709068	0.024305108	0.064996896	0	0.017796321	0.00422784	0.006975854	0.082132778	0.107041372	0.13874965	0.11774332	0.004561827	0.066513336	0	0.000501372	0	0	0.426726416	0.903468888
TCGA-97-8171-01A-11R-2287-07	0.005789306	0.012837036	0.050794902	0.012896489	0.149665872	0	0.038052923	0.003699021	0	0	0.018555235	0	0.283710608	0.02400896	0.305973905	0.010143503	0.033580606	0.050291634	0	0	0	0.008	0.253804646	0.999576357
TCGA-05-4425-01A-01R-1755-07	0.010724676	0	0	0.00359626	0.182592725	0.010177376	0	0.050140839	0	0.018564692	0	0	0.223161365	0.071061436	0.217723749	0.155462926	0	0.053988145	0	0	0.002805812	0	0.657733718	0.773740943
TCGA-44-6147-01B-06R-A277-07	0.112843857	0.020439099	0.068144235	0	0.436752004	0.033180646	0	0	0	0	0.006927542	0	0	0.031386683	0.117896727	0	0.076598651	0.048412351	0	0.039286539	0.008131667	0.033	0.181463879	1.010232283
TCGA-91-6835-01A-11R-1858-07	0.048297435	0.026358169	0	0.149187178	0.15055723	0.012500879	0.034533995	0.051320822	0.011968691	0	0	0	0.2508809	0.075044261	0.120636649	0.032791394	0	0.035922395	0	0	0	0	0.568175581	0.828900292
TCGA-55-1592-01A-01R-0946-07	0.036122125	0	0.07594308	0.035999236	0.129558894	0	0.028255486	0.008938143	0	0.003622238	0.0022592	0.072099733	0.226354866	0.078602325	0.177460096	0.068179076	0	0.044437069	0	0	0.012168434	0.001	0.328425009	0.950862929
TCGA-69-7760-01A-11R-2170-07	0.054396478	0	0.051747956	0.004424058	0.14367721	0	0.045969992	0.018400061	0	0	0.032004918	0.008965007	0.151523743	0	0.131978976	0	0.32168377	0.035086581	0	0	0.000141251	0.042	0.165560306	1.038647704
TCGA-64-5778-01A-01R-1628-07	0.025824367	0.018287398	0.071662201	0.255596661	0.05339324	0.054669209	0.035240795	0.072890525	0.023295101	0	0	0	0.083006508	0.172222997	0.091431409	0.012218773	0	0.030260816	0	0	0	0	0.561816727	0.830407816
TCGA-55-8620-01A-11R-2403-07	0.016858167	0	0.197096408	0.082243839	0.131864159	0.019641265	0.026380169	0.019779305	0.008096493	0	0.03525854	0	0.189549062	0.101263713	0.101171474	0.008276666	0	0.062520739	0	0	0	0	0.42789747	0.903604525
TCGA-53-7813-01A-11R-2170-07	0.061428559	0	0.377198494	0.195991791	0.02126428	0.128317788	0.013396403	0.017953859	0	0	0.016423273	0.008477974	0.047537798	0.042596959	0.019912052	0	0.0256644	0.023836372	0	0	0	0	0.365524392	0.931455318
TCGA-55-6982-01A-11R-1949-07	0.016606965	0	0.133374787	0.003199	0.036649797	0.012868448	0	0.04122929	0.006094345	0.013507181	0	0	0.286688608	0.184813218	0.186672859	0.063875996	0.011285734	0	0	0	0.003133772	0	0.500343113	0.866563334
TCGA-55-A491-01A-11R-A24H-07	0.030635086	0	0.135198542	0.042361819	0.101270103	0	0.009943002	0.069503114	0	0	0.07494259	0.020236306	0.267378259	0.122964727	0.068176787	0.010603785	0	0.046785879	0	0	0	0	0.443516423	0.89550741
TCGA-55-8094-01A-11R-2241-07	0.104461171	0	0.071474323	0.094943704	0.075076071	0.002133923	0.102729028	0	0	0	0.0500618	0	0.128239819	0	0.099638239	0	0.230049341	0.04056691	0	0	0.000625671	0.448	0.042216156	1.071245231
TCGA-62-A46R-01A-11R-A24H-07	0.031442098	0	0.020978623	0.048483035	0.247844741	0.011940677	0.008098216	0.052843502	0	0	0.017411183	0.065044603	0.03201168	0.023096927	0.162727722	0.05946429	0.092395469	0.126217233	0	0	0	0.022	0.200873526	0.997138326
TCGA-78-7542-01A-21R-2066-07	0.01030606	0	0.048776057	0.10641293	0.102734059	0.041923829	0.055496355	0.048771698	0	0.036517126	0.001648253	0.003743099	0.09302039	0.163729054	0.086998332	0.045900687	0.104787168	0.049234901	0	0	0	0.031	0.1845743	1.025942763
TCGA-86-8073-01A-11R-2241-07	0.011009833	0	0.002758391	0.039874677	0.221230314	0	0.026997983	0.022259747	0	0	0.017085708	0.133635522	0.092475893	0.071093893	0.253673432	0.049884801	0	0.058019805	0	0	0	0.007	0.258110546	0.980988306
TCGA-49-AAR9-01A-21R-A41B-07	0	0	0.040151535	0.047346937	0	0.000341096	0.122742161	0.026433515	0.110996495	0	0.016152982	0	0.463106402	0.075027666	0.046399706	0	0.044507944	0	0	0.006793562	0	0	0.384252292	0.940990935
TCGA-91-6848-01A-11R-1949-07	0.014518584	0	0.098279191	0.040267171	0.273917373	0.053381123	0	0	0	0.004084783	0.010644459	0.019473733	0.182409659	0.120303752	0.136363069	0.02283274	0	0.017105548	0	0	0.006418815	0.004	0.296513629	0.964646381
TCGA-05-4424-01A-22R-1858-07	0.023930839	0	0.034839231	0.086113687	0.21347496	0.013452585	0.018609241	0.014474388	0	0.016050046	0	0.042987266	0.142278861	0.105254976	0.214301924	0.024765575	0.007929247	0.035220089	0	0	0.006317084	0	0.39179576	0.920486764
TCGA-55-7227-01A-11R-2039-07	0.006255537	0	0.008262009	0.056431996	0.224347554	0.001260072	0	0.033960965	0	0	0.027930189	0.028432007	0.12432	0.08175036	0.072995582	0.211388128	0.02778576	0.090504071	0	0	0.004375767	0	0.471804616	0.88211175
TCGA-55-A48Z-01A-12R-A24X-07	0	0	0.148707534	0.062581263	0.126595714	0.001524446	0.014750333	0.046383001	0	0	0.017814601	0	0.28238838	0.072745657	0.180496804	0.011647278	0	0.03436499	0	0	0	0	0.525647903	0.853000454
TCGA-MN-A4N4-01A-12R-A24X-07	0.010794908	0	0.09273075	0.048750417	0.063629294	0.021210937	0	0.018294782	0	0	0.007935817	0	0.536151684	0.035357902	0.104678351	0	0	0.060220613	0	0	0.000244546	0	0.684203663	0.73352521
TCGA-49-6744-01A-11R-1858-07	0.020446285	0	0.101661756	0.088610145	0.217138367	0.021544881	0	0.025664735	0.009145712	0	0	0.013635543	0.103929913	0.047598792	0.117131945	0.121063066	0.054424848	0.051850645	0	0	0.006153367	0	0.478788927	0.882263809
TCGA-73-4676-01A-01R-1755-07	0.012035737	0	0	0.032416808	0.191877787	0.003745158	0.002528694	0.007436048	0	0	0.001843682	0.065169894	0.156809642	0	0.297723637	0.01030311	0.076541153	0.115555741	0	0	0.026012909	0.001	0.320365745	0.956531804
TCGA-38-4630-01A-01R-1206-07	0.013102232	0	0.020884204	0.072092996	0.273001398	0	0.002573803	0.041593755	0	0.042803366	0	0	0.226007527	0.104057619	0.162049644	0.026623169	0	0	0.015210287	0	0	0.018	0.21170839	1.013209149
TCGA-75-6207-01A-11R-1755-07	0.030774916	0	0.022488309	0.054206433	0.252296329	0.009304606	0.01862891	0.010529814	0	0.006226038	0	0.064681944	0.145286037	0.010277227	0.186406734	0.013865341	0.091552299	0.052056279	0	0	0.031418783	0.035	0.178357554	1.013049573
TCGA-86-A4P7-01A-11R-A24X-07	0.052916895	0	0.124194226	0.108715798	0.136044797	0.012573771	0.041106996	0.039696374	0	0.023232352	0.002551556	0.001569466	0.135499644	0.02568654	0.222536942	0.022843312	0	0.044797459	0	0	0.006033872	0.004	0.288885497	0.962614297
TCGA-05-4405-01A-21R-1858-07	0	0.032124973	0.14587043	0.057280782	0.067191658	0.004268083	0.011177071	0.023122176	0	0.00276206	0.000530411	0	0.388647078	0.024722318	0.164130264	0.020838299	0	0.05648683	0	0	0.000847568	0	0.46566028	0.886376281
TCGA-75-7027-01A-11R-1949-07	0.010574104	0	0.139572454	0.053652236	0.216034555	0	0.005936855	0.011167965	0	0	0.024594479	0.013939014	0.139694919	0.065080099	0.153846343	0.033057644	0.005110679	0.124802715	0	0	0.002935939	0.012	0.230798594	0.984920934
TCGA-97-7553-01A-21R-2039-07	0.047832233	0	0.012476117	0.087339545	0.198193	0.010244652	0.007073731	0.002528427	0	0.016451418	0.011064658	0.014546524	0.188897727	0.055738758	0.18494969	0.067779941	0	0.055398285	0	0	0.039485295	0.003	0.301039317	0.9625435
TCGA-49-6761-01A-31R-1949-07	0.010894689	0.012247308	0.013652475	0.019704659	0.093926346	0.229190437	0.018388624	0	0	0	0.071580584	0	0.145999926	0.123356347	0.156184658	0.028518192	0	0.072122673	0	0	0.004233083	0	0.452107922	0.891174023
TCGA-05-4382-01A-01R-1206-07	0	0	0.147772416	0.041024792	0.143541645	0.016814274	0	0.027162306	0	0	0.013285315	0	0.207535816	0.057097887	0.300093001	0.004873124	0	0.014723296	0	0	0.026076128	0	0.453099635	0.891063824
TCGA-NJ-A4YG-01A-22R-A262-07	0.000219369	0.007601145	0.035552906	0.054545542	0.193096786	0.020354553	0.054455871	0.026035526	0	0	0.023667272	0.019695753	0.088439032	0.034368989	0.162764833	0.167660722	0.024749636	0.069027105	0	0	0.01776496	0	0.345821645	0.939113712
TCGA-78-8662-01A-11R-2403-07	0.075559324	0	0.031848448	0.136681222	0.196210733	0	0.112992262	0	0	0	0.016517176	0.008346725	0.145258442	0.117230899	0.129031163	0.020802664	0	0	0.009520943	0	0	0.144	0.10407036	1.054855207
TCGA-44-7672-01A-11R-2066-07	0.030790795	0	0.164865419	0.088215717	0.119120251	0.054889108	0	0.040332043	0	0	0.062068165	0.017336189	0.11115866	0.064208704	0.131928629	0.032056903	0	0.080027354	0	0	0.003002062	0	0.430118626	0.904120475
TCGA-55-8619-01A-11R-2403-07	0.040760859	0.036509101	0.068439933	0.124996862	0.132002175	0	0.040618694	0.039507606	0	0	0.021472723	0.004654703	0.116807372	0.039436084	0.212480261	0.026922888	0.003255498	0.054985244	0	0	0.037149998	0	0.343918264	0.93985565
TCGA-50-5939-01A-11R-1628-07	0	0.01325418	0.194223699	0.019634147	0.189879555	0.022915902	0.007168511	0.009546023	0	0	0.017983766	0.009313835	0.250033367	0.060190222	0.168890899	0	0.000917956	0.010507245	0.007693527	0	0.017847166	0	0.407263191	0.913512484
TCGA-97-8552-01A-11R-2403-07	0	0.065382811	0.021259445	0.04457697	0.198870229	0	0.007890289	0.017856067	0	0.022840021	0.002072934	0.057512677	0.031006548	0.028419904	0.214139767	0.184306005	0.02020604	0.078107393	0	0	0.005552902	0	0.406151323	0.913315701
TCGA-55-7726-01A-11R-2170-07	0	0	0.153780006	0.01621948	0.222677756	0.016995528	0	0	0	0	0.012971305	0.000823408	0.087266773	0.072553203	0.092484763	0.244586966	0.01385384	0	0.038270118	0.011685163	0.01583169	0	0.385415732	0.922346512
TCGA-L9-A5IP-01A-21R-A39D-07	0	0	0.132330084	0.134260622	0.10618534	0.044589448	0.053797969	0.032756287	0	0.004429859	0.069300987	0	0.146606156	0.047829179	0.091389875	0.005942597	0	0.031046504	0	0.063785032	0.035750062	0.051	0.154738731	1.018658984
TCGA-55-7995-01A-11R-2187-07	0.032495746	0	0.001675187	0.156000492	0.114626739	0.02050062	0.019954758	0.067987919	0.027180905	0.00283011	0.005833133	0.009385122	0.330308192	0.133178255	0.061274306	0.000769972	0	0.015998543	0	0	0	0	0.642826476	0.774665962
TCGA-91-6847-01A-11R-1949-07	0.0800952	0	0	0.155229467	0.12910796	0	0.049899829	0.025518757	0	0	0.1285265	0.011805075	0.158729834	0.068969611	0.047860263	0.051398185	0.00346666	0.085980685	0	0.003411975	0	0.653	0.011030428	1.09756436
TCGA-64-1681-01A-11R-2066-07	0.025933872	0.00539979	0.043736324	0.009173738	0.201051398	0	0.013184776	0.047014436	0	0.001136231	0	0.008177725	0.11076939	0.125870011	0.065360571	0.218551003	0.025551707	0.091459986	0	0	0.007629041	0	0.432192372	0.900945509
TCGA-73-4659-01A-01R-1206-07	0.001679982	0	0.044361297	0.034665328	0.147386004	0.000754931	0	0.007770092	0	0.056194546	0	0.040933063	0.047581921	0.006586699	0.403458811	0.043113832	0.013375275	0.126687897	0	0.001592047	0.023858275	0.001	0.316731591	0.956111197
TCGA-86-A4P8-01A-11R-A24X-07	0.019446714	0	0	0.079748952	0.355963286	0	0	0	0	0.044356756	0.012690967	0.01180468	0.172882988	0.06306125	0.182068692	0.014833946	0	0.04314177	0	0	0	0	0.384838769	0.925839258
TCGA-50-5045-01A-01R-1628-07	0.05576256	0	0.145096223	0.079538532	0.085105581	0.027150119	0.056252377	0.04438804	0.027838226	0	0.015277392	0.005185812	0.024172481	0.084346244	0.125513689	0.11969862	0.018250321	0.082126945	0	0	0.004296839	0	0.512330208	0.871546605
TCGA-44-5643-01A-01R-1628-07	0.059813431	0	0.033524302	0.124664979	0.136806829	0.096021465	0.032472205	0.005062081	0	0.001700955	0	0.012712494	0.148698654	0.100522127	0.128354727	0.051881323	0.018366541	0.049397887	0	0	0	0	0.420437574	0.90654437
TCGA-97-A4M7-01A-11R-A24X-07	0.028934557	0	0.061829242	0.049329941	0.200563806	0	0.052831445	0.065300254	0	0	0.006573081	0.036101669	0.029723576	0.049768346	0.092778743	0.20531941	0.036380103	0.071520157	0	0	0.013045672	0	0.425625208	0.905277027
TCGA-86-8056-01A-11R-2241-07	0.016613881	0.00217263	0.030070273	0.055072362	0.220370455	0.020836199	0	0.010361102	0	0	0.018263665	0.063033711	0.113235927	0.050468324	0.232218541	0.072828388	0.008014436	0.076147437	0	0.003128333	0.007164337	0.008	0.253624914	0.979571423
TCGA-50-5066-01A-01R-1628-07	0	0	0.188535728	0.168391632	0.066578073	0.138169708	0	0	0.022961769	0	0	4.68E-05	0.047894885	0.081315157	0.194879072	0.051954111	0	0.030933438	0	0	0.008339643	0	0.54937084	0.853489792
TCGA-L4-A4E5-01A-11R-A24X-07	0.00244824	0	0.194099328	0.03712006	0.141208845	0.002367943	0.014396927	0.067029446	0	0	0.056063488	0	0.229222962	0.071482894	0.147516422	0.013449511	0	0.023593935	0	0	0	0.006	0.264619964	0.976831286
TCGA-67-3773-01A-01R-0946-07	0.04126144	0	0.048184428	0.087899297	0.190510004	0.006319006	0.031186751	0.028040743	0	0	0.020139415	0.004212841	0	0.084731844	0.158055522	0.16985184	0	0.119096103	0	0	0.010510766	0.001	0.322840479	0.948057123
TCGA-78-7146-01A-11R-2039-07	0	0.074228483	0	0.04441604	0.245187096	0.061734604	0.02087118	0.013728312	0	0	0.012041226	0.013798971	0.174608625	0.078643742	0.175198588	0.026160246	0.018622358	0	0.036364033	0	0.004396495	0.015	0.218877142	0.999975069
TCGA-86-8671-01A-11R-2403-07	0.022513817	0.04101449	0.041110869	0.119580824	0.166356967	0	0.023664174	0.095206597	0.000411698	0	0.016641905	0	0.194141369	0.129112788	0.082749975	0.028123397	0	0.039371128	0	0	0	0	0.652143234	0.782645962
TCGA-62-A472-01A-11R-A24H-07	0.011764552	0	0.032292807	0.171370461	0.10322625	0	0.05350011	0.045009003	0	0	0.068392785	0.005997213	0.044298507	0.098925756	0.14376368	0.113403386	0.005725097	0.10105389	0	0	0.001276502	0.002	0.310128916	0.957020591
TCGA-78-7152-01A-11R-2039-07	0.007516369	0.064335372	0.06700029	0.137222752	0.167969334	0.016453501	0.031984292	0.069395393	0	0	0.038180895	0	0.130621272	0.073577142	0.068292892	0.058208008	0	0.063496103	0	0	0.005746386	0.001	0.333205152	0.945079593
TCGA-44-7659-01A-11R-2066-07	0.021239982	0.047005468	0.122404558	0.057714981	0.200050209	0	0.032036413	0.038818329	0	0	0.025964506	0.010323403	0.061963566	0.029670604	0.158777404	0.08064638	0.043144866	0.06622465	0	0	0.004014681	0.041	0.166625363	1.005019953
TCGA-05-5715-01A-01R-1628-07	0	0.025553825	0.021078735	0.039492742	0.118017377	0.002233813	0.006113373	0.011808348	0	0	0.008525023	0	0.406109208	0.01031233	0.245356603	0.004737776	0.026296075	0.066509051	0	0	0.007855721	0	0.534100409	0.846025697
TCGA-55-A48Y-01A-11R-A24H-07	0.024010272	0	0.161369916	0.059718035	0.106483037	0	0.018237174	0.065504538	0	0	0.023273661	0	0.357390986	0.049486065	0.082361013	0	0.007295345	0.029166918	0	0	0.015703041	0	0.350031411	0.944027575
TCGA-86-8054-01A-11R-2241-07	0.010938747	0	0	0.036419997	0.200675105	0.026655041	0.011513598	0.005523791	0	0	0.028311818	0.003949117	0.146688178	0.049536628	0.242236819	0.080956321	0	0.133152743	0	0	0.023442096	0.048	0.159802349	1.023891859
TCGA-44-2655-01A-01R-0946-07	0.034617403	0.035361706	0.096989473	0.034095173	0.211165005	0.011294097	0.029283836	0.01856695	0	0	0.029399897	0.007967889	0.033363012	0.029784636	0.167327973	0.152557216	0.006353854	0.067124963	0	0.0297566	0.004990317	0.003	0.300579567	0.955362225
TCGA-78-7220-01A-11R-2039-07	0.03107073	0	0.015707351	0.196875719	0.110165546	0.061089826	0.120080792	0	0	0	0.029378675	0.011475774	0.115145524	0.064497782	0.154907029	0.028084686	0	0.055362922	0	0	0.006157645	0.041	0.169028272	1.018852223
TCGA-91-6836-01A-21R-1858-07	0	0	0.092188421	0.141948636	0.161932477	0.107158537	0.026050967	0	0	0	0.043385712	0.01966785	0.105046268	0.029111693	0.142266837	0.054649317	0.042816946	0	0.02020678	0	0.01356956	0.126	0.111910094	1.035533288
TCGA-05-4420-01A-01R-1206-07	0.060204367	0	0.208145218	0.040088999	0.196384526	0	0	0.028898851	0	0	0.025197234	0.005567794	0.032788825	0.016906312	0.183859326	0	0.003329552	0	0.019338066	0	0.17929093	0.031	0.183474625	1.008007092
TCGA-38-6178-01A-11R-1755-07	0.036901038	0	0.129742944	0.048170413	0.282564381	0.012568503	0	0.025762139	0	0.011990272	0	0.004686406	0.059932938	0.047864983	0.169609975	0.002510763	0.093023044	0.072187091	0	0	0.002485111	0.011	0.241716822	0.980589907
TCGA-78-8640-01A-11R-2403-07	0.006684245	0	0.160758069	0.025332215	0.184081571	0.023246925	0.035358139	0.007702425	0	0.018269753	0.029120047	0	0.246864385	0.096340119	0.140075592	0.005989649	0	0.020176865	0	0	0	0	0.376418206	0.928041782
TCGA-67-3774-01A-01R-0946-07	0	0.015308702	0.09602197	0.073742885	0.232582626	0.017870171	0.035586329	0.004184227	0	0	0.052208378	0.003922944	0.086084906	0.099975909	0.125157072	0.019118775	0.023039268	0.088844136	0	0	0.026351703	0.003	0.299069127	0.959677838
TCGA-86-7701-01A-11R-2170-07	0.013400414	0	0.280548377	0.108453762	0.197871556	0.047297854	0.021786264	0.068389331	0	0.001509667	0.00392694	0.00175902	0.068282807	0.053241053	0.056458391	0.036565693	0.009510741	0.029023224	0	0	0.001974904	0.001	0.33077991	0.944862643
TCGA-55-A48X-01A-11R-A24H-07	0.032446248	0.188484939	0.077742891	0.071923483	0.212574547	0	0	0.079104516	0	0	0.027694038	0	0.099922904	0.045719463	0.088451807	0.019955346	0	0.055039923	0	0	0.000939893	0	0.384460345	0.922756871
TCGA-55-8614-01A-11R-2403-07	0	0	0.100811575	0.033322123	0.150113631	0	0.033618969	0.022586977	0.020705544	0	0.038950002	0	0.274546535	0.101950193	0.117328709	0.00167706	0.004401525	0.086354228	0	0	0.013632928	0.018	0.211868596	1.006614748
TCGA-44-A4SS-01A-11R-A24X-07	0.030955983	0	0	0.146139344	0.213600473	0.064839039	0	0	0.004720945	0	0.043746212	0.00395188	0.101180244	0.090915819	0.212277988	0.009049804	0.008785798	0.064749438	0	0.001482221	0.003604813	0	0.375651565	0.92857645
TCGA-MP-A4SV-01A-11R-A24X-07	0.005670558	0.005866669	0.080972043	0.140967981	0.142816628	0.050132055	0.030901527	0.089118002	0	0.048908822	0	0	0.132156375	0.112205335	0.108076953	0.006056303	0.010656007	0.035374612	0	0	0.00012013	0	0.426864204	0.903489423
TCGA-97-8547-01A-11R-2403-07	0.007759655	0	0	0.019220597	0.069371339	0	0.043487079	0.06415774	0	0.011779976	0	0	0.492546716	0	0.155160141	0.010381746	0.101559639	0.024476909	0	0	9.85E-05	0	0.503999398	0.870686363
TCGA-O1-A52J-01A-11R-A262-07	0	0.002868528	0.001255268	0.034234778	0.160274485	0.007822694	0.016232111	0.037139307	0	0.000240744	0.01252577	0.207341462	0.039298522	0.01460824	0.264556746	0.084643447	0.040193477	0.073934944	0	0	0.002829477	0.016	0.21743263	0.998510978
TCGA-44-6145-01A-11R-1755-07	0.010464467	0.003659577	0.123560684	0.243906362	0.071732453	0.096787869	0.002140515	0.003897832	0	0	0.026960808	0.005018114	0.072674045	0.113524428	0.108681949	0.001751536	0.028476376	0.06290443	0	0	0.023858554	0	0.467173504	0.884413124
TCGA-64-1678-01A-01R-0946-07	0.002131927	0	0.40217392	0.042812325	0.139472228	0.088787041	0.024361582	0.036914493	0.011353471	0	0.031868937	0	0.034124628	0.00933143	0.101429593	0.01645632	0.01757684	0.029240472	0	0	0.011964792	0.039	0.172460104	1.002517734
TCGA-49-4505-01A-01R-1206-07	0.011854138	0	0.056502788	0.121771289	0.144750776	0.014672881	0.027583043	0.049607613	0	0	0.029913455	0.027544198	0.024832556	0.087114282	0.16114368	0.094209839	0.027987628	0.111157468	0	0	0.009354366	0	0.458611729	0.890015164
TCGA-44-7671-01A-11R-2066-07	0	0.008725119	0.117100067	0.039669871	0.107380015	0.003133626	0.041759052	0	0	0	0.01479733	0	0.15354777	0.00418094	0.27650191	0.049846625	0.079291801	0.092654881	0	0	0.011410994	0.024	0.194647737	1.006081562
TCGA-44-2665-01A-01R-0946-07	0	0	0.005767012	0.017138979	0.249794738	0.01217956	0	0.001235189	0	0.010346892	0	0.021368113	0.22331238	0.008356524	0.208778062	0.133261568	0.052819025	0.055066563	0	0	0.000575392	0.007	0.259171459	0.988725013
TCGA-49-AARR-01A-11R-A41B-07	0.098502611	0	0.058997127	0.130465608	0.174272161	0	0.010503277	0.043006737	0	0.023955434	0.012848553	0.005433011	0.039689541	0.018279286	0.261109683	0.000183288	0.006847599	0.087438386	0	0	0.028467699	0.005	0.275593954	0.968371013
TCGA-55-8097-01A-11R-2241-07	0.007372922	0.033370092	0.083562712	0.050917601	0.240107527	0.005892722	0.005718282	0.052567405	0	0	0.021787215	0.013879784	0.019986526	0.030108276	0.163401508	0.146147399	0.01753095	0.107283865	0	0	0.000365214	0.001	0.317874471	0.949293062
TCGA-97-7546-01A-11R-2039-07	0.031179909	0	0.074376546	0.089333168	0.359583165	0.011436978	0	0.005622136	0	0.012452407	0.000601683	0.031863192	0.04489738	0.04908139	0.124576799	0.047292109	0.02254578	0.088106093	0	0	0.007051266	0.006	0.270604918	0.97150343
TCGA-55-7573-01A-11R-2039-07	0.019999808	0.088300283	0.067050735	0.057095816	0.201627148	0	0.052879319	0.02426465	0	0	0.033672003	0.009698705	0.055263411	0.060527562	0.040760068	0.188195069	0.022811439	0.073922163	0	0	0.00393182	0.023	0.196701172	0.996482453
TCGA-97-A4M6-01A-11R-A24X-07	0.010044263	0.033487513	0.003538855	0.051585748	0.237143284	0	0.024930376	0.06798605	0	0	0.02770595	0.005104878	0.11565748	0.105467992	0.12259525	0.080697669	0.021373511	0.074095638	0	0	0.018585543	0	0.358722723	0.935120896
TCGA-78-7537-01A-11R-2066-07	0	0.005367087	0.290139921	0.124277752	0.060958275	6.55E-05	0.005963011	0.064750611	0	0	0.050225933	0.005115725	0.052027451	0.008778282	0.150029298	0.079574931	0.031052727	0.071673541	0	0	0	0.017	0.212603686	0.986865676
TCGA-75-6214-01A-41R-1949-07	0.028883844	0	0.007439063	0.109059376	0.127079887	0.008544761	0.040604136	0.029126647	0	0	0.026789998	0	0.251263568	0.070695799	0.181864984	0.035314136	0.026149367	0.035396379	0	0	0.021788056	0.034	0.179653462	1.025570991
TCGA-86-8358-01A-11R-2326-07	0.007173431	0	0.142269029	0	0.102855358	0	0.030888052	0	0.0407254	0	0.069894041	0	0.28929865	0.083321228	0.2167594	0.010161711	0	0	0	0.006653699	0	0	0.403229345	0.918749215
TCGA-50-5936-01A-11R-1628-07	0.026953828	0	0.042839622	0.025663583	0.094687825	0.008627134	0.033688471	0.039006346	0	0.004788291	0.004260514	0	0.495820225	0.004270435	0.132456084	0	0.056253222	0.025753504	0	0	0.004930916	0	0.61545709	0.788386989
TCGA-78-7167-01A-11R-2066-07	0.044440594	0	0.102191967	0.104859875	0.190703478	0	0.054518908	0.043325298	0	0.002036384	0.025161951	0.043769527	0.042505164	0.07498379	0.154466745	0.047636655	0.002607106	0.066792558	0	0	0	0.379	0.05178423	1.05213668
TCGA-55-8513-01A-11R-2403-07	0.004197526	0.052775792	0.047562584	0.017408238	0.077283824	0	0.021466099	0.019746287	0	0	0.017690798	0.000296176	0.205481725	0.02926486	0.327887768	0.094154876	0.013523029	0.058731534	0	0	0.012528883	0	0.503359425	0.863889958
TCGA-75-5125-01A-01R-1755-07	0.013839212	0	0.05934451	0.109406349	0.1857374	0.035327296	0.033428744	0.005641082	0	0.013909595	0.017633193	0.013131458	0.01233834	0.131370147	0.161445192	0.110263629	0.024107916	0.057732462	0	0	0.015343476	0	0.525031824	0.85628366
TCGA-NJ-A4YI-01A-11R-A262-07	0	0.003319501	0.02632113	0.027074651	0.109429651	0	0.030231435	0.023806806	0	0.020448438	0.002189284	0.127384162	0.142659594	0.017520886	0.264864841	0.140860435	0.003033248	0.044491503	0	0.00408519	0.012279245	0.011	0.240362509	0.994052908
TCGA-05-5429-01A-01R-1628-07	0.046797255	0	0.182395152	0	0.376502421	0	0.011463931	0.043329105	0	0	0.013796001	2.12E-05	0.053577276	0.01833877	0.12223127	0.050584476	0.009036732	0	0.070408114	0	0.001518317	0.041	0.166613986	1.011008124
TCGA-44-5645-01A-01R-A278-07	0.018916735	0.019815208	0.019052599	0.022836927	0.294305571	0.01692756	0	0.022788806	0	0	0.018678818	0.043888807	0.124390696	0.016908252	0.067251317	0.200586405	0.032022273	0.081630027	0	0	0	0	0.377507786	0.926024852
TCGA-55-6978-01A-11R-1949-07	0.016271211	0	0.015647851	0.238010796	0.141652632	0.102980518	0.01207276	0.021171514	0	0.035195659	0	0.013075745	0.091749566	0.10033627	0.121380539	0.070491827	0	0.019963113	0	0	0	0	0.431748769	0.901294316
TCGA-86-8674-01A-21R-2403-07	0.05007537	0	0.122121284	0.051459726	0.097898041	0	0.118554719	0.033224474	0	0	0.045806508	0	0.301660333	0.045812119	0.050058356	0	0.055113842	0.028215228	0	0	0	0.037	0.17730953	1.018560855
TCGA-78-7156-01A-11R-2039-07	0.059788799	0	0.060917544	0.098690778	0.286954859	0.003599486	0.051350271	0	0	0.004277049	0.017920736	0.026404755	0.013524915	0.125595213	0.129893877	0.016736227	0.006581457	0.097668385	0	9.56E-05	0	0.153	0.100893821	1.047971965
TCGA-62-8402-01A-11R-2326-07	0.043825193	0	0.031856048	0.115150968	0.059092963	0.07601883	0.009032666	0.08419301	0	0.028643064	0.013577669	0	0.26040694	0.218633918	0.036660775	0.000189435	0	0.021705992	0	0	0.001012529	0	0.627750095	0.782671958
TCGA-71-6725-01A-11R-1858-07	0	0.0189979	0.096194927	0.001850648	0.107039906	0	0.009432686	0	0	0.01902279	0	0.11436349	0.008905119	0.015686834	0.326391022	0.084030877	0.091837354	0	0.053184718	0.023259911	0.029801817	0.049	0.156295818	1.023987636
TCGA-44-5644-01A-21R-2039-07	0.074867057	0	0.17197232	0.15585783	0.038420503	0.078805012	0.054795706	0.005078936	0	0	0.034348158	0	0.185388751	0.01775108	0.086406294	0	0.044074499	0.016235904	0	0	0.035997951	0.462	0.040160713	1.056524277
TCGA-97-A4M0-01A-11R-A24X-07	0.000280796	0.022529488	0	0.123029612	0.297836647	0.003213223	0.018473829	0.061805114	0	0	0.038215029	0.042840105	0.000178527	0.070994321	0.098683656	0.115243067	0.025664927	0.075617314	0	0	0.005394345	0.001	0.32224259	0.952985332
TCGA-50-7109-01A-11R-2039-07	0.091148544	0	0.193862957	0.143236637	0.061414028	0.032846732	0.027628337	0.028876821	0	0	0.036062793	0.004342501	0.09097015	0.123384415	0.085286638	0.02370474	0	0.050793327	0	0	0.006441378	0.004	0.297354322	0.958773388
TCGA-44-A4SU-01A-11R-A24X-07	0.005940087	0.01704961	0.26541184	0.027058748	0.192216436	0	0.057960855	0.071496681	0	0	0.006637484	0	0.149636522	0.104929642	0.053225703	0.016829248	0	0.028632893	0.001035093	0	0.001939157	0	0.360269704	0.933216385
TCGA-78-7145-01A-11R-2039-07	0	0.000101389	0.015345682	0.005769676	0.16211115	0.028499097	0.007852791	0.00931105	0	0	0.003302939	0.033349948	0.233036376	0.016566385	0.16703467	0.135537473	0.062648478	0.115364503	0	0.002633767	0.001534626	0.02	0.207504515	1.009813967
TCGA-44-7670-01A-11R-2066-07	0.008195579	0.007115532	0.067577427	0.15473671	0.069614259	0.052900546	0.046658665	0.003448074	0	0	0.029744191	0.005511013	0.264003936	0.110276837	0.072503663	0.07808017	0	0.018624946	0	0.009950842	0.001057608	0.018	0.212113163	1.007510689
TCGA-05-4396-01A-21R-1858-07	0.031085049	0	0.096603255	0.054176707	0.2266294	0.021812161	0.037702029	0.030493289	0	0	0.015474391	0	0.130337852	0.084491976	0.199770923	0.016400348	0.012477255	0.030082259	0	0	0.012463106	0.118	0.11681084	1.035612181
TCGA-95-8039-01A-11R-2241-07	0.011084098	0.002155967	0	0.034196561	0.272019059	0.006076491	0.032155736	0.05188286	0	0	0.032241374	0.022302968	0	0.040840329	0.131639298	0.190579129	0.077210751	0.087390036	0	0	0.008225343	0	0.40070355	0.915451351
TCGA-64-1676-01A-01R-0946-07	0.004544508	0	0.099870619	0.105462131	0.051011097	0.051296714	0.013679899	0.020800973	0	0	0.041710615	0.089236315	0.121856024	0.052163208	0.2079574	0.087775377	0.000382569	0.049096862	0	0.003155691	0	0	0.338237189	0.942340729
TCGA-95-8494-01A-11R-2326-07	0	0.015260413	0.000304469	0.030706841	0.137086172	0.007044267	0.039958614	0.026169396	0	0	0.038611241	0.158155471	0.046996391	0	0.124495919	0.174729576	0.121873751	0.071928398	0	0	0.006679081	0.008	0.250434868	0.980487253
TCGA-50-8459-01A-11R-2326-07	0.002233504	0.021899005	0.075644319	0.076681262	0.120747613	0.015718697	0.000185503	0.034527794	0	0	0.006297286	0.059053276	0.115416275	0.025332846	0.197854189	0.149862427	0.003278403	0.076316174	0	0	0.018951427	0	0.514441671	0.865152642
TCGA-86-7953-01A-11R-2187-07	0.012157037	0	0.017862368	0.042943749	0.336342528	0.043241885	0.021727346	0.044936678	0	0	0.017027409	0.063423803	0.10330844	0.039010208	0.157975887	0.040290138	0.037829474	0	0	0	0.021923051	0.001	0.334153762	0.946992124
TCGA-78-7150-01A-21R-2039-07	0.108854701	0	0.09635315	0.078268327	0.116775461	0.023893489	0.03738113	0.027849748	0	0	0.055632606	0	0.181274116	0.055561661	0.125940568	0	0.056689645	0.032350763	0	0	0.003174635	0.041	0.168190646	1.013780581
TCGA-78-7148-01A-11R-2039-07	0.021745624	0	0.043322319	0.160673526	0.157262659	0.001209845	0.026781807	0.06024145	0	0	0.06834449	0.018966551	0.080450099	0.079379561	0.119136714	0.061709341	0	0.100776014	0	0	0	0.021	0.203392094	1.002787379
TCGA-44-3917-01A-01R-A278-07	0.03609554	0	0.119822108	0.075906667	0.039735758	0.190156868	0.008989881	0	0.039708007	0.004312943	0	0.003009207	0	0.07485977	0.213624233	0.110962379	0	0.049352248	0	0.012272182	0.021192209	0	0.350752237	0.935965018
TCGA-55-A4DF-01A-11R-A24H-07	0.065352998	0	0.020971376	0.077820618	0.144923981	0.043045742	0.032841204	0.03607286	0	0.024850667	0	0	0.256821004	0.169988669	0.10143881	0	0	0.025872071	0	0	0	0	0.39359962	0.924359929
TCGA-50-5068-01A-01R-1628-07	0.008328656	0.042507862	0.131176332	0.124665357	0.060381116	0.005439327	0.046245983	0.005218153	0.05965936	0	0.042026928	0.006759771	0.033887262	0.10724839	0.139264396	0.148858976	0	0.038332131	0	0	0	0	0.508262065	0.867060105
TCGA-49-4514-01A-21R-1858-07	0.055530743	0	0.114034041	0.174874606	0.051306679	0.056938563	0.063755228	0.076113958	0	0	0.039684144	0.00704254	0.073683098	0.083784888	0.089059648	0.001069578	0.057681983	0.055440303	0	0	0	0.001	0.319873602	0.950567193
TCGA-35-4122-01A-01R-1107-07	0.031245702	0	0.131939884	0.119484939	0.073855957	0.077193116	0.049819474	0	0.016349423	0	0	0.02298968	0.040179482	0.067592578	0.213003684	0.080768235	0.015232595	0.026340255	0	0.009248509	0.024756486	0	0.484892924	0.881696834
TCGA-86-8281-01A-11R-2287-07	0.002971179	0.029523389	0.229758205	0.062941243	0.164668353	0	0.032979626	0.063853891	0	0	0.035914022	0.013335948	0.065900603	0.036125998	0.125222026	0.074381102	0.016962245	0.045462168	0	0	0	0.074	0.139401087	1.012890742
TCGA-50-5066-02A-11R-2090-07	0.088998492	0	0.15841519	0.071314976	0.227362889	0.041310423	0.003960304	0	0	0	0.023908327	0.009345801	0.065896464	0.086937832	0.167320378	0.006363603	0	0.037510516	0	0.011130821	0.000223986	0.005	0.288426379	0.9613621
TCGA-97-8177-01A-11R-2287-07	0.011032202	0.02821018	0.017497048	0.039904843	0.139228207	0	0.008404677	0.034696474	0.000139327	0	0.081431803	0.003299625	0.087017408	0.025706542	0.203302872	0.198452413	0.018885099	0.093161881	0	0	0.0096294	0	0.484907782	0.876178711
TCGA-91-6829-01A-21R-1858-07	0.080276786	0	0.049509658	0.078128086	0.10857574	0.03274972	0	0.030066319	0	0.018362945	0	0	0.186686629	0.022074744	0.251649162	0.019831525	0.014396914	0.09368619	0	0	0.014005582	0.005	0.283737435	0.968233718
TCGA-44-4112-01A-01R-1107-07	0	0	0.166969263	0.069508881	0.190597613	0.018841724	0.00116935	0	0.001940296	0	0.033354722	0.014377434	0.035315145	0.041069055	0.169922412	0.097672266	0.070662242	0.070809579	0	0	0.017790017	0	0.371232509	0.928017754
TCGA-53-7624-01A-11R-2066-07	0.091694522	0	0.046960959	0.10111671	0.056625176	0	0.063029727	0.064715778	0	0	0.035694958	0	0.179786151	0.157093328	0.126964975	0	0.070986359	0	0	0.005331356	0	0	0.350065832	0.946370271
TCGA-55-8208-01A-11R-2241-07	0.013467543	0.013919348	0.094945108	0.082887176	0.087606013	0.004916717	0.032745956	0.074554245	0	0	0.022824898	0	0.218212318	0.132359277	0.143617102	0.012447714	0	0.04241676	0	0	0.023079826	0	0.528817344	0.85136887
TCGA-50-8460-01A-11R-2326-07	0	0.032686178	0.155051175	0.078125908	0.15778698	0.005085815	0.0290586	0.056803709	0	0	0.028351081	0.079429041	0.017803914	0	0.074091494	0.105787072	0.080015577	0.099923453	0	0	0	0.385	0.050862405	1.041367654
TCGA-55-6543-01A-11R-1755-07	0.014202932	0	0.066016539	0.035287987	0.128025657	0.017975812	0	0.009316559	0	0.001255698	0	0.045245543	0.193995168	0.05647067	0.290259834	0.005787571	0.050575199	0.051118273	0	0	0.03446656	0.001	0.324594817	0.955476057
TCGA-J2-A4AG-01A-11R-A24H-07	0.050569168	0.083883431	0.030248832	0.062770064	0.247104053	0.058493199	0.003397061	0.035987444	0	0.005611439	0.000453065	0.022495733	0.056784603	0.030201106	0.097324769	0.1170793	0.05749821	0.030366234	0	0	0.009732289	0.007	0.261656149	0.972256004
TCGA-93-7348-01A-21R-2039-07	0.032980253	0	0.168298387	0.056749747	0.162671419	0	0	0.083207243	0	0.004238534	0.002287054	0	0.306090232	0.054319037	0.088890725	0.014678247	0	0	0.020542797	0	0.005046325	0.001	0.316772611	0.957238628
TCGA-49-4501-01A-01R-1206-07	0.037390602	0.016483569	0.06189684	0.059233873	0.228970041	0	0.030250575	0.066013795	0.038393968	0	0.030519792	0.011721405	0.055765335	0.029947094	0.127380246	0.04267094	0.077819435	0.076933989	0	0	0.008608501	0.001	0.328975007	0.945884337
TCGA-49-AAR4-01A-12R-A41B-07	0.011040963	0	0.094565	0.401846563	0	0.041495246	0.056999507	0.040681976	0.076858534	0	0.00102548	0	0.11286533	0.051064347	0.089358059	0.006207632	0	0.007300662	0.006671613	0	0.002019089	0	0.533833405	0.845611695
TCGA-55-6642-01A-11R-1858-07	0	0	0.355754739	0.109367636	0.138356169	0.076196125	0	0.005349051	0	0.032032549	0	0	0.138772347	0.026795933	0.077622813	0	0	0.034501935	0	0	0.005250705	0	0.432407836	0.905310159
TCGA-05-5423-01A-01R-1628-07	0.012735757	0.000671424	0.029549694	0.037944943	0.131420625	0.02878452	0.025975996	0.036803366	0.017246144	0	0.010430529	0.010687137	0.033194653	0.007223409	0.178526662	0.2162828	0.048459925	0.077313679	0	0.06013131	0.036617431	0	0.498586565	0.872475675
TCGA-05-4432-01A-01R-1206-07	0.015480018	0	0.164801275	0.108948209	0.06922262	0	0.020601421	0.079527909	0	0.003974659	0.024021037	0	0.263318825	0.103092578	0.11466517	0	0	0.011262987	0	0	0.021083293	0	0.395160097	0.919429904
TCGA-55-8512-01A-11R-2403-07	0.017871023	0	0.056012866	0.118532789	0.166837376	0	0.000751077	0	0	0.025335565	0.046649129	0.082108495	0.135138013	0.000935774	0.187602336	0	0.051249861	0.042026077	0	0	0.06894962	0.185	0.094068943	1.049756324
TCGA-05-4398-01A-01R-1206-07	0.010347675	0	0.126331118	0.06194238	0.13566836	0.00819877	0.032364541	0.020921584	0	0.044436889	0	0.035196572	0.10027682	0.090572584	0.210118216	0.080011749	0	0	0.033037285	0.005894545	0.00468091	0	0.407026752	0.91264622
TCGA-05-4433-01A-22R-1858-07	0.013002472	0	0.000889757	0.092874882	0.130810319	0.011130393	0.020182261	0.015850131	0	0	0.016971586	0	0.330561634	0.106138533	0.150763105	0.024514725	0	0.065734957	0	0	0.020575243	0	0.392569685	0.927086242
TCGA-62-8394-01A-11R-2326-07	0.044333958	0	0.030172301	0.03513162	0.166700144	0	0.042978536	0.035342245	0	0.006950808	0.001347922	0.00340268	0.282099349	0.072838926	0.1297157	0	0.11530752	0.033678291	0	0	0	0	0.366352351	0.937245528
TCGA-55-7911-01A-11R-2170-07	0.029362199	0	0.025878692	0.142037424	0.068794398	0.160184721	0.052233822	0.011795065	0	0.07677012	0	0.036395533	0.013169181	0.065202471	0.120993447	0	0.156584904	0.040598023	0	0	0	0	0.377428285	0.927082516
TCGA-50-5942-01A-21R-1755-07	0.032381338	0	0.190929232	0.045166259	0.247353765	0.006302168	0	0.040642332	0	0	0.040736957	0.023240446	0	0.028894015	0.09351217	0.050621247	0.013933107	0.185565727	0	0	0.000721239	0.005	0.27380249	0.966368576
TCGA-44-7662-01A-11R-2066-07	0.011786998	0	0.114965019	0.087405605	0.105409108	0.020490072	0.020093549	0.029002486	0	0	0.026014701	0	0.244758976	0.062338837	0.234989499	0.002450382	0	0.024983259	0	0	0.01531151	0	0.518010814	0.857097228
TCGA-55-A490-01A-11R-A466-07	0	0.001187326	0.105400565	0.096309552	0.137053065	0	0	0.122197746	0	0.000275587	0	0.038886032	0.191926237	0.032781384	0.183549607	0.081959429	0.002166402	0.003986008	0	0	0.002321059	0.002	0.310481204	0.957333541
TCGA-97-7941-01A-11R-2187-07	0.02550652	0.029632943	0	0.046589076	0.150990957	0	0.012672393	0.101242824	0	0.0052121	0.024259947	0.020254569	0.061219595	0.048697158	0.253131385	0.061087192	0.001570552	0.156115555	0	0	0.001817232	0	0.355702911	0.935212782
TCGA-97-8175-01A-11R-2287-07	0	0.012045627	0.01000368	0.014975145	0.067772088	0.027932389	0.041243698	0.024708407	0	0	0.005275232	0.040237174	0.117302014	0.038357716	0.140497957	0.344277755	0.017360671	0.065649448	0	0	0.032361	0.002	0.304111533	0.965386865
TCGA-99-7458-01A-11R-2039-07	0	0.020284856	0	0.116364524	0.234338051	0	0.047628811	0.0515892	0	0	0.038658095	0	0.116833822	0.061526091	0.104759561	0.115165492	0.023829938	0.069021559	0	0	0	0	0.361636186	0.934273083
TCGA-55-8507-01A-11R-2403-07	0	0	0.058699916	0.067803366	0.102689967	0	0.053666462	0.002156966	0	0	0.043718952	0.013538165	0.325395393	0.046743576	0.198124889	0	0.031622139	0.009648132	0.022336703	0	0.023855374	0.007	0.256727518	0.99843384
TCGA-38-4629-01A-02R-1206-07	0.020468685	0	0.101851636	0.022678518	0.149641025	0.014146074	0.015527105	0.021459206	0.028957726	0	0.057157256	0.003138997	0.137890306	0.089742722	0.26426656	0.016678858	0	0.029215616	0	0.002968086	0.024211625	0	0.483097134	0.876141056
TCGA-86-7954-01A-11R-2187-07	0.027769128	0	0.009648774	0.054700268	0.204666087	0.007181146	0.042246638	0.045861989	0	0	0.026896476	0.014695404	0.051359717	0.198418658	0.180648912	0.013783925	0.028907076	0.089734173	0	0	0.003481629	0	0.587902102	0.813603343
TCGA-97-A4M3-01A-11R-A24X-07	0.033351385	0	0.07927554	0.071948438	0.203151155	0	0.060492396	0.042148428	0	0	0.04980357	0.05707715	0.029254466	0.027677857	0.220436812	0.040175301	0.029159546	0.028375741	0.009545964	0.015964591	0.00216166	0.38	0.051505604	1.054682781
TCGA-55-6984-01A-11R-1949-07	0.051113625	0.05175948	0.114772448	0.08227244	0.289605129	0	0	0.070201766	0	0	0.015941566	0.004505421	0.054152871	0.00261995	0.076443481	0.046948253	0.044607861	0	0.057924405	0	0.037131304	0.021	0.203493522	0.9976354
TCGA-55-8205-01A-11R-2241-07	0.004019259	0.000740321	0.013092917	0.152469663	0.143039209	0.121972252	0.005821408	0	0	0.006790082	0.005950915	0.041297643	0.070239827	0.102817413	0.216479907	0.076418723	0	0.031540417	0	0	0.007310043	0	0.391523659	0.919937282
TCGA-55-7816-01A-11R-2170-07	0.01966879	0	0.010114598	0.111382839	0.073611374	0.012375738	0.001746389	0.012829328	0.008779701	0	0	0.138247078	0	0.129244495	0.406677565	0.024713989	0	0.050608116	0	0	0	0	0.456812979	0.889113294
TCGA-99-AA5R-01A-11R-A39D-07	0.019996255	0.071506353	0.029287975	0.133629288	0.289027113	0	0.03743455	0	0	0	0.067190197	0.007133014	0.137974647	0.060650599	0.091740419	0.018361714	0	0.036067877	0	0	0	0	0.443475976	0.895546406
TCGA-55-7727-01A-11R-2170-07	0.044563463	0.071368701	0.045808103	0.094680505	0.210812905	0.055550835	0.011178851	0	0.019519486	0	0	0	0.050446406	0.106378393	0.17096721	0.048541257	0.019917885	0.050265998	0	0	0	0.001	0.328905816	0.94665854
TCGA-86-A456-01A-11R-A24H-07	0.03400169	0	0.009116288	0.035682014	0.157291291	0.000761085	0.039721053	0.012982786	0.01273736	0	0.009809822	0	0.190575465	0.074966596	0.346954237	0	0.041172067	0.000908466	0.026138562	0	0.007181216	0.003	0.299010794	0.974123357
TCGA-69-7765-01A-11R-2170-07	0.003034319	0	0.156378755	0.000894719	0.211080184	0.017039606	0.004257932	0.01525179	0	0.027662048	0.007880365	0	0.124688921	0.073567282	0.111389417	0.167038278	0.017121314	0.05991775	0	0	0.002797321	0	0.360648729	0.932587844
TCGA-64-5774-01A-01R-1628-07	0.066959822	0	0.213374695	0.021938702	0.182708062	0	0.036898508	0.121876186	0	0	0.047028739	0	0.195641648	0.034594547	0.068234453	0	0.002812564	0	0	0	0.007932074	0.321	0.061673955	1.054031206
TCGA-05-4427-01A-21R-1858-07	0.017073025	0	0.058966998	0.093835401	0.12736811	0.065891324	0.036018037	0.005911857	0	0.009567047	0.001714011	0.046268266	0.065579623	0.081577847	0.18661387	0.128163256	0.006359527	0.056846987	0	0.010461943	0.00178287	0.002	0.307373278	0.95414521
TCGA-50-6591-01A-11R-1755-07	0	0.00229373	0.012944783	0.038295816	0.367845885	0	0.020310773	0.014944901	0	0	0.012839294	0	0.447360427	0.007931292	0	0.001838513	0	0	0.073394585	0	0	0.075	0.139234588	1.080423508
TCGA-05-4397-01A-01R-1206-07	0	0	0	0.029938885	0.118465766	0	0.000898324	0.047022484	0	0	0.031540451	0.012403512	0.157173593	0.159842988	0.319429201	0.033434603	0.001523661	0.088326533	0	0	0	0.007	0.262900126	0.99605546
TCGA-93-7347-01A-11R-2187-07	0.014020676	0	0.012552814	0.148661802	0.11799806	0	0.041262952	0.097221695	0.002044586	0	0.056189211	0	0.218355352	0.050184775	0.130733376	0.017440528	0.007457471	0.082592503	0	0	0.0032842	0	0.564630774	0.831803881
TCGA-05-4395-01A-01R-1206-07	0	0	0.037227121	0.066357756	0.206353086	0.042085234	0.052058154	0.016994973	0	0.036111718	0.035503373	0.050651566	0.039988248	0.093190481	0.140864797	0.068277553	0.042182167	0.063136509	0	0.002053104	0.00696416	0.024	0.194907915	1.003814855
TCGA-44-8117-01A-11R-2241-07	0.042195953	0	0.033828105	0.065818864	0.121157819	0.02034494	0.054100277	0.032158586	0	0.004506449	0.000148587	0	0.3367068	0.080128756	0.155061342	0	0	0.053307838	0	0	0.000535685	0	0.51553947	0.856526852
TCGA-49-6742-01A-11R-1858-07	0.026434467	0	0.070652041	0.103606785	0.12661487	0.002693469	0.023908374	0	0	0	0.091982953	0.018413204	0.036856547	0.027799878	0.27132192	0	0.090470785	0.10157767	0	0	0.007667037	0.04	0.169800769	1.014203563
TCGA-86-8280-01A-11R-2287-07	0.011837416	0	0.078395735	0.051605787	0.238155622	0	0.048531638	0.044315037	0	0	0.023112566	0	0.119097018	0.097079955	0.127526411	0.068928341	0	0.087438215	0	0	0.003976259	0	0.532815143	0.854764694
TCGA-44-6147-01A-11R-A278-07	0.0389897	0	0.133136078	0	0.34347796	0.009370133	0	0.013447308	0	0.013694949	0	0	0.226039843	0.05082318	0.113483325	0	0.022991191	0.031582551	0	0	0.002963781	0	0.338750441	0.944554405
TCGA-MP-A4SY-01A-21R-A24X-07	0.019100183	0	0.019173961	0.007425067	0.091310074	0	0.012205316	0.034540526	0	0	0.017230989	0	0.415119554	0.043677094	0.180383636	0.097919181	0	0.058800471	0	0	0.003113946	0	0.397888556	0.933087649
TCGA-86-7955-01A-11R-2187-07	0.068925971	0	0.062589219	0.130499508	0.184062887	0	0.089067488	0.053275104	0	0.018680912	0.040891154	0.0148942	0.086406287	0.061425244	0.067526647	0	0.060708257	0.061047122	0	0	0	0.291	0.069460095	1.059285419
TCGA-L9-A8F4-01A-11R-A39D-07	0.025151794	0	0.097435886	0.160919406	0.13099108	0.050536093	0.021873013	0.072538519	0	0	0.036737683	0	0.183058672	0.079124015	0.120641021	0.008767255	0	0.012225563	0	0	0	0	0.54083177	0.847155402
TCGA-49-4507-01A-01R-1206-07	0.014135058	0	0.102589603	0.322797086	0	0.075882026	0.029339159	0.034524626	0	0	0.096616697	0	0.058255658	0.067493386	0.112087097	0.006261575	0	0.078263653	0	0	0.001754375	0	0.471333489	0.881107275
TCGA-55-7725-01A-11R-2170-07	0.065893305	0	0.007147422	0.058518937	0.225489551	0.026427795	0.058769963	0	0.070499015	0	0	0	0.112092983	0.118290129	0.101230262	0.05168338	0.015374338	0.082539172	0	0	0.006043748	0	0.37873013	0.926189884
TCGA-55-8511-01A-11R-2403-07	0.030969646	0	0.084239736	0.109366687	0.165418347	0.047110586	0.037204794	0.032850921	0	0	0.025417482	0.015786653	0.121055944	0.132706027	0.140331973	0.007725415	0	0.044763489	0	0	0.005052299	0	0.433969325	0.90006271
TCGA-55-A494-01A-11R-A24X-07	0	0	0.115555693	0.161755252	0.142945022	0	0.102980821	0.07215976	0	0	0.060080808	0.009863535	0.046965535	0	0.11822653	0.116796372	0.052670671	0	0	0	0	0.691	0.006797109	1.083036016
TCGA-L9-A50W-01A-12R-A39D-07	0.029243986	0	0.132156768	0.022741786	0.234563281	0	0.008149384	0.039328814	0	0	0.042988098	0.010445994	0.03826768	0.067979081	0.049746016	0.204488729	0	0.116026374	0	0	0.00387401	0.005	0.280405042	0.963501799
TCGA-44-3919-01A-02R-1107-07	0.022116713	0	0.095986187	0.064801518	0.137474643	0	0.056697305	0.045780099	0	0	0.037185094	0	0.074526732	0.126350289	0.121908907	0.116707486	0	0.095953434	0	0	0.004511593	0	0.584239551	0.830888043
TCGA-55-1594-01A-01R-0946-07	0.028369881	0	0.137695567	0.089620741	0.193912758	0.013367274	0.026141085	0.018437665	0	0	0.029581001	0	0.100433201	0.101329111	0.135941134	0.072789046	0	0.026633853	0	0	0.025747684	0.008	0.250995021	0.97835201
TCGA-55-8514-01A-11R-2403-07	0.002922183	0.025891487	0.076351686	0.03052519	0.163116498	0	0.048307285	0.044899491	0	0.017258828	0	0.097426985	0.117092566	0.043190578	0.20729389	0.014061854	0.062760433	0.046799999	0	0.000613623	0.001487423	0.023	0.198486234	0.999176851
TCGA-91-6849-01A-11R-1949-07	0.042029766	0	0.207702987	0.065542478	0.015680231	0	0.053643021	0.008536547	0	0.012650644	0	0	0.396952147	0.008689721	0.1320653	0.019287051	0.029891884	0	0	0.001110509	0.006217713	0	0.421522351	0.911256188
TCGA-69-7979-01A-11R-2187-07	0.021036369	0	0.121072103	0.064238967	0.078551706	0.016025336	0.057533568	0	0	0.021387638	0.007752139	0	0.2158144	0.126485552	0.185814869	0.006638531	0.013465855	0.056346716	0	0	0.007836251	0.014	0.222921411	1.000054292
TCGA-44-6775-01A-11R-A278-07	5.53E-05	0	0.049980195	0	0.087604961	6.79E-06	0.004592823	0.034468541	0	0	0.025063859	0.023531505	0.31117021	0.021085482	0.207629631	0.127826069	0.025831312	0.062870971	0	0.008589661	0.009692646	0	0.576193333	0.81928884
TCGA-44-3918-01A-01R-A278-07	0	0.011302835	0.069181703	0.011955163	0.299851361	0.064561856	0.040309818	0	0.021054485	0	0.025190645	0	0	0.101431202	0.231471188	0.023519531	0.033573228	0.050885895	0	0.002267579	0.01344351	0	0.372829279	0.928106049
TCGA-44-3917-01B-02R-A277-07	0.082599892	0	0.086994293	0	0.393790271	0.059385662	0	0	0	0.006711228	0.015514036	0.011164316	0	0.063591428	0.24305298	0.013433459	0	0.022695462	0	0	0.001066975	0.055	0.151108688	1.020911768
TCGA-62-8395-01A-11R-2326-07	0.047911551	0	0.13681353	0.063427028	0.131719378	0	0.060983763	0.026575279	0	0	0.029077738	0.006845465	0.100417386	0.049074524	0.20535292	0.106009915	0	0.035791521	0	0	0	0.004	0.289371841	0.961107292
TCGA-44-2662-01A-01R-0946-07	0	0.008635935	0.056611511	0.016614875	0.141646747	0.043290083	0	0.01157943	0	0.032214169	0	0.099893229	0.280150032	0.04352832	0.165634515	0.012571497	0	0.022148392	0	0.004327803	0.061153461	0.013	0.227067784	1.005093799
TCGA-L9-A743-01A-43R-A39D-07	0.031579292	0.027655751	0.081569714	0.106692305	0.164231554	0.062896787	0.016593487	0.026080414	0	0.022337957	0	0.013824375	0.067657529	0.05338726	0.135259025	0.05715085	0.087046145	0.034229272	0	0	0.011808284	0	0.420198998	0.907397133
TCGA-97-A4M5-01A-11R-A24X-07	0.011751971	0.0103643	0.023453406	0.065300147	0.165700324	0	0.00060747	0.012137313	0	0.05829652	0.006118168	0.00790782	0.17891116	0.05762469	0.278129827	0.002677719	0.008624739	0.102546733	0	0	0.009847693	0	0.374183641	0.929621998
TCGA-50-5049-01A-01R-1628-07	0.017348707	0	0.13067821	0.169586821	0.095262542	0.03200892	0.037312759	0.02527358	0.014869778	0	0.001707529	0.011926291	0.178405485	0.079665749	0.169013338	0.018952344	0	0.010916447	0	0.005699119	0.001372379	0	0.58563312	0.826670849
TCGA-62-A46Y-01A-11R-A24H-07	0.042881484	0	0.029680713	0.093207411	0.101779874	0	0.037161416	0.025629211	0	0	0.022332395	0.059098185	0.081770863	0.070508567	0.165400427	0.197288307	0	0.071123868	0	0	0.00213728	0.068	0.143282992	1.022489786
TCGA-05-5428-01A-01R-1628-07	0.004584302	0	0.018717046	0.071124712	0.112848303	0	0	0.019951549	0	0	0.043274904	0.004150262	0.078474382	0.033744193	0.314356108	0.12702933	0	0.13362086	0	0.004599918	0.033524131	0	0.360124058	0.935397104
TCGA-44-6147-01A-11R-1755-07	0.045832457	0.047945283	0.135588481	0.079590276	0.182116779	0.015372777	0	0.031769398	0	0	0	0	0.24381733	0.060924125	0.086497795	0	0.012712609	0.057832691	0	0	0	0	0.351637477	0.937657405
TCGA-49-AARE-01A-11R-A41B-07	0.017605527	0	0.078384394	0.103653425	0	0.013384256	0.038620502	0.053469839	0	0	0.022559024	0	0.331839232	0.161004883	0.128806966	0	0	0.050314805	0	0	0.000357148	0	0.507905767	0.86073508
TCGA-78-7159-01A-11R-2039-07	0.041644384	0	0.220407463	0.106030909	0.112559158	0	0.003190373	0.060280875	0	0	0.041291096	0	0.156971527	0.067057282	0.120910105	0	0.02640268	0.011336934	0	0	0.031917214	0.008	0.250738983	0.977808422
TCGA-55-7281-01A-11R-2039-07	0	0.005391436	0.00308669	0.062881052	0.133259045	0.002677597	0.036695431	0.030739522	0	0	0.043399206	0.042591546	0.108817397	0.076548388	0.109639676	0.250325267	0.020674873	0.072018525	0	0	0.001254349	0	0.418265134	0.907548714
TCGA-67-6217-01A-11R-1755-07	0.016497384	0	0.112310707	0.049207269	0.256357285	0.009150061	0	0.008654717	0	0	0.006636339	0.014008525	0.01944752	0.071276741	0.189075766	0.103572362	0.022975939	0.120177017	0	0	0.000652368	0.001	0.312265877	0.95164537
TCGA-MN-A4N5-01A-11R-A24X-07	0.013952837	0	0.006704018	0.090788245	0.248390122	0	0.097588443	0.006737781	0	0	0.101913314	0.005230234	0.133971792	0.136417061	0.1184941	0.000719402	0	0.03909265	0	0	0	0.011	0.241983576	1.002934072
TCGA-55-7724-01A-11R-2170-07	0.036293777	0	0.079155292	0.059372344	0.061598824	0.03517602	0.000804569	0	0.07475171	0.003428551	0	0	0.164883978	0.111064969	0.141652662	0.088961176	0.04635977	0.054703685	0	0	0.041792672	0	0.530371729	0.852102428
TCGA-MN-A4N1-01A-11R-A24X-07	0.017163643	0	0.052780341	0.016097566	0.061022541	0	0.029240827	0.091586772	0	0.016535355	0	0.037750068	0.44255961	0.006310568	0.162069666	0.006304759	0.05733868	0.003239604	0	0	0	0.002	0.307093325	0.986531521
TCGA-69-A59K-01A-11R-A262-07	0.034589573	0	0.30334996	0.103070796	0.118218458	0.070881991	0	0.013204608	0	0.014597223	0	0.010430959	0.019024473	0.064515465	0.11609824	0.096391442	0	0.030174296	0	0	0.005452515	0.132	0.110419332	1.020464034
TCGA-44-6775-01A-11R-1858-07	0.008735014	0	0.059563051	0.002902485	0.069699522	0.014202733	0	0.043218052	0	0	0	0.021349985	0.279511567	0.035974566	0.143302808	0.189730103	0.021034647	0.089735303	0	0.01033347	0.010706694	0	0.523498248	0.852626466
TCGA-99-8028-01A-11R-2241-07	0.013265004	0.001276909	0.104944592	0.157605631	0.107225954	0.02207833	0.058317593	0.076673649	0	0	0.018453176	0	0.182300872	0.089034289	0.138192737	0.002664042	0.00098197	0.01796206	0	0	0.00902319	0	0.560151328	0.837398393
TCGA-49-4506-01A-01R-1206-07	0.015382722	0	0.080267874	0.294446534	0.03239805	0.102065126	0.045787765	0.010026685	0.050971541	0	0.026061446	0	0.066385382	0.079895148	0.116942468	0.06736268	0	0	0	0	0.012006579	0	0.335593405	0.948103898
TCGA-44-2668-01A-01R-0946-07	0.008052283	0	0.028144554	0.081352725	0.144557064	0.08877386	0	0	0	0.013818977	0.01066518	0.015900143	0.344104024	0.070679021	0.063363464	0	0.009484164	0	0.101833041	0	0.019271502	0	0.451584378	0.893350393
TCGA-91-8497-01A-11R-2403-07	0.009071657	0.089768135	0.245033297	0.064890015	0.104093704	0	0.041687326	0.055337336	0	0	0.024271531	0.01083302	0.042891119	0.013346611	0.10292945	0.117776026	0.007312609	0.063525712	0	0	0.007232452	0	0.381556599	0.925898119
TCGA-73-4670-01A-01R-1206-07	0	0.044301038	0.161375392	0.004023373	0.180306855	0.000287677	0.013925459	0.031542937	0	0	0	0.008765126	0.172563968	0	0.128318489	0	0.159389255	0	0.040615086	0.007225151	0.047360194	0.072	0.140802298	1.025714161
TCGA-44-3396-01A-01R-1206-07	0.022694399	0	0.152221921	0.071019809	0.185742364	0.015791814	0	0.002851511	0	0	0.000185241	0.006049058	0.244716121	0.09061298	0.123755513	0.014824662	0	0	0.041137745	0	0.028396861	0	0.423650217	0.90536783
TCGA-38-4627-01A-01R-1206-07	0.0036292	0	0.087880311	0.044960807	0.171448679	0.021039189	0	0	0	0	0.025346768	0.06440636	0.079665206	0.025633794	0.287794332	0.058302638	0.034693393	0.079460501	0	0.001696681	0.01404214	0	0.542150251	0.851458599
TCGA-55-A57B-01A-12R-A39D-07	0.010543861	0	0	0.024094037	0.214972763	0	0.010848779	0.038663322	0	0	0.035145106	0.043681919	0.056962148	0.016645626	0.150979055	0.232927039	0.06123812	0.09404194	0	0	0.009256287	0.007	0.259574365	0.977327527
TCGA-55-8616-01A-11R-2403-07	0.090738615	0.001809491	0	0.079989768	0.351364459	0	0	0.112230912	0	0	0	0.015943796	0.063706265	0.057689712	0.117870752	0.009296982	0	0.099359247	0	0	0	0.02	0.210125121	1.004597578
TCGA-55-8089-01A-11R-2241-07	0.014310222	0	0.032446111	0.19436283	0.026275339	0.061560229	0.028571127	0.011177968	0.003160577	0.04636209	0.040822681	0.003681455	0.113748171	0.186336036	0.132258386	0.014081096	0.007350908	0.083494772	0	0	0	0	0.589950122	0.811949828
TCGA-44-2668-01B-02R-A277-07	0	0.013469842	0.004986613	0.007906468	0.230477775	0.120841689	0	0	0	0.054023381	0	0.053519847	0.172985501	0.156797338	0.076755564	0	0	0	0.009323059	0.03738764	0.061525284	0.007	0.256387725	0.98998133
TCGA-NJ-A7XG-01A-12R-A39D-07	0	0.039346032	0.056029928	0.045351714	0.255566126	0	0.018167007	0.053927213	0	0	0.075366104	0.008826288	0	0.023530997	0.104243788	0.112122126	0.074904505	0.132618172	0	0	0	0.233	0.081232023	1.045449184
TCGA-49-AAQV-01A-11R-A39D-07	0.07113823	0.001706456	0.065084841	0.084439296	0.175904447	0	0.032050062	0.125886887	0	0	0.007155848	0	0.247553196	0.06477742	0.07754069	0.014537522	0.008442706	0.023782401	0	0	0	0	0.392289365	0.920516757
TCGA-55-8091-01A-11R-2241-07	0.016844063	0	0.042490751	0.021627332	0.189553968	0.003764172	0	0.042676322	0	0.030847972	0.019200754	0.006381783	0.104480623	0.098510835	0.142536566	0.1682413	0.040767397	0.061396135	0	0	0.010680025	0	0.449115648	0.893026959
TCGA-64-5779-01A-01R-1628-07	0.029441058	0	0.390939245	0.093952059	0.245832133	0.065373871	0	0.018676606	0.00055288	0.000105792	0	0	0.085665303	0.039461108	0.021414835	0	0.002851662	0.005733448	0	0	0	0.002	0.305414696	0.956995707
TCGA-86-8278-01A-11R-2287-07	0	0	0.129093946	0.051204404	0.284572473	0	0.014862364	0.007067188	0	0.014783561	0.013037347	0.006462985	0.086160017	0.071611151	0.116829127	0.08775227	0.046885052	0.063332273	0	0	0.006345841	0.109	0.123244586	1.02727378
TCGA-44-6777-01A-11R-1858-07	0.007480403	0	0.105533594	0.017073908	0.094906936	0.002243374	0	0.031830261	0	0.003243774	0.023468135	0.012144558	0.20271324	0.047295161	0.24369702	0.105977094	0	0.080995335	0	0	0.021397206	0	0.570893646	0.830040067
TCGA-55-8092-01A-11R-2241-07	0	0.027989882	0.406302745	0.213743482	0	0.039485963	0.00949236	0.062198205	0	0	0.008259548	0	0.043544793	0.101805209	0.068778173	0	0	0.018399639	0	0	0	0	0.567118697	0.841043183
TCGA-73-4675-01A-01R-1206-07	0.013469968	0.013256528	0.044235523	0.052615613	0.038721528	0.002390652	0.007763695	0.050185459	0	0	0.029210528	0.02260095	0.284638023	0	0.158325899	0.140644642	0.042771721	0.087734323	0	0	0.01143495	0.001	0.328617212	0.955687577
TCGA-73-4666-01A-01R-1206-07	0.005128612	0	0.007774247	0.211838418	0.044705424	0.192766149	0.012064773	0	0	0.102646637	0	0.008053626	0.059289486	0.111594867	0.140966782	0.033446838	0.006627172	0.056438127	0	0	0.006658841	0	0.415677025	0.909550037
TCGA-55-A4DG-01A-11R-A24H-07	0.054147279	0.042341788	0.17027938	0.125753459	0.206377756	0.008055667	0.014104784	0.001894858	0	0	0.005303744	0.022483551	0.038845457	0.075537526	0.114032841	0	0.016651519	0.104190392	0	0	0	0.024	0.19412697	0.996879778
TCGA-MP-A4TF-01A-11R-A262-07	0	0.000316699	0.259703819	0.101244739	0.068770572	0.033046932	0.021377893	0	0	0.06207812	0.003550199	0	0.205698547	0.066161043	0.082103202	0	0.073339505	0	0.007585397	0	0.015023333	0.009	0.245214288	0.983017372
TCGA-44-2656-01B-06R-A277-07	0.017987628	0	0.026315626	0.050277192	0.342524861	0.050271447	0	0	0	0	0.037317852	0.005967453	0.037077472	0.051853218	0.182093268	0	0.119652716	0.075336287	0	0.003324979	0	0.016	0.218166621	0.998581102
TCGA-55-6980-01A-11R-1949-07	0.020080396	0	0.02347486	0.037871818	0.269117498	0.006298105	0.032074906	0.03116854	0	0	0.017095971	0.100787534	0.030156067	0.051028062	0.033829932	0.223291282	0.065009421	0.058715608	0	0	0	0.003	0.301625997	0.958171748
TCGA-50-8457-01A-11R-2326-07	0.008613094	0.047373899	0.222259279	0.119191247	0.166293766	0	0.012561217	0.048863752	0.006776698	0	0.020228221	0.045558056	0.030726148	0.065971902	0.082954105	0.054673949	0	0.067954666	0	0	0	0	0.395219004	0.919010734
TCGA-44-6146-01A-11R-A278-07	0.067610825	0	0.069088227	0.065265311	0.370354289	0.027957793	0.024736001	0	0	0	0.01425163	0.024170504	0.01873697	0.06535087	0.1168161	0.04816277	0.00691694	0.051487769	0	0	0.029094002	0.403	0.048785011	1.061876818
TCGA-35-5375-01A-01R-1628-07	0	0.006388897	0.156208362	0.215090645	0.052636061	0.025597756	0.039590357	0.027635443	0.014669962	0	0	0	0.073649257	0.134871599	0.117562807	0.074820699	0	0.050680027	0	0	0.010598128	0	0.495767371	0.871441701
TCGA-50-5931-01A-11R-1755-07	0.073015967	0	0.054262548	0.075443708	0.122452326	0	0.108957177	0	0	0.001641247	0	0	0.291458613	0.061046086	0.145125088	0	0.047097259	0.011617327	0	0.007882653	0	0.082	0.136034081	1.044434045
TCGA-55-6971-01A-11R-1949-07	0	0.032875395	0.140572142	0.160581014	0.107652737	0.002077872	0.015850809	0.056835672	0	0	0.044110647	0.010153415	0.19308488	0.100892535	0.075723522	0	0	0.051685214	0	0	0.007904148	0	0.408479435	0.912088899
TCGA-64-1679-01A-21R-2066-07	0	0.002772569	0.056442024	0	0.098495442	0	0.016453357	0.01330993	0.003374786	0	0	0	0.39982553	0.043526429	0.124402793	0.129146734	0.014902949	0.046668464	0.020156077	0	0.030522915	0	0.476949124	0.882076375
TCGA-95-7948-01A-11R-2187-07	0.002423409	0	0.149053273	0.126304245	0.152491828	0.013998654	0.031455146	0	0.001030372	0	0.034392981	0.068229892	0	0.027699092	0.172121102	0.102181101	0.049067383	0.069551522	0	0	0	0.137	0.108902224	1.025504489
TCGA-64-5815-01A-01R-1628-07	0	0.001047615	0.039805548	0.02525874	0.134741606	0.010665244	0.016205227	0.038694381	0	0	0.006192648	0.010908369	0.346413708	0.013729243	0.142491002	0.056900423	0.092351079	0.062126434	0	0	0.002468733	0	0.637814636	0.78101249
TCGA-05-4426-01A-01R-1206-07	0.033614669	0	0.002801606	0.046644835	0.241946872	0	0	0.057755653	0	0.000869448	0.015486383	0.034517501	0.300098609	0.036182782	0.170621649	0.002095804	0	0.022035096	0	0	0.035329093	0.003	0.299543321	0.973143955
TCGA-78-7158-01A-11R-2039-07	0	0.009002559	0.027025556	0.038470774	0.240462075	0	0.002956713	0.027411152	0	0	0.029256135	0.028057024	0.035776897	0.048355141	0.257414897	0.117812768	0.027435125	0.1011624	0	0	0.009400783	0.039	0.173134407	1.011525469
TCGA-97-8172-01A-11R-2287-07	0	0.151969535	0.0922507	0.063345773	0.241632138	0	0.013332158	0.020337758	9.78E-05	0	0.032720497	0.005146425	0.095520059	0.028901896	0.115227081	0.034140373	0.003879363	0.101085672	0	0	0.000412736	0	0.460603049	0.891284218
TCGA-91-6840-01A-11R-1949-07	0.085660495	0	0.079986629	0.010200171	0.242967469	0	0.012467967	0.008823552	0.032445964	0	0.050093061	0	0.176846994	0.146076854	0.086945416	0.004263792	0	0.063221637	0	0	0	0	0.372941024	0.930039775
TCGA-55-8299-01A-11R-2287-07	0.025538017	0	0	0.199998841	0.03993871	0.018681644	0.034608363	0.030464484	0	0.062094417	0.021802697	0.019691054	0.039966089	0.1040304	0.087289106	0	0.238791279	0.07435458	0	0	0.002750319	0	0.649976009	0.770084308
TCGA-49-6767-01A-11R-1858-07	0.020015277	0	0.005158286	0.146834483	0.088912933	0.073921164	0.020425722	0.043985894	0	0.010408484	0.027935531	0	0.338686669	0.077773695	0.107712258	0.009052071	0	0.029177533	0	0	0	0	0.405394873	0.918383318
TCGA-80-5607-01A-31R-1949-07	0.019883491	0	0.037052605	0.043630042	0.305179266	0	0.008722504	0	0.025022543	0	0.066877901	0	0.001885942	0.133044053	0.158687518	0.087573488	0.012371719	0.100068928	0	0	0	0.025	0.192919543	1.013057728
TCGA-L9-A444-01A-21R-A24H-07	0.024571069	0	0.108623092	0.242271063	0.151035589	0.06372912	0.006025191	0.050663695	0	0.076104706	0	0.009721648	0.059931118	0.10245985	0.075343772	0.0074495	0	0.022070587	0	0	0	0	0.486925985	0.872959205
TCGA-38-A44F-01A-11R-A24H-07	0.066391476	0.011222229	0.123618321	0.043046501	0.134461554	0	0.047325884	0.064412283	0	0	0.01901547	0.009279609	0.092168548	0.129504987	0.090760054	0.096656754	0.001150347	0.064755432	0	0	0.006230551	0	0.447521622	0.895135953
TCGA-78-7155-01A-11R-2039-07	0.085709911	0	0.010061198	0.206697364	0.158528072	0.067967457	0.046611728	0	0.003786368	0	0.011145026	0.016774925	0.046127734	0.094791167	0.157278644	0.08126796	0	0.013252446	0	0	0	0.039	0.172667394	1.018045007
TCGA-75-5126-01A-01R-1755-07	0	0.126575326	0	0.008481629	0.128074376	0.044885341	0	0.012327155	0.005200826	0.011730243	0	0.030487771	0.134337515	0.072749705	0.252563033	0.024360249	0.021116527	0.038236452	0	0.039276292	0.049597561	0	0.404527862	0.914034196
TCGA-86-8055-01A-11R-2241-07	0	0	0.107754215	0.011429895	0.167664583	0.025912219	0.014162086	0.015008644	0	0.010462295	0	0	0.261806875	0.093323587	0.168235366	0.048959017	0	0.060096537	0	0	0.01518468	0	0.418470777	0.908438817
TCGA-99-8025-01A-11R-2241-07	0.053812911	0	0.141774405	0.041185967	0.174323416	0	0	0.059989593	0	0	0.004153654	0	0.259075712	0.078361007	0.147313372	0	0.001997183	0.035401018	0	0	0.002611763	0.004	0.291716858	0.966828447
TCGA-78-7633-01A-11R-2066-07	0.032177517	0	0.01167599	0.037483638	0.276231624	0	0.076479324	0	0	0	0.046889594	0.060745779	0.058774383	0.011866255	0.209742474	0.014298551	0.098999053	0.062882114	0	0	0.001753704	0.275	0.072229614	1.054138522
TCGA-49-6745-01A-11R-1858-07	0.000547381	0	0.00572111	0.122925949	0.181524452	0.042316464	0.03918894	0.003064783	0	0	0.010270111	0.053552368	0.120305855	0.101529651	0.132275408	0.047811697	0.063184904	0.072295627	0	0	0.003485298	0	0.399872203	0.916373612
TCGA-97-A4LX-01A-11R-A24X-07	0.039966483	0	0.063675896	0.121281578	0.164826554	0.001108428	0.055240259	0.053872505	0	0	0.02209923	0.016900927	0.068955037	0.142836707	0.127476159	0.053739647	0	0.064439351	0	0	0.003581239	0	0.52058326	0.857572952
TCGA-78-7147-01A-11R-2039-07	0.032358978	0	0.026974678	0.127551536	0.142169544	0	0.023682175	0.030953359	0	0	0.039053174	0.010538872	0.064585245	0.183774397	0.145894067	0.055112744	0.015465516	0.101885714	0	0	0	0	0.393475407	0.922147057
TCGA-55-A493-01A-11R-A24H-07	0.060550477	0	0.060560714	0.112715958	0.172892689	0.083625438	0	0.014824192	0	0	0.06797988	0.001827586	0.125881682	0.090468059	0.160421201	0.033038414	0	0.013561033	0	0	0.001652678	0	0.44547115	0.894574638
TCGA-86-7711-01A-11R-2066-07	0.002868307	0	0.043823312	0	0.206824747	0	0	0	0	0.089759868	0	0.005064545	0.331701031	0.038107903	0.128012337	0	0	0	0.120863506	0	0.032974444	0.025	0.190932221	1.03470245
TCGA-35-3615-01A-01R-0946-07	0.011872932	0	0.106558516	0.026918061	0.160578535	0.005606245	0.036866629	0.006651048	0	0	0.005491999	0	0.173679185	0.039229882	0.2902468	0.007570708	0.036237759	0.090686321	0	0	0.001805379	0	0.39195898	0.920434111
TCGA-50-5946-01A-11R-1755-07	0.038216649	0	0.106423417	0.123472085	0.142403522	0.00658961	0.077360509	0.027833886	0	0	0.043943007	0.009492647	0.122172728	0.065577189	0.128168918	0.02238907	0.027472597	0.051796742	0	0	0.006687422	0.279	0.071578468	1.049221211
TCGA-44-3918-01B-02R-A277-07	0.077474934	0	0.028083548	0	0.427503463	0.033620416	0.021312035	0	0	0.020277178	0.004464042	0	0.104403321	0.072290413	0.155002409	0	0.037660824	0.012449538	0	0	0.005457878	0.015	0.220988628	0.999782046
TCGA-93-A4JQ-01A-11R-A24X-07	0.048557556	0.136188108	0.015884626	0.04242277	0.277104066	0	0.06744083	0.052847487	0	0	0.018067041	0	0.168030429	0.095552094	0.051425689	0.022491448	0	0.003987855	0	0	0	0	0.571714113	0.828667349
TCGA-55-7910-01A-11R-2170-07	0.011376056	0	0.397863359	0.030876482	0.157098955	0.018574188	0.031100073	0.036290994	0	0	0.024991197	0.021271424	0.123883153	0.009942605	0.04340487	0	0.05376496	0.020059883	0	0	0.0195018	0.371	0.053836402	1.045234523
TCGA-55-8506-01A-11R-2403-07	0.008746064	0	0.058009812	0.022897997	0.171337283	0.011328689	0.008098105	0.013755363	0	0.019962827	0	0	0.269684665	0.063567803	0.243308809	0.018416268	0.000461836	0.056036895	0.026808027	0	0.007579556	0	0.480200839	0.876595637
TCGA-78-7540-01A-11R-2066-07	0	0.032216086	0.02587753	0.069364382	0.105581515	0	0	0.053345332	0	0	0.077173785	0	0.233398036	0.017645876	0.264361676	0.060948946	0.002913759	0.057173078	0	0	0	0.039	0.172354927	1.030485041
TCGA-86-7713-01A-11R-2066-07	0.063200204	0	0.184111835	0.036573306	0.185622569	0.03499907	0.037893559	0.023370735	0	0.017881594	0	0.024103732	0.079821752	0.081828392	0.147581956	0	0.057831566	0.022021975	0	0	0.003157756	0.205	0.087149133	1.036667362
TCGA-50-5051-01A-21R-1858-07	0.056167553	0	0.19354067	0.077884369	0.109231955	0	0.046275611	0.053722733	0	0.01611689	0	0.024903467	0.18903185	0	0.091025685	0.005657681	0.097047129	0.020266902	0.014736139	0	0.004391366	0.012	0.229218888	0.98503032
TCGA-55-8204-01A-11R-2241-07	0.007800524	0	0.291065908	0.013802579	0.130196957	0.038811277	0	0	0	0	0.036564012	0.00877732	0.055215883	0.150561774	0.04768827	0.066401419	0	0.132612409	0	0	0.020501668	0	0.397687318	0.917008647
TCGA-MP-A4TJ-01A-51R-A262-07	0.006271852	0.023031989	0.079672904	0.126484586	0.199651602	0.093218166	0.057416022	0.036100582	0	0.031010788	0.007754348	0.00309145	0.135256247	0.084053349	0.079611827	0.027719231	0	0.00660874	0	0	0.003046319	0	0.466904798	0.884488201
TCGA-97-7554-01A-11R-2039-07	0.017704236	0	0.210729456	0.023126095	0.185471806	0.01525951	0.023942125	0.000555283	0	0.004288185	0.00788375	0	0.198860756	0.080979754	0.164543943	0.01245775	0	0.049610527	0	0	0.004586826	0	0.354129748	0.93632932
TCGA-05-4434-01A-01R-1206-07	0.040519099	0	0.034437481	0.018467543	0.20596988	0.040380965	0	0.027040867	0	0.026473305	0	0	0.152541114	0.170011436	0.174274697	0.043292695	0	0.05668698	0	0	0.009903936	0	0.487400197	0.872549459
TCGA-86-8585-01A-11R-2403-07	0.017258005	0.029763388	0.014944687	0.127166856	0.134955591	0.024366462	0.02155838	0.10715314	0	0.008438805	0.000651301	0.003440121	0.307687269	0.054668299	0.109628011	0	0.019680661	0.018639026	0	0	0	0	0.534813381	0.84600606
TCGA-64-5781-01A-01R-1628-07	0.003976732	0	0.112299452	0.31603059	0	0.146334685	0.046144546	0.007679249	0.001428432	0	0.107699111	0.000756354	0.073419299	0.051590352	0.070291987	0.006195254	0	0.055671466	0	0.00048249	0	0	0.435528901	0.900430123
TCGA-MP-A4T7-01A-11R-A24X-07	0.009699388	0.003880947	0.02124029	0.061040609	0.187534847	0	0.082991718	0.024611817	0	0.008919166	0.027846744	0.004272477	0.129475587	0.014406239	0.210858564	0	0.157160699	0.037899858	0	0	0.018161047	0.004	0.295727063	0.965525066
TCGA-73-A9RS-01A-11R-A41B-07	0.004644713	0	0.18529375	0.072148954	0.137950133	0.001619711	0.096086145	0.011568304	0	0	0.049681892	0	0.043453007	0.09356511	0.152766121	0.007655376	0.007447684	0.136119101	0	0	0	0.079	0.136785902	1.020321734
TCGA-05-4415-01A-22R-1858-07	0.005419806	0	0.135585414	0.074860363	0.209351429	0.100726236	0	0	0	0	0.109255682	0.012218789	0.070729744	0.084380676	0.067001951	0	0.014987538	0.093669842	0	0	0.021812531	0.013	0.22843043	0.991842727
TCGA-93-8067-01A-11R-2287-07	0.007046864	0	0.095411252	0.061513393	0.170140737	0	0.068144537	0.010908939	0	0.006470808	0.05518329	0.001954217	0.147189426	0.076373879	0.174229712	0.058577308	0.016524236	0.050331402	0	0	0	0.005	0.287527127	0.965358636
TCGA-44-6148-01A-11R-1755-07	0.014368356	0.037295391	0.183604976	0.042886625	0.090634667	0	0.020240825	0.012492667	0	0	0.003246519	0.080621333	0.023772689	0.006988905	0.288137014	0.044290938	0.007803003	0.140472706	0	0	0.003143387	0.001	0.313099116	0.951709299
TCGA-95-7947-01A-11R-2187-07	0.075193607	0	0.083252181	0.120167178	0.176610567	0.011146297	0.014371979	0.03313747	0	0	0.007845505	0	0.13799101	0.146612302	0.118993492	0.005297294	0.003225945	0.061398289	0	0	0.004756885	0	0.40295467	0.915030956
TCGA-97-7937-01A-11R-2170-07	0.063121469	0	0.075453212	0.053709817	0.068250543	0	0.009386882	0.053376427	0.013146045	0.002114272	0	0	0.332828986	0.052269689	0.153572346	0.036471964	0	0.074390028	0.005487918	0	0.006420402	0.012	0.230979998	1.003498556
TCGA-78-8660-01A-11R-2403-07	0.0148042	0.00177932	0.023167913	0.12304299	0.085673429	0.056020476	0.099790677	0.046677127	0	0.047409277	0.01585983	0	0.210628573	0.069771828	0.148706164	0.016559214	0	0.040108984	0	0	0	0	0.367666791	0.932339255
TCGA-99-8032-01A-11R-2241-07	0.021291318	0	0.335428894	0.066231591	0.132393691	0	0	0.10531622	0	0	0.030660278	0.001891914	0.152249013	0.016989803	0.085700289	0.002366419	0.006507377	0.034787883	0	0	0.008185309	0	0.386121325	0.923254753
TCGA-50-5072-01A-21R-1858-07	0.065066687	0	0.148930232	0.020347666	0.184244341	0	0.035116484	0.035775187	0	0.002195282	0.015746593	0.016343957	0.182100309	0.057009594	0.138484067	0.003046046	0.043920239	0.041813457	0	0	0.009859861	0.004	0.292167189	0.961120313
TCGA-05-4402-01A-01R-1206-07	0	0.006255042	0.129319261	0.049298564	0.088143533	0	0.029687527	0.039962487	0	0	0.023766311	0	0.110220965	0.059841582	0.286906896	0.028312261	0.040315957	0.079886191	0	0	0.028083421	0	0.391823243	0.919474337
TCGA-55-6970-01A-11R-1949-07	0.016043406	0	0.110160993	0.088364786	0.197820462	0.013636601	0.037744967	0.013611425	0	0	0.012784418	0.016293019	0.103996494	0.054087261	0.153555566	0	0.126899448	0.043654849	0	0	0.011346304	0	0.423536477	0.905206181
TCGA-86-8669-01A-11R-2403-07	0.000658272	0	0.153087143	0.12399977	0.232999171	0	0	0.027790554	0	0	0.01673616	0.036460676	0.117826134	0.061516749	0.132545661	0.064481178	0.031015913	0	0.000882618	0	0	0.005	0.279127532	0.968023454
TCGA-69-7764-01A-11R-2170-07	0.09532502	0	0.189421066	0.062366191	0.36944273	0.001559525	0	0.003166698	0.004849708	0	0.01633177	0.007503217	0.067102741	0.073285765	0.074137564	0	0.013710749	0.021797254	0	0	0	0.007	0.261598495	0.976555396
TCGA-38-4625-01A-01R-1206-07	0.015573718	0	0.089250814	0.107979012	0.081748216	0.0432185	0	0.002467964	0.018454171	0	0.016064893	0.003503621	0.190892175	0.110952307	0.201043776	0.003018429	0.035606759	0.063752592	0	0.002402879	0.014070174	0.002	0.303071484	0.962901356
TCGA-55-7283-01A-11R-2039-07	0.024946692	0	0.010500706	0.125087038	0.18692205	0.027520785	0.027073143	0	0.052379251	0	0.018832281	0.01373403	0.051713965	0.078455985	0.168669123	0.07352816	0.025908406	0.109898989	0	0	0.004829396	0.002	0.305578429	0.957879802
TCGA-73-4668-01A-01R-1206-07	0	0.009001041	0.198152811	0.083743873	0.079575766	0.032759642	0.006398745	0.031964475	0	0.014345476	0	0	0.269048298	0.016932484	0.096689545	0.075164879	0.029175365	0.057047599	0	0	0	0.001	0.312401203	0.955450757
TCGA-44-2666-01A-01R-A278-07	0.00446601	0	0.131518582	0.05917177	0.184428717	0	0.012660263	0	0	0	0.048137356	0.00561506	0.02797275	0	0.065658773	0.049738764	0.080004981	0.236286681	0	0.08988788	0.004452413	0.008	0.248378408	0.978726904
TCGA-55-7907-01A-11R-2170-07	0.022163084	0	0.067334379	0.117126794	0.145054165	0.003687736	0.01116252	0.028591292	0.036374102	0	0.039764864	0	0.147889418	0.12329675	0.148123887	0.010404091	0	0.099026918	0	0	0	0	0.464326116	0.885085237
TCGA-55-6975-01A-11R-1949-07	0.074285461	0	0.258336196	0	0.17829997	0	0.031603793	0.020503815	0	0	0.037523976	0.008353893	0.088907485	0	0.120323792	0	0.141957411	0.029530834	0	0	0.010373374	0	0.38858511	0.921686112
TCGA-50-6594-01A-11R-1755-07	0	0.001079265	0.057107238	0	0.212003596	0	0.005612182	0.03396298	0	0	0.056093569	0.040439431	0.167417798	0	0.212614844	0.079453749	0.104307737	0.022640211	0	0	0.007267399	0.011	0.238872037	0.990905939
TCGA-44-6774-01A-21R-1858-07	0.002967308	0	0.095316488	0.004358373	0.189614115	0.008003704	0	0.044815454	0	0.010600497	0	0.023787129	0.291194853	0.055727419	0.214572396	0.014276916	0	0.025912145	0	0	0.018853201	0	0.504856265	0.863198318
TCGA-55-8203-01A-11R-2241-07	0	0.072451129	0.249047248	0.116039846	0.049545638	0.0573447	0.019878363	0.073901167	0	0.010398923	0	0	0.145871475	0.080843879	0.064673546	0.029323064	0	0.021978181	0	0	0.008702843	0	0.421626318	0.908292226
TCGA-49-AAR0-01A-21R-A39D-07	0.063030507	0	0.041834382	0.064256197	0.132842566	0	0.088804533	0.093502997	0	0	0.021325419	0.012733532	0.113533258	0.084049367	0.195645848	0.036514629	0	0.050919729	0	0	0.001007035	0	0.437679365	0.898665798
TCGA-50-5933-01A-11R-1755-07	0	0	0.019417636	0.053298099	0.153235398	0.015339987	0.006514238	0.005984593	0	0.01231158	0	0.009177768	0.278022837	0.052929785	0.348294863	0.001835586	0	0.037123789	0	0	0.006513842	0	0.476325682	0.880475441
TCGA-L9-A7SV-01A-11R-A39D-07	0.081945456	0	0.080552747	0.115196272	0.239141494	0.013348709	0.094463376	0	0	0	0.016439208	0.008578792	0.022782218	0.090576115	0.175171174	0.025531521	0	0.023151632	0	0.013121285	0	0.453	0.041354138	1.067167669
TCGA-44-2661-01A-01R-1107-07	0	0.008393304	0.108928529	0.09465346	0.132627148	0.009593152	0	0.024048136	0.035500784	0	0.04812022	0.033689397	0	0.066023215	0.17092284	0.109785353	0	0.111299625	0	0.041176509	0.00523833	0	0.561209639	0.847437047
TCGA-05-4422-01A-01R-1206-07	0.017035911	0	0.244442552	0.251242401	0.097123659	0.015133622	0.045715835	0.047502479	0	0	0.011971759	0.036621005	0.041758192	0.053295935	0.119715017	0.016356955	0	0	0	0	0.002084677	0	0.335251577	0.944056414
TCGA-L4-A4E6-01A-11R-A24H-07	0.018451318	0	0.000848065	0.023686031	0.159578633	0.007378789	0.008097473	0	0	0.016309589	0.006414927	0.010986604	0.216013943	0.044841939	0.338045465	0.080423846	0	0.063980185	0	0	0.004943192	0.001	0.313717056	0.967223527
TCGA-55-7570-01A-11R-2039-07	0	0	0.413669577	0.110762112	0.071049641	0.00519868	0.05060213	0.031248223	0	0	0.053587776	0.018681263	0.075400567	0.042421275	0.07683589	0.030739292	0.000641495	0.018836327	0	0.000325752	0	0.006	0.265317741	0.970372991
TCGA-05-4250-01A-01R-1107-07	0.01954528	0	0.03011656	0.132190029	0.17451256	0.065498244	0.04027582	0	6.59E-05	0	0.076086478	0.004798341	0.053760873	0.09105908	0.189740452	0.040562212	0	0.070217399	0	0.00138925	0.010181501	0	0.346015944	0.941254444
TCGA-97-A4M1-01A-11R-A24X-07	0.003213697	0	0	0.072232716	0.132869708	0	0.009011002	0.005269557	0	0	0.049293267	0.084287004	0.089867417	0.024058684	0.309377506	0.034298462	0.010577693	0.175643287	0	0	0	0	0.33897704	0.945813571
TCGA-S2-AA1A-01A-12R-A39D-07	0.051020233	0.025167446	0.22088535	0.057387203	0.25341881	0.009150239	0.032647989	0.050656077	0	0	0.01508835	0.003356503	0.109544251	0.030615543	0.047831168	0.051054886	0	0.042175951	0	0	0	0	0.505745599	0.87332886
TCGA-38-4628-01A-01R-1206-07	0.003697092	0	0.033310387	0.02597354	0.076468259	0	0.020320583	0.023576249	0	0	0.02630748	0.076928421	0.126610892	0.004929112	0.351169121	0.100232919	0.020689607	0.097293674	0	0	0.012492662	0	0.368878568	0.934234095
TCGA-86-A4D0-01A-11R-A24H-07	0.054640649	0	0.087771562	0.0842037	0.177896454	0.10414328	0.048058158	0.012416882	0	0	0.05371563	0.004341123	0.040317095	0.048162793	0.116781753	0.139604064	0.003359379	0.024587478	0	0	0	0.024	0.19342972	0.999026353
TCGA-78-7166-01A-12R-2066-07	0.070106102	0	0.261695592	0.108019729	0.067732523	0	0.062352697	0.015690839	0	0	0.049672458	0	0.199401182	0.114772368	0.024286892	0	0	0.026269618	0	0	0	0.008	0.2523588	0.980281809
TCGA-49-AARQ-01A-11R-A41B-07	0.087779632	0	0.041423486	0.091490876	0.069319818	0.016397798	0.079072616	0.088872679	0	0.028497803	0.021725417	0.00177669	0.141195681	0.224094726	0.079022208	0.006767559	0	0.022563009	0	0	0	0	0.352138157	0.949673806
TCGA-50-6593-01A-11R-1755-07	0	0.021451341	0.029099047	0.017426169	0.068852924	0.008450398	0.018815938	0.018712384	0	0	0.003296047	0.051524773	0.321337126	0.021223937	0.118793209	0.166431992	0.016675979	0.093135604	0	0	0.024773132	0	0.497624977	0.867136944
TCGA-44-3918-01A-01R-1107-07	0.009770125	0	0.145714422	0.149365517	0.106595711	0.090878255	0.023181383	0	0	0.036155791	0	0	0.118413763	0.096324394	0.183746998	0.008557468	0	0.019328608	0	0	0.011967566	0	0.549080547	0.847468936
TCGA-44-2659-01A-01R-0946-07	0.004340693	0	0.16408835	0.135199831	0.230877126	0	0.022750677	0.054335106	0	0	0.035856531	0.005378421	0.012968997	0.085424673	0.114322366	0.03166758	0	0.097475677	0	0	0.005313972	0.001	0.334750215	0.94421362
TCGA-44-6778-01A-11R-1858-07	0.016348329	0	0.07960288	0.016198375	0.308980235	0.030634348	0.063057997	0	0.010765051	0.00104513	0.006333572	0.005096642	0.096390529	0.120479804	0.150494019	0.053471166	0	0.029798567	0	0	0.011303355	0	0.396067137	0.917884113
TCGA-86-A4JF-01A-11R-A24X-07	0.007600504	0	0.085391156	0	0.196455954	0.008461638	0.055225942	0	0.014263242	0	0.097778993	0	0.14037591	0.087306852	0.134189797	0.011224201	0.032663827	0.119535308	0	0	0.009526676	0.006	0.268039963	0.974800658
TCGA-62-A470-01A-11R-A24H-07	0.047019166	0	0.051565526	0.034281407	0.163179464	0	0.012394091	0.009239327	0	0	0.045391293	0.006263923	0.141706064	0.051255602	0.297245558	0.071873362	0	0.060870048	0	0	0.007715168	0.087	0.134642551	1.03485785
TCGA-86-8076-01A-31R-2241-07	0	0.0290697	0.144540538	0.188890166	0.063777804	0.013011384	0.02869105	0.076088025	0	0	0.030785367	0	0.21684038	0.065529463	0.062813385	0.056109435	0	0.013117069	0	0	0.010736232	0	0.483908769	0.876785147
TCGA-44-3398-01A-01R-1107-07	0.004640986	0	0.061508529	0.041962266	0.162965988	0.007517511	0.000227417	0	0	0	0.048183049	0.016391044	0.0059809	0.015480205	0.085699238	0.358597203	0.079575656	0.085795359	0	0.009953439	0.01552121	0.015	0.219584034	0.996625012
TCGA-78-7154-01A-11R-2039-07	0.058487112	0	0.022867063	0.014558298	0.416832084	0	0.020547588	0.002513335	0	0.016407361	0.019208894	0.018937543	0.012157732	0.125286595	0.141267792	0.054629991	0.01436067	0.061440002	0	0	0.000497939	0.005	0.284771098	0.971715071
TCGA-MP-A4TI-01A-21R-A24X-07	0.015631817	0	0.000126259	0.084692331	0.110784831	0.052013998	0.030904544	0.077993876	0	0	0.031787726	0.006387661	0.212067191	0.123326678	0.197410236	0.013444525	0.021276546	0.022151783	0	0	0	0	0.665118553	0.767948917
TCGA-55-8302-01A-11R-2326-07	0.016717152	0	0.096276866	0.114383164	0.053561282	0.009125607	0.059830933	0.009921243	0	0.00588915	0.026207715	0.029800096	0.131818247	0.152552104	0.167305263	0.019328567	0.006731278	0.100551332	0	0	0	0	0.361875157	0.934424877
TCGA-91-8496-01A-11R-2403-07	0.001670777	0.003449597	0	0.075623257	0.090156184	0	0.003331487	0.014320677	0	0	0.02457462	0.09117484	0.124755573	0.012663586	0.230895109	0.110636292	0.004512981	0.169303253	0	0.011848021	0.031083747	0	0.44374617	0.89551797
TCGA-99-8033-01A-11R-2241-07	0	0	0.081507836	0.196286567	0	0.154648241	0.087070901	0.016545507	0	0.031251555	0.063909806	0.006802462	0.131035743	0.08238808	0.060416558	0.009062639	0.049874602	0.006833483	0	0	0.022366021	0	0.349552252	0.941643619
TCGA-97-7547-01A-11R-2039-07	0.078790721	0	0.119319845	0.065041099	0.158433108	0.008892561	0.031485544	0.074481774	0	0	0.002639495	0.0280414	0.101342498	0.053470396	0.194608448	0.015188379	0	0.068264732	0	0	0	0.008	0.246688844	0.977079963
TCGA-55-6979-01A-11R-1949-07	0	0.004036481	0.100792596	0.085142422	0.116602878	0.034952126	0.029128931	0.048375055	0	0	0.015572368	0	0.193070308	0.156823533	0.163283392	0.012249388	0	0.031565924	0	0	0.008404596	0	0.625041245	0.796100799
TCGA-86-7714-01A-12R-2170-07	0.001996662	0.000938831	0	0.060019143	0.220742594	0	0	0.019693441	0	0.007688479	0.008882033	0.03065511	0	0.006990585	0.130420332	0.335381556	0.047903211	0.112078635	0	0	0.016609387	0.001	0.312819678	0.956777229
TCGA-95-7944-01A-11R-2187-07	0.005694125	0	0.013256015	0.286676345	0	0.113737599	0.032704657	0.024927557	0	0.058067193	0.072123808	0	0.108998532	0.133971546	0.093695267	0.006506428	0.01116526	0.038475668	0	0	0	0	0.534608643	0.844519267
TCGA-91-6830-01A-11R-1949-07	0.054850977	0	0.040140961	0.100255931	0.171614315	0.004950709	0	0	0	0.013398084	0.013905804	0.001976697	0.209334596	0.130515615	0.135493478	0	0.008891514	0.073905393	0	0.00419358	0.036572344	0	0.340599993	0.946819808
TCGA-44-2662-01A-01R-A278-07	0.006392872	0	0.076059824	0.012728942	0.105761905	0.027473221	0	0	0	0	0.014306731	0.113443669	0.271762877	0.010651197	0.119303737	0.073776194	0.02273402	0.057156213	0	0.024238362	0.064210236	0.005	0.273014416	0.981397496
TCGA-35-4123-01A-01R-1107-07	0	0.002407713	0	0.334367568	0.034711909	0.086687596	0.052032678	0.020372535	0	0	0.02807507	0	0.138492892	0.046634085	0.17928189	0.03690816	0	0.028138278	0.006094236	0	0.00579539	0	0.511139566	0.85962212
TCGA-55-8301-01A-11R-2287-07	0	0.039660499	0.144760498	0.111849876	0.053688825	0.017622236	0.016913814	0.069735329	0.002043205	0.024543889	0.007645353	0	0.153091627	0.229834692	0.079573983	0.004785983	0	0.044250192	0	0	0	0	0.718411142	0.726804745
TCGA-44-8120-01A-11R-2241-07	0.032787697	0.011160238	0.0793483	0.074348399	0.173112197	0.033951417	0.013100151	0.010708467	0	0	0.011899503	0.025533026	0.08645086	0.014050039	0.17403896	0.130930517	0.025164542	0.084854897	0	0	0.018560788	0.011	0.237073621	0.980626717
TCGA-55-6981-01A-11R-1949-07	0.047571553	0.013983565	0.065944362	0.00650728	0.163980603	0.009985603	0.026226316	0.02475939	0	0	0.009019439	0.015668985	0.184500962	0	0.087776516	0.1528283	0.087225474	0.092630815	0	0	0.011390833	0.005	0.286009956	0.964874446
TCGA-86-8668-01A-11R-2403-07	0.003397441	0.035652511	0.125588327	0.042848755	0.18565092	0	0.037955861	0.030869602	0	0	0.03066736	0	0.159710499	0.082455801	0.130754207	0.053486309	0	0.079406787	0	0	0.001555621	0.002	0.307899247	0.954568246
TCGA-97-8174-01A-11R-2287-07	0.043368874	0	0.110136142	0.062421879	0.321615001	0.008424943	0	0.004558534	0	0.005166819	0.007864858	0.022199839	0	0.111798994	0.200560298	0.010662305	0.010196806	0.078287223	0	0	0.002737485	0	0.385393932	0.922331706
TCGA-50-5941-01A-11R-1755-07	0.03485944	0	0.042652878	0.149120102	0.080759915	0	0.076113392	0.051645546	0	0	0.055098438	0.005294729	0.131547299	0.142346811	0.128709184	0.031644711	0	0.062495369	0	0	0.007712186	0	0.554127371	0.837782525
TCGA-73-4658-01A-01R-1755-07	0	0	0.002609113	0.041704978	0.133423275	0.057087307	0.034350763	0.020253994	0.037068098	0	0	0.014219997	0	0.085066999	0.200701077	0.299697356	0	0.054216634	0	0.007092991	0.012507418	0	0.478006903	0.87872147
TCGA-05-4244-01A-01R-1107-07	0	0.000434016	0.013627486	0.049109984	0.165192513	0.011838487	0.049765741	0.003465656	0	0	0.018113366	0.059329615	0.184402515	0.029708024	0.170926733	0.129193696	0.026794163	0.067215303	0	0.013257882	0.007624817	0.152	0.101685437	1.047973791
TCGA-55-6968-01A-11R-1949-07	0.009262955	0	0.136017435	0.009938569	0.087449465	0.024388236	0.036544949	0.023826526	0.057790172	0	0.0271841	0	0.381410092	0.104715496	0.081952371	0.006254481	0	0.013265152	0	0	0	0	0.518738985	0.854394929
TCGA-67-3771-01A-01R-0946-07	0.012038904	0	0.169532236	0.059779541	0.11693257	0.029361127	0	0.014384781	0.004028836	0	0.011521585	0	0.210340738	0.134560162	0.175366968	0.011645574	0	0.045960283	0	0	0.004546696	0	0.596655573	0.815914228
TCGA-50-6597-01A-11R-1858-07	0	0.021118558	0.134366698	0.080461447	0.176711035	0.002919281	0.00778268	0.158942752	0.030889101	0	0.024281447	0	0.032571068	0.102069984	0.063512294	0.098069709	0.025777064	0.040526881	0	0	0	0	0.417869581	0.907689837
TCGA-75-5147-01A-01R-1628-07	0.021239017	0	0.093508638	0.01543559	0.253438195	0.016345064	0	0.055446768	0	0.021202262	0	0.037398244	0.056316783	0.080114849	0.143262802	0.125164295	0.016036618	0.052122186	0	0.001191649	0.011777041	0	0.463694114	0.889251638
TCGA-J2-8192-01A-11R-2241-07	0.017704715	0	0.01941279	0.014934539	0.292220192	0.001338307	0	0	0	0.015714301	0	0.003643384	0.235827252	0.024013268	0.172894148	0.097173158	0.033638331	0.051239933	0	0	0.020245683	0	0.501294906	0.865739869
TCGA-44-A47B-01A-11R-A24H-07	0.008075913	0	0.021570855	0.151537176	0.051829489	0.027738359	0.04418168	0.095818114	0	0	0.050177753	0	0.178809589	0.051505733	0.145945493	0.080595669	0	0.092214176	0	0	0	0	0.366316023	0.931719237
TCGA-50-5935-01A-11R-1755-07	0.007273759	0.003933296	0.059446448	0.014456566	0.287777364	0.013728857	0.011622561	0.070222402	0.008621746	0.008831728	0	0	0.185538885	0.0546292	0.128419527	0.053250271	0.062466431	0.028557255	0	0	0.001223705	0	0.382097077	0.924830821
TCGA-NJ-A55A-01A-11R-A262-07	0.001284532	0.129817607	0.036805439	0.071651994	0.218590527	0	0.038657508	0.057959245	0.024531412	0	0.019925666	0	0.035573901	0.059771279	0.065878437	0.123864672	0.012807561	0.100078994	0	0	0.002801225	0	0.347539887	0.937951091
TCGA-55-6972-01A-11R-1949-07	0.043300682	0	0.208519048	0.200775575	0.125117817	0	0.052762205	0	0	0.093601586	0	0.042039092	0.00845203	0.071503909	0.091670063	0	0.024909286	0.036834387	0	0.000514318	0	0.427	0.044454022	1.064171058
TCGA-44-2656-01A-02R-A278-07	0.008464951	0	0.109525886	0.123053898	0.034002819	0.123026016	0	0	0.043007777	0	0	0	0.06725905	0.082662238	0.190703891	0.041823421	0.065205905	0.071619417	0	0.039434238	0.000210495	0	0.410430299	0.911439208
TCGA-69-7973-01A-11R-2187-07	0.058905867	0	0.09587535	0.131913281	0.216009611	0.057852944	0	0.016826944	0	0	0.027070238	0.01993927	0.026177263	0.041739145	0.157030808	0.022695881	0.023210773	0.090659512	0	0	0.014093113	0.042	0.166172452	1.008507794
TCGA-44-6146-01B-04R-A277-07	0.097930788	0	0.027519156	0.010501805	0.51753473	0.017239974	0	0	0	0.045574663	0	0.021863468	0	0.009982281	0.094395054	0.042940098	0.065540871	0	0.009299776	0.030848609	0.008828728	0.25	0.078474073	1.066278238
TCGA-44-6779-01A-11R-1858-07	0.017151173	0	0.012730214	0.189260575	0.120814845	0.046803372	0.01623234	0.062558615	0	0.083333324	0	0.005215499	0.074628483	0.147632557	0.150818087	0.016348169	0	0.046521898	0	0	0.00995085	0	0.500986792	0.865046602
TCGA-69-8253-01A-11R-2287-07	0.015762291	0.034990734	0.17982775	0.045624847	0.227118202	0	0.011879015	0.021105128	0	0	0.036742384	0.008079588	0.062704902	0	0.119424823	0.088906115	0.080278709	0.047864324	0	0	0.019691187	0.064	0.145405903	1.011641062
TCGA-86-8074-01A-11R-2241-07	0.022979436	0	0.052905254	0.040435253	0.107890381	0.025591477	0.034803585	0.043072058	0	0	0.020184722	0.001282301	0.188745381	0.070166494	0.207581655	0.089739182	0.018000797	0.03088533	0	0.021105082	0.024631614	0.002	0.306723639	0.959763759
TCGA-05-4249-01A-01R-1107-07	0.002348474	0.022072812	0.08075633	0.031131628	0.101179885	0	0.035089112	0.029400965	0	0	0.004249424	0.011177953	0.002494036	0.038858297	0.118548671	0.35296877	0.007890079	0.138097133	0	0	0.023736431	0	0.452474955	0.892342256
TCGA-55-1596-01A-01R-0946-07	0.070423079	0	0.095445433	0.00151882	0.156365882	0	0.019817573	0.052495918	0.009786359	0.019656497	0	0	0.248377566	0.12402236	0.143736873	0	0.04072365	0.017018342	0	0	0.000611647	0	0.362969154	0.936671979
TCGA-55-7914-01A-11R-2170-07	0.000331766	0	0.305888163	0.135240562	0.178346985	0.017379658	0.008898267	0.055682438	0.010961702	0	0	0	0.064368512	0.104273065	0.082680416	0	0	0.035948466	0	0	0	0	0.346561649	0.939183262
TCGA-75-6211-01A-11R-1755-07	0.007430631	0	0.288222197	0.07698179	0.192321398	0.00803397	0.011102912	0.09170932	0	0	0.041602225	0.010666456	0	0.018640788	0.117010512	0.05921702	0	0.06850299	0	0	0.008557791	0.014	0.22570374	0.983778945
TCGA-75-7025-01A-12R-1949-07	0.033853454	0.053991597	0.048011759	0.09881336	0.218208105	0	0.018233455	0.056120832	0	0	0.047863412	0.049253834	0	0.007743123	0.077716653	0.172957549	0.0424426	0.07012506	0	0	0.004665209	0.001	0.318548208	0.950022047
TCGA-MP-A4TK-01A-11R-A24X-07	0.010205612	0	0.152063965	0.034757504	0.168981085	0.003142168	0	0.033401492	0	0.02164325	0	0	0.303193904	0.067303529	0.174100822	0.021578029	0	0.006939026	0	0	0.002689613	0	0.638061533	0.787764794
TCGA-62-A46V-01A-11R-A24H-07	0.028552253	0	0.014674397	0.009082382	0.165269185	0	0.001097501	0.000620525	0	0	0.020051493	0.028061217	0.098372792	0	0.207018331	0.192322513	0.113690217	0.121187196	0	0	0	0.003	0.29900429	0.963148092
TCGA-MP-A4TA-01A-21R-A24X-07	0.015438034	0	0.109917529	0.053168789	0.205703463	0	0.03967999	0.005991231	0	0	0.087628093	0	0.19130479	0.053542016	0.161732627	0	0.047648733	0.027425734	0	0	0.000818971	0.001	0.326761692	0.950664576
TCGA-97-8179-01A-11R-2287-07	0.004973793	0	0.006425791	0.07314385	0.064650909	0	0.073930074	0.037492587	0	0	0.034803484	0.025127576	0.196818024	0.042616286	0.183009124	0.114295833	0.021564984	0.071817946	0	0.044118059	0.005211679	0.04	0.169808923	1.020935898
TCGA-91-6831-01A-11R-1858-07	0	0	0.133285665	0.094967879	0.078564289	0.0024964	0	0.051017454	0	0	0.041970246	0	0.258061303	0.06830872	0.221395531	0.004765097	0	0.026023408	0	0	0.019144007	0	0.459065724	0.887755269
TCGA-05-5420-01A-01R-1628-07	0.037451613	0	0.114049402	0.05368427	0.127029245	0.048946799	0.004129165	0	0.010248491	0	0.017887317	0	0.128453264	0.147934789	0.173091356	0.069919237	0	0.047284465	0	0.001851668	0.01803892	0	0.573458991	0.830874349
TCGA-J2-A4AE-01A-21R-A24H-07	0.076452622	0	0.217747033	0.057578816	0.212356003	0.017740105	0.032490048	0	0	0	0.000517903	0.00579859	0.029673671	0.080242619	0.11848252	0.025311606	0.034936266	0.085774237	0	0.003827008	0.001070954	0.023	0.197556909	0.993328476
TCGA-50-6673-01A-11R-1949-07	0.046674125	0	0.163188525	0.018824736	0.201909418	0.004144945	0.031410364	0.028262802	0	0	0.014425608	0.013052423	0.141300972	0.039679509	0.17003881	0.056292371	0.042525793	0.014242867	0	0	0.014026732	0.062	0.147304272	1.01682374
TCGA-75-6206-01A-11R-1755-07	0.040904117	0	0.02670143	0.035084965	0.069119082	0.002585648	0.038963634	0.021366693	0	0.007523455	0.003065991	0	0.431725792	0.032294647	0.244251398	0.00031204	0.000985367	0.039154529	0	0	0.00596121	0	0.403112793	0.932745854
TCGA-49-AARN-01A-21R-A41B-07	0	0.103617875	0.191296942	0.05679053	0.176484461	0	0.004828595	0.1210177	0	0	0.032983394	0.000451585	0.075511254	0.047330375	0.063007948	0.053314511	0.017417117	0.055947712	0	0	0	0.006	0.265979932	0.968731457
TCGA-55-6985-01A-11R-1949-07	0.025115144	0	0.113696495	0.011324149	0.228422353	0.062288115	0	0.019572993	0	0.007025199	0.018789813	0	0.179263183	0.103997162	0.122465028	0.020378727	0	0.079683511	0	0	0.007978129	0	0.400287283	0.915826665
TCGA-L9-A443-01A-12R-A24H-07	0.015110683	0	0.047009446	0.044952405	0.297051289	0	0.04067512	0	0	0.009209026	0.009476163	0.019634035	0.148886318	0.168961681	0.157249632	0.039852947	0	0.001931255	0	0	0	0.004	0.292668854	0.974743693
TCGA-97-A4M2-01A-12R-A24X-07	0	0.023781137	0.070472493	0.094140451	0.112929503	0	0.054972763	0.023233934	0	0.003863369	0.03167478	0.018359082	0.210802739	0.044204709	0.156458122	0.062050849	0.004908639	0.081269403	0	0	0.006878027	0	0.445108618	0.895279655
TCGA-55-7815-01A-11R-2170-07	0.064102213	0	0.025156681	0.034789614	0.284594241	0.070952925	0	0.00558067	0.027194621	0	0	0.00303571	0.096473466	0.037179979	0.216845897	0.088128746	0.020747974	0.013731091	0	0	0.011486169	0.023	0.197076126	1.003150836
TCGA-49-AAR2-01A-11R-A39D-07	0	0.02536579	0.323885798	0.102697383	0.14322483	0	0.016539301	0.102243173	0	0	0.017764708	0.004677492	0.08283142	0.056851116	0.09420769	0	0	0.017886909	0	0	0.01182439	0.004	0.292160449	0.960000216
TCGA-55-7576-01A-11R-2066-07	0.028535729	0	0.011991501	0.083179926	0.192690883	0.029487946	0	0.048675232	0.004412517	0	0.019547622	0.023163515	0.086166521	0.083630875	0.170088873	0.092740057	0.03197905	0.086572934	0	0	0.007136821	0.001	0.323376478	0.949358898
TCGA-78-7160-01A-11R-2039-07	0.009858953	0	0.034721504	0.108287466	0.295853842	0.0139142	0.024085143	0.019835817	0.000713987	0	0.008603344	0.011995282	0.081212569	0.087181696	0.189341825	0.041157151	0.019890417	0.050636688	0	0	0.002710115	0	0.463217228	0.885866143
TCGA-55-8090-01A-11R-2241-07	0.001197555	0.01843189	0.034604886	0.035594327	0.212579721	0.030434967	0.052638938	0.01530101	0	0	0.021062916	0.0480119	0.105085777	0.067259919	0.180852486	0.12066552	0	0.047028743	0	0	0.009249445	0.02	0.210054473	0.996035686
TCGA-49-4486-01A-01R-1206-07	0.060497556	0	0.258660587	0.05574861	0.200248527	0.01286937	0.036038986	0.000939159	0.022085335	0	0.019154998	0.003881777	0	0.052479695	0.185117582	0.05950291	0.017353513	0.013154699	0	0	0.002266696	0.106	0.125576591	1.019335526
TCGA-97-8176-01A-11R-2403-07	0.041264319	0	0.059171007	0.048976504	0.083548818	0	0	0.001975604	0	0.0235254	0.00440468	0.022530916	0.230711377	0.027485069	0.309542714	0.015896023	0.001510894	0.099773593	0	0	0.029683082	0	0.353506708	0.943211329
TCGA-69-7761-01A-11R-2170-07	0	0	0.211847072	0.13401069	0.203830238	0.058228983	0	0.005152443	0	0	0.007082831	0	0.140410068	0.083050161	0.071413029	0.02031901	0.001208226	0.053253209	0	0	0.010194041	0	0.419505433	0.90799145
TCGA-55-8510-01A-11R-2403-07	0.002307751	0.014359631	0.029090022	0.113356643	0.103769929	0.009259321	0.030476407	0.061353041	0	0	0.025818953	0.015261357	0.110618569	0.095570743	0.231477859	0.062429817	0	0.083987668	0	0	0.010862289	0	0.513867864	0.861705068
TCGA-55-8508-01A-11R-2403-07	0	0.007296768	0.470366872	0.049816968	0.023991088	0.000171217	0.009684625	0.056613095	0	0	0.018049863	0	0.279493121	0.018188868	0.035437939	0	0	0.010465616	0	0	0.02042396	0	0.436591544	0.901574266
TCGA-73-4662-01A-01R-1206-07	0.025537456	0.026448977	0.095297124	0.04563085	0.27938159	0.012181053	0.033669588	0.020080231	0.008469594	0	0	0.019909158	0.109246529	0.021303489	0.165641273	0.070368582	0.041811768	0.021714338	0	0	0.0033084	0.001	0.317120772	0.951218433
TCGA-55-8206-01A-11R-2241-07	0	0.008089173	0.060592762	0.017741925	0.11395029	0.016966387	0.011362743	0.011795846	0	0	0.005001071	0.279676723	0	0.001299544	0.084785676	0.222124778	0.017959638	0.129211589	0	0.019441855	0	0	0.51230295	0.863881114
TCGA-44-4112-01B-06R-A277-07	0.104633951	0	0.084454472	0	0.417294831	0.022422506	0	0	0	0	0.012554905	0	0.04196281	0.009445944	0.128183519	0	0.111272601	0.056317598	0	0.001746313	0.009710552	0.032	0.181787272	1.008550184
TCGA-75-7030-01A-11R-1949-07	0.048371506	0	0.157300204	0.110792656	0.283513819	0.014895593	0	0.016248542	0	0	0	0.024629498	0.075180357	0.059702328	0.100765897	0.056700304	0.008386005	0.043513291	0	0	0	0	0.366679258	0.930173062
TCGA-49-4512-01A-21R-1858-07	0	0.036509156	0.022330514	0.007204458	0.170587735	0	0.002494028	0.029525918	0	0	0.009145309	0.038118288	0.140584	0.013677354	0.310381625	0.087364699	0.050815954	0.081260962	0	0	0	0	0.467355096	0.88387659
TCGA-MP-A4TE-01A-22R-A466-07	0.073376475	0	0.335154856	0.091561329	0.035905104	0.017640858	0.040519352	0.064040298	0	0	0.01249649	0	0.146472075	0.010747175	0.107222267	0	0.005510012	0	0	0	0.059353709	0.23	0.081659027	1.037496266
TCGA-55-8615-01A-11R-2403-07	0.016646607	0	0.006423733	0.009070143	0.092524301	0	0.074585802	0.09358539	0	0	0.010244212	0.026329885	0.447814144	0.011618582	0.121988301	0	0.06359245	0.02557645	0	0	0	0.022	0.199728655	1.044570121
TCGA-91-6828-01A-11R-1858-07	0.003955292	0	0.085837328	0.126870933	0.243826965	0.005908472	0	0	0	0	0.046793742	0.039681022	0.001430158	0.076203719	0.234421913	0.073723574	0	0.039115607	0	0	0.022231274	0	0.363594752	0.932030628
TCGA-49-4488-01A-01R-1755-07	0.012510217	0	0.073768521	0.140345685	0.111100098	0.015746201	0.037755387	0.045597547	0.003968738	0	0.021868049	0	0.151853915	0.088801646	0.100718512	0.167580763	0	0.003406297	0.018572316	0	0.006406108	0.007	0.255927184	0.980688066
TCGA-50-6590-01A-12R-1858-07	9.16E-05	0.005404349	0.120776249	0.104258777	0.083899462	0.064030937	0.002374004	0.024776996	0	0.000764664	0.027271482	0	0.272181867	0.110598462	0.151769479	0	0	0.031801628	0	0	0	0	0.449972573	0.892469272
TCGA-86-8279-01A-11R-2287-07	0.001794161	0	0.074207491	0.01844246	0.078550138	0	0.016670354	0.020237028	0	0.00077668	0.001141272	0.000432364	0.353006753	0.03557215	0.123277744	0.256338984	0.007546971	0.012005451	0	0	0	0.001	0.331778997	0.968126398
TCGA-38-4632-01A-01R-1755-07	0.031271539	0	0	0.010950425	0.131326772	0.063457383	0.020911787	0.022716992	0.05276284	0	0	0.013007057	0	0.064080216	0.25371767	0.201882171	0.054092167	0.064938025	0	0	0.014884958	0	0.370501454	0.929079753
TCGA-50-5044-01A-21R-1858-07	0	0	0.099770359	0.143028882	0.075461433	0.064796208	0.016452402	0.064806987	0	0	0.053645796	0.006437529	0.065166994	0.051845544	0.168176637	0.080284316	0.027135815	0.078126503	0	0.001651943	0.003212653	0.004	0.296598598	0.958336532
TCGA-95-A4VP-01A-21R-A262-07	0.140400859	0	0.059884852	0.125953615	0.156452346	0	0.055708697	0.107041258	0	0.003483622	0.018376773	0.014839379	0.078154103	0.044618507	0.129317682	0.024078122	0.014868969	0.023902103	0	0	0.002919114	0.008	0.246575533	0.982225933
TCGA-49-AAR3-01A-11R-A41B-07	0.024984509	0	0.068836399	0.186522124	0.028830468	0.087457279	0.034195584	0.036260822	0	0	0.03017339	0	0.19441404	0.08437108	0.170217114	0.015811041	0	0.035858134	0	0.002068015	0	0	0.409058028	0.91201284
TCGA-38-4631-01A-01R-1755-07	0.101649811	0	0.248326255	0.10977072	0.065141245	0.014249637	0	0.01351371	0.012660788	0	0.009496997	0	0.119539583	0.09679729	0.114473606	0.001461195	0	0.021590216	0	0	0.071328947	0.021	0.206238621	0.994072618
TCGA-95-7562-01A-11R-2241-07	0.028330011	0	0.045506539	0.085456884	0.101419594	0.056540524	0.007443147	0.054453447	0	0.010280407	0	0.001302758	0.216870245	0.119013691	0.19855602	0.012222216	0.009528146	0.046289415	0	0	0.006786956	0	0.49359384	0.869558867
TCGA-69-7978-01A-11R-2187-07	0.011303135	0	0.073580478	0.136571766	0.193131882	0.036609722	0	0.033424491	0	0	0.026854925	0.00844344	0.06827609	0.104494561	0.153039273	0.090576984	0	0.058251624	0	0	0.005441629	0	0.442794371	0.896315558
TCGA-55-7903-01A-11R-2170-07	0.07768367	0	0.020367047	0.1642188	0.093939254	0.054477086	0.021709495	0.035096938	0	0.039496353	0.004327638	0.015231179	0.152492132	0.117486582	0.100260644	0.053579702	0.029160234	0.019202639	0.000704967	0	0.000565641	0.001	0.332769964	0.948433283
TCGA-44-2666-01B-02R-A277-07	0.079346139	0	0.178419135	0.008422318	0.323736431	0	0.007097867	0	0	0	0.030855617	0.006909372	0	0	0.062226038	0.020245163	0.069734692	0.184559758	0	0.02844747	0	0.085	0.134893797	1.020396679
TCGA-4B-A93V-01A-11R-A39D-07	0.026358726	0	0.215328844	0.062506019	0.072369028	0.056403221	0.031548348	0.052774933	0	0	0.039089888	0	0.330351831	0.039022807	0.055930252	0	0	0.018316103	0	0	0	0.011	0.236693793	0.992386211
TCGA-44-5645-01B-04R-A277-07	0.078337606	0	0.016108643	0	0.37946717	0.028679879	0	0	0	0	0.001944291	0.055717166	0	0.039965661	0.178853913	0.10643356	0.027148603	0.073467438	0	0.013876071	0	0.007	0.254922696	0.976435218
TCGA-44-A479-01A-31R-A24H-07	0.017240463	0	0.193877711	0.13751775	0.197983044	0.055256074	0.012417482	0.031720039	0.006334547	0.003661893	0	0	0.076694357	0.10028788	0.119636532	0.016156675	0	0.029688517	0	0	0.001527036	0	0.484114835	0.878774578
TCGA-05-4430-01A-02R-1206-07	0.004182461	0	0.021433802	0.06369018	0.063938483	0.014061844	0.034056201	0.029987907	0.001950444	0	0.016655203	0	0.225973768	0.072188336	0.183550639	0.125119936	0.040170896	0.08911457	0	0	0.013925329	0	0.570158814	0.827523246
TCGA-95-7043-01A-11R-1949-07	0.075768608	0	0.177606178	0.134637357	0.144935158	0	0.027076519	0.039797976	0	0	0.03261427	0.010199065	0.007163783	0.065027904	0.177730123	0.038061638	0.004836203	0.064545218	0	0	0	0.463	0.039613509	1.052334022
TCGA-MP-A4TH-01A-31R-A262-07	0.014222744	0.166825887	0.152319029	0.11453773	0.17231318	0	0.032723671	0.057569671	0	0	0.008314501	0.000817294	0.072671331	0.027813071	0.096206311	0.043948999	0.016238624	0.023477954	0	0	0	0	0.379628622	0.924992068
TCGA-38-4626-01A-01R-1206-07	0.007820726	0	0.020983657	0.023148375	0.194333495	0	0	0	0	0.041097927	0.014241358	0.078080237	0.228911642	0.013734725	0.25011173	0.012075573	0.019055812	0.062100479	0	0.003461862	0.030842403	0.005	0.278563318	0.97906717
TCGA-50-5930-01A-11R-1755-07	0.012151014	0	0.25210348	0.147083496	0.060181098	0.072838136	0.015675488	0.000637634	0	0.009308247	0	0	0.211929723	0.072819506	0.12699937	0.007140649	0	0.008170901	0	0	0.002961257	0	0.439300549	0.89906599
TCGA-78-7535-01A-11R-2066-07	0	0.045802733	0.026416966	0.047904457	0.100039146	0	0	0.014227412	0	0.021479237	0.018967056	0.01797192	0.292385917	0.011494576	0.205480444	0.188075525	0	0.005885924	0	0.003868688	0	0.003	0.299194424	0.978333547
TCGA-50-6592-01A-11R-1755-07	0.056182843	0	0.065944941	0.103706889	0.170679814	0.084336651	0.004395575	0	0	0.051513838	0.023531862	0	0.197740619	0.083775591	0.126611647	0.002953856	0	0.017501942	0	0	0.011123932	0	0.409498754	0.911857869
TCGA-NJ-A55R-01A-11R-A262-07	0.063138571	0.0610592	0.299847094	0.027722728	0.061452131	0.003830483	0.000761248	0.069853321	0	0	0.026061537	0	0.260640001	0.00928275	0.072779819	0	0	0.043571118	0	0	0	0.003	0.301583307	0.959094858
TCGA-91-8499-01A-11R-2403-07	0.029045289	0	0.096198786	0.104356667	0.140807652	0.03218363	0.031064557	0.006692	0.053529454	0	0.002413229	0	0.106449745	0.103811275	0.15828711	0.11058384	0	0.021496676	0	0.003080089	0	0	0.381194522	0.924150477
TCGA-55-6986-01A-11R-1949-07	0.017234953	0	0.010460136	0.11176632	0.26588173	0	0.006096752	0	0	0	0	0.029699417	0.012565235	0.017846613	0.346815809	0.107586071	0.02053628	0.053510685	0	0	0	0	0.34158982	0.944327891
TCGA-55-6712-01A-11R-1858-07	0.052004581	0	0.064018503	0.100349292	0.23296607	0.021964161	0	0.016934025	0.05309885	0	0	0	0.149438596	0.10827094	0.112342279	0.008012545	0	0.077965464	0	0	0.002634696	0	0.5417816	0.847156376
TCGA-44-2662-01B-02R-A277-07	0	0	0.008454281	0	0.182281142	0.022572443	0.012203273	0	0	0.048601692	0	0.058363636	0.078028194	0.041546577	0.257987324	0	0.01835748	0.044719735	0	0.161843589	0.065040633	0.037	0.176628742	1.017655787
TCGA-67-6215-01A-11R-1755-07	0	0.019158156	0.022679806	0.024400216	0.120147289	0.01755671	0	0.020981525	0	0	0.025549226	0.008620776	0.107754609	0.024503571	0.246488468	0.245254586	0	0.090941958	0	0	0.025963104	0.023	0.197827624	1.010951721
TCGA-MP-A4TD-01A-32R-A262-07	0.027288283	0.067180809	0.207944984	0.045425902	0.128783	0	0.018337561	0.058355869	0	0	0.027377308	0	0.246391864	0.012135652	0.105778989	0.007896663	0.009797735	0.037305381	0	0	0	0	0.471448543	0.88527847
TCGA-78-7536-01A-11R-2066-07	0.003993897	0	0.107897224	0.047140025	0.18487877	0.031852361	0.030061469	0.005613919	0	0	0.081274127	0.016496732	0.066964477	0.120186873	0.225468478	0.034366739	0	0.03626535	0	0.002573534	0.004966025	0.001	0.334350125	0.946187547
TCGA-86-6562-01A-11R-1755-07	0.005682625	0	0.088957942	0.060407553	0.191726683	0.002854232	0	0.039681205	0	0	0	0	0.212761174	0.041868115	0.249184166	0.008632497	0.01614225	0.021811539	0.035307791	0	0.024982228	0	0.385394844	0.924635387
TCGA-05-4418-01A-01R-1206-07	0.035800262	0	0.166839846	0.029388491	0.150450051	0.075936577	0.002864904	0.012153894	0.029412648	0	0.03075555	0	0.113001619	0.097238746	0.163285711	0.013549709	0.008904609	0.059913061	0	0	0.010504321	0	0.420739649	0.907377411
TCGA-MP-A4T9-01A-11R-A24X-07	0.013669713	0	0.006488231	0.079412267	0.215057863	0.001505637	0.017005179	0.002064577	0	0.002135395	0.017025048	0.017597789	0.170655369	0.078201154	0.240518206	0.042325626	0.02248783	0.059541188	0	0	0.014308927	0.002	0.310107385	0.960882879
TCGA-78-7143-01A-11R-2039-07	0.038132878	0	0	0.026255468	0.202086844	0	0.044961836	0.026526069	0	0	0.017918407	0.022087665	0.118431948	0.005267626	0.117579972	0.145793024	0.169066684	0.065250529	0	0	0.000641051	0	0.403550728	0.914567736
TCGA-69-8255-01A-11R-2287-07	0.054448076	0	0.090592558	0.348355107	0	0.10803544	0.060738586	0.018390049	0.062413957	0	0.011516194	0	0.061491199	0.074927551	0.083118535	0.00798538	0	0.015606439	0	0	0.002380928	0	0.396030448	0.920250225
TCGA-05-4384-01A-01R-1755-07	0	0	0.035765333	0.041136631	0.183753218	0	0.009631395	0	0	0.027554059	0.004367405	0.007613956	0.155677363	0.028898471	0.373345749	0.065025905	0.016189758	0.026784678	0	0	0.024256079	0	0.340043654	0.95041682
TCGA-73-7499-01A-11R-2187-07	0.017435803	0	0.105735383	0.233025606	0.015208455	0.075837481	0.033542016	0.069069818	0.010674905	0	0	0.001939959	0.082481261	0.159147201	0.088968296	0.063024004	0	0.043909813	0	0	0	0	0.622331512	0.802569123
TCGA-86-8075-01A-11R-2241-07	0.001999157	0	0.146620769	0.040971362	0.160371635	0	0.03543892	0.013358436	0	0	0	0.021657405	0.09945901	0.038653097	0.195778574	0.067302762	0.098520871	0	0.052098222	0.01901514	0.008754639	0.001	0.312130422	0.953221391
TCGA-50-5946-02A-11R-2090-07	0.053939002	0	0.229939161	0.159005603	0.109383869	0.057086581	0.007072261	0.018452567	0	0	0.015532652	0	0.101430221	0.081800231	0.088683327	0.024373854	0	0.049622263	0	0	0.003678408	0.013	0.227190314	0.98390002
TCGA-44-5645-01A-01R-1628-07	0.012505348	0.049618547	0.02021848	0.042102049	0.207524991	0.016593933	0.019127886	0.071014626	0	0	0.021721447	0.026888652	0.076255175	0.029672009	0.092759573	0.175337511	0.062202875	0.075561936	0	0	0.000894961	0	0.397968956	0.916801377
TCGA-NJ-A4YQ-01A-11R-A262-07	0.019280238	0.038262145	0.130293146	0.185413819	0.01978724	0.011094205	0.041651764	0.056631596	0.014542297	0	0.037868888	0	0.221886557	0.086008421	0.088848754	0.001588723	0	0.046842205	0	0	0	0	0.596660267	0.819868449
TCGA-49-4487-01A-21R-1858-07	0.046887291	0.080022469	0.060403268	0.205127627	0.017168365	0.052998339	0.014949339	0.090558478	0.021269057	0	0	0	0.214879006	0.064128986	0.104347799	0	0.011617052	0.015642924	0	0	0	0	0.536687145	0.850050429
TCGA-62-8398-01A-11R-2326-07	0.016035559	0	0.031813126	0.049850015	0.175814187	0.017411306	0.015594471	0.086204587	0	0.028258851	0.021950319	0.008512344	0.203964338	0.124343201	0.13810776	0.061083823	0	0.014137331	0	0	0.006918781	0	0.342023904	0.946424992
TCGA-MP-A4SW-01A-21R-A24X-07	0.013412527	0.056356727	0.139615339	0.050346868	0.144338663	0	0.02825389	0.074687536	0	0	0.020183888	0.017662792	0.174185547	0.026804431	0.183436271	0.021511459	0.013121989	0.034522723	0	0	0.001559349	0	0.410799976	0.911725814
TCGA-73-4677-01A-01R-1206-07	0.013870095	0	0.181881865	0.055337319	0.289556268	0	0.020819409	0.008060152	0	0.002926415	0.03261483	0.03772587	0.008461691	0.031928999	0.137581388	0.075352131	0.028260101	0.063880899	0	0	0.011742566	0.014	0.22563693	0.983887788
TCGA-86-8673-01A-11R-2403-07	0	0.008953523	0.147503495	0.102052511	0.082912449	0	0.004212542	0.080325121	0	0	0.071364112	0	0.2887935	0.031268261	0.144858829	0	0	0.025468174	0	0	0.012287482	0.024	0.193532606	1.01521633
TCGA-75-5146-01A-01R-1628-07	0.048932587	0.017431495	0.230326508	0.089424221	0.195654952	0.002178846	0.025584513	0.016037949	0	0	0.020331231	0.013051913	0.013442661	0.050230314	0.155384692	0.038043247	0.022693175	0.041631975	0	0	0.019619721	0	0.38699257	0.92224785
TCGA-49-4490-01A-21R-1858-07	0.051747312	0	0.016144707	0.076982777	0.179788651	0	0.034593612	0.14966032	0	0	0.023012283	0.014342286	0.226019948	0.076288502	0.063659824	0.010485087	0.016873196	0.060401494	0	0	0	0.008	0.246224494	0.988923587
TCGA-71-8520-01A-11R-2403-07	0	0.002797453	0.041859742	0.008096989	0.192422349	0	0.022420862	0.041863957	0	0.025166428	0	0.003764497	0.289030338	0.05464129	0.178583793	0.037326835	0.034110488	0.067914978	0	0	0	0.002	0.310991381	0.963831408
TCGA-55-7913-01B-11R-2241-07	0.014248589	0	0.120156764	0.063601968	0.079196035	0.015409934	0.077141517	0.055380578	0	0	0.023546501	0	0.381606706	0.038589277	0.070375314	0.042294719	0	0.003121846	0	0	0.015330253	0.017	0.21432034	1.014847193
TCGA-44-7669-01A-21R-2066-07	0.061148388	0	0.050615316	0.095293267	0.135659486	0.055030151	0	0.027771454	0	0.038524797	0	0.007789784	0.109927138	0.122677534	0.221120538	0.029363744	0	0.040173974	0	0	0.00490443	0.001	0.31490925	0.954741859
TCGA-55-8505-01A-11R-2403-07	0.02363535	0	0.155913952	0.012142964	0.083886914	0.000102188	0	0.050900736	0	0.006321038	0	0	0.484561137	0.032284221	0.117331614	0	0	0.02469404	0	0	0.008225845	0	0.43927216	0.90797005
TCGA-50-6595-01A-12R-1858-07	0.013334012	0	0.024390688	0.062511087	0.133949303	0.017797609	0	0.017514246	0	0.01773206	0.032910696	0	0.208097193	0.191192169	0.2252676	0	0.025718872	0.020922856	0	0	0.00866161	0	0.581114377	0.814133008
TCGA-62-A471-01A-12R-A24H-07	0.050419452	0	0.118755806	0.123248862	0.104921667	0	0.154783858	0.038400128	0	0.025177282	0.064861209	0	0.126029493	0.040143142	0.038527778	0	0.055381025	0.04359609	0	0	0.015754208	0.06	0.149102321	1.024818667
TCGA-78-7161-01A-11R-2039-07	0	0	0.179009679	0.014540048	0.337832605	0	0.026952517	0.068844505	0	0	0.007063955	0	0.173195481	0.05561051	0.080844174	0	0.035675326	0	0.005463087	0	0.014968113	0.253	0.077566267	1.054345344
TCGA-53-A4EZ-01A-12R-A24X-07	0.083217633	0	0.0377524	0.12894256	0.209311151	0	0.055181862	0.015888133	0	0	0.03510557	0.018485728	0.066071953	0.061498872	0.108883336	0.12284584	0	0.052019851	0	0	0.00479511	0.159	0.100285142	1.039794173
TCGA-62-8397-01A-11R-2326-07	0	0.004930231	0.093627645	0.028959338	0.193765993	0	0.003075717	0.027855825	0	0	0.015332565	0.115091355	0.04811104	0	0.14289296	0.164769419	0.014348484	0.147239429	0	0	0	0.007	0.255036812	0.974531959
TCGA-67-4679-01B-01R-1755-07	0.003033401	0.008898266	0	0.057604521	0.219731699	0	0	0.008076743	0	0	0.037504148	0.115746516	0	0.019244289	0.104355005	0.169241284	0.021137797	0.218208859	0	0.005410338	0.011807134	0	0.369915638	0.929309014
TCGA-38-7271-01A-11R-2039-07	0	0.157267394	0.062124896	0.129790607	0.157183367	0.002432585	0	0.080782606	0.05410758	0	0.014136721	0	0.12276088	0.023267851	0.115284239	0.023925799	0.012984517	0.0416108	0	0	0.00234016	0	0.368601556	0.929815742
TCGA-50-5944-01A-11R-1755-07	0.062413763	0	0.019405116	0.038454811	0.106895593	0	0.006695968	0.017443145	0	0	0.011155968	0.052506346	0.127063603	0.038807951	0.363532295	0.024026841	0	0.1315986	0	0	0	0.002	0.310042621	0.961080135
TCGA-80-5608-01A-31R-1949-07	0.003966643	0	0.054520587	0.143983186	0.198274776	0.004756859	0.014787122	0.057424415	0	0.055658579	0.015036075	0.000475012	0.085270844	0.079557743	0.126008858	0.034142304	0.029340072	0.049105326	0	0	0.047691599	0.021	0.205470635	1.003490666
TCGA-91-7771-01A-11R-2170-07	0.010806598	0	0.082153787	0.087200086	0.409434377	0.003722754	0.014450864	0	0	0	0.016401596	0.009769335	0.033180444	0.078159011	0.159416266	0.029532983	0.008370681	0.052238695	0	0	0.005162524	0	0.418785567	0.907617125
TCGA-55-8207-01A-11R-2241-07	0.041258566	0	0.005992183	0.067370925	0.202631527	0.002908241	0.008155887	0.01389463	0.000139353	0	0.002582397	0.04983101	0.130076891	0.014118847	0.200045923	0.132368415	0.025129684	0.091968581	0	0	0.01152694	0	0.3367657	0.944570364
TCGA-62-A46O-01A-11R-A24H-07	0.105751138	0	0.336681803	0.02003268	0.074523725	0	0.037400091	0.045005121	0	0	0.066002035	0.003560509	0.113197551	0	0.015627978	0	0.140496979	0.037777517	0	0.003942871	0	0.244	0.079381486	1.038287335
TCGA-44-A47A-01A-21R-A24H-07	0	0.010943416	0	0.021160273	0.136993419	0.015733249	0.037150442	0.071430307	0	0.002621722	0.000155262	0.009251086	0.093799716	0.002661106	0.061456941	0.334326182	0.135009786	0.067307093	0	0	0	0	0.509994014	0.861456844
TCGA-44-7661-01A-11R-2066-07	0.02772569	0	0	0.047843541	0.174497795	0.096309964	0.018960774	0.017559013	0	0	0.013168054	0.05507364	0.08112734	0.066595258	0.129015319	0.084304545	0.117598104	0.063493324	0	0.000241897	0.006485742	0	0.361055375	0.932984708
TCGA-J2-8194-01A-11R-2241-07	0.011834901	0	0.041978666	0.024758344	0.226511314	0.045492291	0	0	0	0	0.016550205	0.0548949	0.04339666	0.085317229	0.175054261	0.131440457	0	0.070727091	0	0	0.07204368	0.048	0.159211096	1.015597558
TCGA-95-A4VN-01A-11R-A262-07	0.021342277	0	0.011224069	0.158333892	0.155372458	0.074094982	0.043517747	0.007743956	0	0.016614162	0.018895778	0.003700199	0.115418441	0.098152611	0.206390304	0.041801205	0.00558798	0.016218879	0	0	0.005591058	0	0.484456438	0.874735282
TCGA-50-5932-01A-11R-1755-07	0.003839783	0	0.114766259	0.049243349	0.179847753	0	0.043163336	0.008503595	0	0	0.029118765	0.041419723	0.111380562	0.035595355	0.266999638	0	0.034818939	0.068961535	0	0	0.012341408	0.048	0.158155221	1.016085731
TCGA-44-2657-01A-01R-1107-07	0.091632704	0	0.217506383	0.188255002	0.031221448	0.035687546	0.045880872	0.050519764	0.015379925	0	0.015529239	0.001041335	0.057284919	0.053256151	0.105730378	0.026651953	0.005762661	0.05371968	0	0	0.004940039	0	0.468836536	0.889115396
TCGA-MP-A5C7-01A-11R-A262-07	0.00319476	0	0.0793771	0.047024158	0.297394447	0	0.060128842	0.010454965	0	0.041369558	0.036074195	0.024487652	0.002583401	0.055318005	0.179936558	0.080285845	0.037516955	0.044853557	0	0	0	0.238	0.079880779	1.049041195
TCGA-75-7031-01A-11R-1949-07	0.020255072	0	0.073310035	0.171116269	0.150628336	0.03674025	0.044136205	0.032133897	0	0.037717762	0.003225208	0.006331042	0.100381386	0.10883191	0.145797129	0.02712563	0	0.023007384	0	0	0.019262484	0	0.41132407	0.910809674
TCGA-55-8087-01A-11R-2241-07	0	0.004220089	0	0.025874061	0.135490922	0	0.003759842	0.036318532	0	0	0.040912413	0.024753183	0	0.016808831	0.102921639	0.44707866	0	0.158751462	0	0	0.003110365	0	0.356514581	0.940677453
TCGA-55-8621-01A-11R-2403-07	0.018393598	0	0.082291521	0.066810087	0.169450641	0	0	0.021047485	0	0	0.041207146	0.020651364	0.128002672	0.094764274	0.15594771	0.068099563	0	0.120562123	0	0	0.012771817	0.001	0.327734517	0.947008601
TCGA-55-A492-01A-11R-A24H-07	0.030983395	0	0.340618307	0.055123526	0.072674305	0	0.065672608	0.036619046	0	0	0.027623667	0.009437335	0.059108586	0.029658728	0.172054171	0.009380098	0.027838075	0.063208154	0	0	0	0.01	0.243619586	0.975570404
TCGA-55-8085-01A-11R-2241-07	0.041073959	0	0.068849181	0.173858722	0.033737035	0.04754387	0.042184378	0.097334681	0	0	0.041285804	0.034304518	0.16900403	0.092907798	0.090371371	0.019885483	0.028841177	0.013034636	0	0	0.005783357	0.001	0.330915787	0.947953043
TCGA-NJ-A55O-01A-11R-A262-07	0.001413378	0.017242581	0	0.036965924	0.246846218	0	0.032506612	0.019580646	0	0	0.021031978	0.00333164	0.090899161	0.083090932	0.334326921	0.024567546	0.007272012	0.073990387	0	0	0.006934063	0	0.344373639	0.944087361
TCGA-05-4390-01A-02R-1755-07	0.0015908	0	0.158581423	0.016585455	0.143796856	0.022908713	0	0.019070418	0	0.068930795	0	0	0.356272425	0.031078535	0.154562445	0.002555659	0	0	0.015189647	0	0.008876829	0	0.33501684	0.954975778
TCGA-97-7552-01A-11R-2039-07	0	0.080162153	0.125843171	0.285539576	0.097056754	0.011273683	0.004199221	0.034257559	0	0	0.017980528	0.001160994	0.13828772	0.099744482	0.053245227	0.012269481	0	0.038979453	0	0	0	0	0.529090738	0.852718458
TCGA-80-5611-01A-01R-1628-07	0	0.036146565	0	0.034752096	0.09197265	0.013830708	0.031178315	0.044517215	0	0	0.001765139	0.050220366	0.422152757	0.090751129	0.139398888	0.018102276	0	0.025005203	0	0.000206692	0	0	0.524330123	0.851721906
TCGA-78-8648-01A-11R-2403-07	0	0.008918319	0.091331684	0.117386501	0.090075007	0.036055076	0.006318257	0.020520382	0	0.02043386	0	0	0.412689957	0.038075337	0.127237502	0	0	0.030958118	0	0	0	0	0.712246245	0.726814593
TCGA-91-A4BD-01A-11R-A24H-07	0.002711408	0	0.070940942	0.02372707	0.14281076	0	0.018984543	0.028728331	0	0	0.052169832	0.16131491	0.047232811	0.018439035	0.231054895	0.038286265	0.036545549	0.127053649	0	0	0	0	0.41745798	0.908480396
TCGA-78-8655-01A-11R-2403-07	0.02187494	0	0.017841034	0.110427851	0.109768814	0	0.01179218	0.040654983	0	0	0.019926152	0.012253982	0.296071666	0.07727721	0.176911115	0.026424854	0	0.078029252	0	0	0.000745969	0	0.51138818	0.858992451
TCGA-78-7162-01A-21R-2066-07	0.009152988	0.023556497	0.076625658	0.123318403	0.292964949	0	0.028571212	0.007741487	0.006450232	0.005231034	0.011251144	0	0.042558112	0.062973588	0.144086919	0.041689501	0.042305282	0.081522993	0	0	0	0	0.33626669	0.944274931
TCGA-49-4494-01A-01R-1206-07	0.02444302	0	0.025681143	0.035425177	0.134029489	0.011219619	0.057948586	0.021864881	0.033088472	0	0.053956349	0.002789357	0.132679222	0.083400188	0.191694815	0.097605084	0.021556722	0.072617877	0	0	0	0	0.441753201	0.89639291
TCGA-55-7728-01A-11R-2187-07	0.013194313	0.036411107	0	0.042938198	0.054106674	0	0.000434823	0.070622872	0	0	0.00858736	0	0.490309636	0.031900615	0.210872211	0.009428528	0	0.028686568	0	0.002507096	0	0	0.785645656	0.639650918
TCGA-86-6851-01A-11R-1949-07	0	0.002039379	0.219811041	0.112142188	0.092578454	0.055830822	0.047129033	0.049408332	0	0.083964588	0	0	0.115554061	0.083593405	0.097823168	0.005553603	0	0.034571925	0	0	0	0	0.477920503	0.882309072
TCGA-86-8359-01A-11R-2326-07	0.002998892	0	0.07957346	0.315730526	0.081188075	0.051028344	0.096991819	0.102868604	0	0	0.012221865	0	0.14432391	0.049258969	0.018961052	0	0	0	0.00630908	0	0.038545404	0.006	0.266784911	0.987805546
TCGA-67-6216-01A-11R-1755-07	0	0.07113138	0.047489657	0.068967798	0.163114414	0	0.026435339	0.046793753	0	0	0.056433423	0.072040629	0.014632812	0.02652484	0.095387174	0.168228977	0.026025689	0.111904001	0	0	0.004890115	0.153	0.101103311	1.030530314
TCGA-69-8453-01A-12R-2326-07	0.007685333	0.01501234	0	0.057860554	0.139058115	0	0.041238035	0.01838481	0	0	0.019294056	0.004939564	0.302178883	0.071580355	0.227587262	0.048203015	0	0.04234292	0	0	0.004634757	0	0.535542123	0.844171786
TCGA-55-6983-01A-11R-1949-07	0.043835233	0.124244404	0.055921369	0.106149701	0.229432774	0	0.014411544	0.052315414	0	0	0.015982015	0	0.185353033	0.018990908	0.079167572	0.038125788	0.007661698	0.024151055	0	0	0.004257492	0.002	0.306495703	0.958361241
TCGA-75-6212-01A-11R-1755-07	0.091110183	0	0.085589912	0.020582573	0.155868349	0	0.015049492	0.040148622	0	0	0.008783387	0.001164134	0.032497285	0.010136354	0.168508687	0.21793152	0.017185588	0.11957935	0	0	0.015864566	0.015	0.221628631	0.986706553
TCGA-44-2666-01A-01R-0946-07	0.020415647	0	0.113332227	0.050169456	0.243917076	0	0.002216993	0.004071192	0	0	0.032541831	0.012273709	0.003515786	0	0.103417899	0.042501485	0.072208002	0.235665863	0	0.055404181	0.008348652	0.002	0.301962343	0.957095314
TCGA-64-1680-01A-02R-0946-07	0.007081272	0	0.053875582	0.052700078	0.284387004	0	0	0	0	0	0.030870072	0.013838348	0.006185421	0.05416389	0.251703786	0.004285655	0.027325004	0.206188604	0	0	0.007395285	0.037	0.177306962	1.012008824
TCGA-73-7498-01A-12R-2187-07	0.000228508	0	0.147785248	0.048663586	0.305831308	0.005094141	0	0.059839835	0	0	0.023212928	0.051716115	0.017694182	0.028945948	0.162031147	0.047336083	0.017630927	0.083990044	0	0	0	0.007	0.259097636	0.972688812
TCGA-55-7284-01B-11R-2241-07	0.013833971	0	0.020248915	0.081466212	0.107850042	0	0.009819648	0.010467264	0	0.002936394	0.02291623	0	0.318177292	0.084253095	0.208514862	0.029546713	0	0.077038622	0	0	0.01293074	0.001	0.313302827	0.969606798
TCGA-55-8096-01A-11R-2241-07	0	0.023476224	0.117236037	0.040251726	0.085475991	0.001110008	0	0.041088513	0	0.009973583	0	0.00365261	0.33532602	0.036295896	0.220554767	0.025219111	0	0.054257966	0	0	0.006081549	0	0.419771668	0.910986717
TCGA-93-A4JN-01A-11R-A24X-07	0.051131417	0.015786774	0.168378254	0.051449836	0.137074914	0	0.03827166	0.085753036	0	0.000463181	0.011188966	0.005540266	0.134980766	0.032803559	0.148158835	0.025933573	0.012247699	0.073794522	0	0	0.007042741	0.002	0.304564955	0.954197748
TCGA-93-A4JP-01A-11R-A24X-07	0.023432309	0	0	0.03202381	0.142400466	0	0.031722665	0	0	0.007224635	0.014743577	0.052591375	0.118434001	0.083888693	0.316161325	0.002269453	0.05157167	0.114788285	0	0.00547552	0.003272217	0.001	0.326124172	0.953357893
TCGA-75-6203-01A-11R-1755-07	0.013002776	0	0	0.088489568	0.136511778	0	0.015050164	0.005939575	0	0.028276104	0.020422078	0.01870207	0.184787299	0.020369554	0.304077788	0.038272625	0.013241979	0.097465657	0	0	0.015390985	0	0.384917902	0.925790757
