# Supplementary material for: Clinical M2 Macrophage-Related Genes Can Serve as a Reliable Predictor of Lung Adenocarcinoma
Source: Front Oncol. 2022 Jul 22;12:919899. doi: 10.3389/fonc.2022.919899 (PMC9352953; doi:10.3389/fonc.2022.919899)
Supplement: Supplementary Table 2 — The genes and corresponding modules after WGCNA. [file Table_2.xls]

PRG4
TMEM204
ANGPT1
SEPTIN4
RASL12
COLEC12
ASPA
CYYR1
LHFPL6
HLX
AOC3
KCNA5
FAM162B
TIE1
ENG
ARHGEF15
SCN7A
CD302
SULT1C4
CAVIN2
VEGFD
RGCC
STARD8
NOTCH4
BTNL9
GDF10
GIPC3
MYCT1
ABI3BP
FHL1
MS4A2
MFAP4
PKNOX2
CCL14
SPAAR
RSPO1
GJA4
ACVRL1
CDO1
TAL1
RGS5
GPR4
PTH1R
TGFBR3
HEYL
KANK3
CASQ2
ALKAL2
AFAP1L1
COX4I2
SGCA
C7
CLEC1A
HSPA12B
ACKR1
JAM2
ROBO4
FGD5
SEMA3G
LDB2
CYBRD1
RAMP3
GRIA1
PCDH17
PDE2A
ROBO2
EXOC3L1
CHRDL1
GSTM5
BCL6B
MAMDC2
ADAMTSL3
ERG
CLEC3B
GRK5
FAM110D
METTL7A
PTGIR
ADAMTS8
CALCRL
SHANK3
HIGD1B
SLIT3
RHOJ
THSD1
TEK
CCM2L
ZNF366
PTPRB
TSPAN18
ADH1B
MGP
PEAR1
SOX7
FAM107A
TCF21
ITIH5
CD93
GPR146
DES
ADCY4
TAMALIN
LYVE1
TBX4
RSPO2
GFRA1
ABCA8
GPIHBP1
INMT
SHROOM4
NOVA2
FHL5
CASS4
RASIP1
PLAC9
SCN4B
MYOCD
EDNRB
ENPP2
PREX2
LAMC3
ART4
EMCN
FLT4
SOX17
SOX18
ARHGAP31
C1QTNF7
ATP1B2
TNS1
PODXL
A2M
ARHGAP6
ECSCR
DIPK2B
ITGA8
SELP
PECAM1
SH2D3C
LIMS2
FXYD6
FOXF1
COL6A5
MMRN2
ITGA9
MYL3
COL6A6
FXYD1
NPR1
ACE
UNC45B
CYGB
CLEC14A
HPSE2
PALMD
SPARCL1
RAMP2
TNXB
GRID1
CBX7
MMRN1
IL33
S1PR1
USHBP1
FBLN5
AGER
FMO2
CD34
ADGRL4
GAS6
TBX2
RAI2
PCDH12
FAM124B
REM1
VWF
CORO2B
ATP1A2
CDH5
ADCYAP1R1
DKK2
APLNR
GUCY1A2
