# Supplementary material for: Clinical M2 Macrophage-Related Genes Can Serve as a Reliable Predictor of Lung Adenocarcinoma
Source: Front Oncol. 2022 Jul 22;12:919899. doi: 10.3389/fonc.2022.919899 (PMC9352953; doi:10.3389/fonc.2022.919899)
Supplement: Supplementary Table 3 — The results of univariate regression analysis. [file Table_3.xls]

gene	HR	HR.95L	HR.95H	pvalue
PRG4	0.898872936616101	0.817038755878081	0.988903586724616	0.0285911544018911
ANGPT1	0.861157241818347	0.750258422965905	0.988448476465666	0.0335741549270318
ASPA	0.762026372000596	0.617439369122834	0.940471600392668	0.0113515572969793
KCNA5	0.829591509035299	0.716853650533778	0.960059380810862	0.0121790454162707
SCN7A	0.83506754965443	0.747707087282407	0.932635017571355	0.0013888050303193
GDF10	0.845426712338709	0.76052157578609	0.939810715030749	0.00187375349420844
FHL1	0.879742463204256	0.786692294292223	0.983798630264964	0.024682473274504
MS4A2	0.821979814527923	0.730761684454491	0.924584347899587	0.00108895848829742
MFAP4	0.870387048727259	0.792040237697773	0.956483747333583	0.00392113610822759
CDO1	0.82092420482654	0.688057421904303	0.979448122519951	0.0284890066653986
PTH1R	0.84472286807348	0.718364864634462	0.993306826342873	0.0412311201895139
C7	0.903493677847004	0.841152777000589	0.970454890276054	0.00540066651488829
ACKR1	0.894650581585392	0.816073610643611	0.980793463594332	0.0176232444103373
GRIA1	0.678514054421182	0.544466601200801	0.84556393547688	0.000552787303952467
GSTM5	0.727705447951841	0.577746258426598	0.916587881366729	0.00693975362029592
ERG	0.823166352560273	0.700198145131487	0.967730132818532	0.0184071994690005
CLEC3B	0.845447679108705	0.778409997981989	0.918258732497464	6.80189929129497e-05
TEK	0.880078228419913	0.782322003740671	0.990049729440414	0.033467889211737
ADH1B	0.895805115895722	0.831964906001434	0.964544056938339	0.0035344546820574
MGP	0.837695040470626	0.75132757077429	0.933990722722851	0.00142271052316473
DES	0.909787136927311	0.835566921165607	0.990600050758044	0.0294447382022731
ART4	0.775330732086989	0.649871230711083	0.925010549337269	0.00472077401674956
ATP1B2	0.79308467766584	0.669228147863555	0.939863793769428	0.00745444755760717
A2M	0.877915400045509	0.782904249503231	0.984456847853505	0.025879086376668
ITGA8	0.828399245143402	0.724932149877255	0.946633846312863	0.00568123617932617
SELP	0.856634850954728	0.750963131534936	0.977176158262691	0.02124047982437
PECAM1	0.838804708374463	0.718927368543264	0.978670961180451	0.0254851034907765
FOXF1	0.861493633230063	0.749133679039413	0.990706066035629	0.0365353514360764
ITGA9	0.838749194443708	0.74088459527921	0.949540880809982	0.00547091376619046
SPARCL1	0.877383895478411	0.776523783415298	0.991344394706282	0.0357737487532597
AGER	0.895405023273857	0.831039530818159	0.964755737810369	0.00370005362866803
FMO2	0.843147593424079	0.753386126362675	0.943603604341654	0.002971086829585
ATP1A2	0.811543560927376	0.691071908092487	0.953016529206891	0.010868030086338
