# Supplementary material for: Clinical M2 Macrophage-Related Genes Can Serve as a Reliable Predictor of Lung Adenocarcinoma
Source: Front Oncol. 2022 Jul 22;12:919899. doi: 10.3389/fonc.2022.919899 (PMC9352953; doi:10.3389/fonc.2022.919899)
Supplement: Supplementary Table 4 — The results of multivariate regression analysis. [file Table_4.xls]

id	coef
GRIA1	-0.240013552225581
CLEC3B	-0.115811988892057
