# Supplementary material for: Clinical M2 Macrophage-Related Genes Can Serve as a Reliable Predictor of Lung Adenocarcinoma
Source: Front Oncol. 2022 Jul 22;12:919899. doi: 10.3389/fonc.2022.919899 (PMC9352953; doi:10.3389/fonc.2022.919899)
Supplement: Supplementary Table 5 — The results of correlation of risk score with immune infiltrating cells. [file Table_5.xls]

immune	cor	pvalue
B cell_TIMER	-0.271760974155677	5.7622491224239e-10
T cell CD4+_TIMER	-0.255201173029226	6.40857326464194e-09
T cell CD8+_TIMER	-0.191544328237714	1.52313122936509e-05
Macrophage_TIMER	-0.2320058248172	1.42207512325979e-07
Myeloid dendritic cell_TIMER	-0.165773193504436	0.000188069751635138
B cell memory_CIBERSORT	-0.186813953432999	2.48065202442301e-05
T cell CD4+ memory resting_CIBERSORT	-0.328701363066696	3.88242686407188e-14
T cell CD4+ memory activated_CIBERSORT	0.305310008663375	2.59396710726564e-12
NK cell activated_CIBERSORT	0.129220918013679	0.00369496610371954
Monocyte_CIBERSORT	-0.240307527304092	4.86208269693945e-08
Macrophage M0_CIBERSORT	0.240792215602034	4.56113814794675e-08
Macrophage M1_CIBERSORT	0.175054954578859	7.91953437783368e-05
Macrophage M2_CIBERSORT	-0.115228945833036	0.00969542508477878
Myeloid dendritic cell resting_CIBERSORT	-0.111501028176975	0.0123391817454452
Mast cell activated_CIBERSORT	-0.365404127316855	2.46655175949151e-17
Mast cell resting_CIBERSORT	0.265517399446664	1.45721107200968e-09
B cell naive_CIBERSORT-ABS	-0.098925998470784	0.0265137203884277
B cell memory_CIBERSORT-ABS	-0.230358553945256	1.75128630899207e-07
B cell plasma_CIBERSORT-ABS	-0.088508743965449	0.0472557714577861
T cell CD8+_CIBERSORT-ABS	-0.136160916079063	0.00221013389248961
T cell CD4+ memory resting_CIBERSORT-ABS	-0.407433047472746	1.54663839196587e-21
T cell CD4+ memory activated_CIBERSORT-ABS	0.296300318493572	1.18799216372947e-11
T cell follicular helper_CIBERSORT-ABS	-0.12632556219907	0.00454664152722726
Monocyte_CIBERSORT-ABS	-0.317510783697984	3.03442570624109e-13
Macrophage M0_CIBERSORT-ABS	0.123761493214996	0.00544480021607017
Macrophage M2_CIBERSORT-ABS	-0.326724330439208	5.61779298160832e-14
Myeloid dendritic cell resting_CIBERSORT-ABS	-0.15484620718409	0.000491693347450701
Myeloid dendritic cell activated_CIBERSORT-ABS	-0.126800887342333	0.00439566303137353
Mast cell activated_CIBERSORT-ABS	-0.425365094211202	1.60475122254734e-23
Mast cell resting_CIBERSORT-ABS	0.235838290191422	8.70761030541098e-08
B cell_QUANTISEQ	-0.228230690287757	2.28653163656912e-07
Macrophage M2_QUANTISEQ	-0.365963523301229	2.18808815991961e-17
Monocyte_QUANTISEQ	0.101612077515866	0.0226579518158826
NK cell_QUANTISEQ	-0.096925902701177	0.0297402397726572
T cell CD4+ (non-regulatory)_QUANTISEQ	-0.087500636376552	0.0498422395908124
T cell regulatory (Tregs)_QUANTISEQ	-0.255426625881582	6.20870306821627e-09
Myeloid dendritic cell_QUANTISEQ	0.0971447044296597	0.0293716081754624
uncharacterized cell_QUANTISEQ	0.175739769099651	7.41670240197574e-05
T cell_MCPCOUNTER	-0.162262803354424	0.000257817518929987
B cell_MCPCOUNTER	-0.233501527652451	1.1755001315803e-07
Myeloid dendritic cell_MCPCOUNTER	-0.273499101494064	4.43172155401448e-10
Neutrophil_MCPCOUNTER	-0.266957384499499	1.17899247173492e-09
Endothelial cell_MCPCOUNTER	-0.516612761334057	1.151743427033e-35
Myeloid dendritic cell activated_XCELL	-0.15878787501621	0.000350110726256992
T cell CD4+ memory_XCELL	0.10275449048541	0.0211714278514877
T cell CD4+ naive_XCELL	-0.17884751999636	5.49007579327023e-05
T cell CD4+ central memory_XCELL	-0.171800332022689	0.00010780364653721
T cell CD4+ effector memory_XCELL	-0.188012016724546	2.19487080987781e-05
T cell CD8+ naive_XCELL	0.217250021333501	8.6916201877291e-07
T cell CD8+_XCELL	-0.0975152920925244	0.0287561902012784
Common lymphoid progenitor_XCELL	0.277302567035386	2.47878532863233e-10
Common myeloid progenitor_XCELL	-0.187158899762585	2.39494268368513e-05
Myeloid dendritic cell_XCELL	-0.316996036771725	3.32862025783572e-13
Endothelial cell_XCELL	-0.515534414208145	1.68768511199997e-35
Eosinophil_XCELL	-0.216390794601078	9.62129769830703e-07
Cancer associated fibroblast_XCELL	-0.390349953942537	9.35318849645809e-20
Granulocyte-monocyte progenitor_XCELL	-0.26379502529783	1.87438242549612e-09
Hematopoietic stem cell_XCELL	-0.654743633532627	6.77844166944443e-63
Macrophage M2_XCELL	-0.340667495699321	3.91501184760601e-15
Mast cell_XCELL	-0.174132576584714	8.64773052202952e-05
Monocyte_XCELL	-0.169609592325487	0.000132260871446174
Neutrophil_XCELL	-0.159684400344402	0.000323725696473032
Plasmacytoid dendritic cell_XCELL	0.103354749232786	0.0204248634869108
T cell CD4+ Th1_XCELL	0.405417933574168	2.54068073036584e-21
T cell CD4+ Th2_XCELL	0.430562419786005	4.05288523536739e-24
immune score_XCELL	-0.192973885818291	1.31127147868509e-05
stroma score_XCELL	-0.511994338272425	5.85984147238999e-35
microenvironment score_XCELL	-0.326867608623798	5.46985771087331e-14
B cell_EPIC	-0.191838975499284	1.47696450632296e-05
Cancer associated fibroblast_EPIC	0.145132314621876	0.00109781940596394
T cell CD4+_EPIC	-0.257297964381998	4.76732091043389e-09
T cell CD8+_EPIC	-0.238887637018685	5.85829612869664e-08
Endothelial cell_EPIC	-0.521492093074045	2.00936645097356e-36
Macrophage_EPIC	-0.137800375300255	0.00195067523050774
NK cell_EPIC	0.188297614012831	2.13151313832713e-05
uncharacterized cell_EPIC	0.232261810685091	1.37660163628037e-07
