# Supplementary material for: Clinical M2 Macrophage-Related Genes Can Serve as a Reliable Predictor of Lung Adenocarcinoma
Source: Front Oncol. 2022 Jul 22;12:919899. doi: 10.3389/fonc.2022.919899 (PMC9352953; doi:10.3389/fonc.2022.919899)
Supplement: Supplementary file 8 [file Table_6.xls]

!Series_title	"caArray_beer-00153: Gene-expression profiles predict survival of patients with lung adenocarcinoma"
!Series_geo_accession	"GSE68571"
!Series_status	"Public on May 06 2015"
!Series_submission_date	"May 05 2015"
!Series_last_update_date	"Jul 08 2016"
!Series_pubmed_id	"12118244"
!Series_summary	"Histopathology is insufficient to predict disease progression and clinical outcome in lung adenocarcinoma. Here we show that gene-expression profiles based on microarray analysis can be used to predict patient survival in early-stage lung adenocarcinomas. Genes most related to survival were identified with univariate Cox analysis. Using either two equivalent but independent training and testing sets, or 'leave-one-out' cross-validation analysis with all tumors, a risk index based on the top 50 genes identified low-risk and high-risk stage I lung adenocarcinomas, which differed significantly with respect to survival. This risk index was then validated using an independent sample of lung adenocarcinomas that predicted high- and low-risk groups. This index included genes not previously associated with survival. The identification of a set of genes that predict survival in early-stage lung adenocarcinoma allows delineation of a high-risk group that may benefit from adjuvant therapy."
!Series_overall_design	"beer-00153"
!Series_overall_design	"Assay Type: Gene Expression"
!Series_overall_design	"Provider: Affymetrix"
!Series_overall_design	"Array Designs: Hu6800"
!Series_overall_design	"Organism: Homo sapiens (ncbitax)"
!Series_overall_design	"Disease States: lung cancer, normal"
!Series_type	"Expression profiling by array"
!Series_sample_id	"GSM1675665 GSM1675666 GSM1675667 GSM1675668 GSM1675669 GSM1675670 GSM1675671 GSM1675672 GSM1675673 GSM1675674 GSM1675675 GSM1675676 GSM1675677 GSM1675678 GSM1675679 GSM1675680 GSM1675681 GSM1675682 GSM1675683 GSM1675684 GSM1675685 GSM1675686 GSM1675687 GSM1675688 GSM1675689 GSM1675690 GSM1675691 GSM1675692 GSM1675693 GSM1675694 GSM1675695 GSM1675696 GSM1675697 GSM1675698 GSM1675699 GSM1675700 GSM1675701 GSM1675702 GSM1675703 GSM1675704 GSM1675705 GSM1675706 GSM1675707 GSM1675708 GSM1675709 GSM1675710 GSM1675711 GSM1675712 GSM1675713 GSM1675714 GSM1675715 GSM1675716 GSM1675717 GSM1675718 GSM1675719 GSM1675720 GSM1675721 GSM1675722 GSM1675723 GSM1675724 GSM1675725 GSM1675726 GSM1675727 GSM1675728 GSM1675729 GSM1675730 GSM1675731 GSM1675732 GSM1675733 GSM1675734 GSM1675735 GSM1675736 GSM1675737 GSM1675738 GSM1675739 GSM1675740 GSM1675741 GSM1675742 GSM1675743 GSM1675744 GSM1675745 GSM1675746 GSM1675747 GSM1675748 GSM1675749 GSM1675750 GSM1675751 GSM1675752 GSM1675753 GSM1675754 GSM1675755 GSM1675756 GSM1675757 GSM1675758 GSM1675759 GSM1675760 "
!Series_contact_name	"Mervi,,Heiskanen"
!Series_contact_email	"mervi.heiskanen@nih.gov"
!Series_contact_phone	"2402765175"
!Series_contact_department	"CBIIT"
!Series_contact_institute	"NCI"
!Series_contact_address	"9609 Medical Center Drive, 1W378"
!Series_contact_city	"Rockville"
!Series_contact_state	"MD"
!Series_contact_zip/postal_code	"20850"
!Series_contact_country	"USA"
!Series_supplementary_file	"ftp://ftp.ncbi.nlm.nih.gov/geo/series/GSE68nnn/GSE68571/suppl/GSE68571_RAW.tar"
!Series_supplementary_file	"ftp://ftp.ncbi.nlm.nih.gov/geo/series/GSE68nnn/GSE68571/suppl/GSE68571_caArray_beer-00153.tar.gz"
!Series_platform_id	"GPL80"
!Series_platform_taxid	"9606"
!Series_sample_taxid	"9606"
!Series_relation	"BioProject: https://www.ncbi.nlm.nih.gov/bioproject/PRJNA283120"

!Sample_title	"beer-00153: AD10"	"beer-00153: AD2"	"beer-00153: AD3"	"beer-00153: AD5"	"beer-00153: AD6"	"beer-00153: AD7"	"beer-00153: AD8"	"beer-00153: L01"	"beer-00153: L02"	"beer-00153: L04"	"beer-00153: L05"	"beer-00153: L06"	"beer-00153: L08"	"beer-00153: L09"	"beer-00153: L100"	"beer-00153: L101"	"beer-00153: L102"	"beer-00153: L103"	"beer-00153: L104"	"beer-00153: L105"	"beer-00153: L106"	"beer-00153: L107"	"beer-00153: L108"	"beer-00153: L11"	"beer-00153: L111"	"beer-00153: L12"	"beer-00153: L13"	"beer-00153: L17"	"beer-00153: L18"	"beer-00153: L19"	"beer-00153: L20"	"beer-00153: L22"	"beer-00153: L23"	"beer-00153: L24"	"beer-00153: L25"	"beer-00153: L26"	"beer-00153: L27"	"beer-00153: L30"	"beer-00153: L31"	"beer-00153: L33"	"beer-00153: L34"	"beer-00153: L35"	"beer-00153: L36"	"beer-00153: L37"	"beer-00153: L38"	"beer-00153: L40"	"beer-00153: L41"	"beer-00153: L42"	"beer-00153: L43"	"beer-00153: L45"	"beer-00153: L46"	"beer-00153: L47"	"beer-00153: L48"	"beer-00153: L49"	"beer-00153: L50"	"beer-00153: L52"	"beer-00153: L53"	"beer-00153: L54"	"beer-00153: L56"	"beer-00153: L57"	"beer-00153: L59"	"beer-00153: L61"	"beer-00153: L62"	"beer-00153: L64"	"beer-00153: L65"	"beer-00153: L76"	"beer-00153: L78"	"beer-00153: L79"	"beer-00153: L80"	"beer-00153: L81"	"beer-00153: L82"	"beer-00153: L83"	"beer-00153: L84"	"beer-00153: L85"	"beer-00153: L86"	"beer-00153: L87"	"beer-00153: L88"	"beer-00153: L89"	"beer-00153: L90"	"beer-00153: L91"	"beer-00153: L92"	"beer-00153: L94"	"beer-00153: L95"	"beer-00153: L96"	"beer-00153: L97"	"beer-00153: L99"	"beer-00153: LN64"	"beer-00153: LN66"	"beer-00153: LN67"	"beer-00153: LN69"	"beer-00153: LN70"	"beer-00153: LN71"	"beer-00153: LN72B"	"beer-00153: LN73"	"beer-00153: LN74"	"beer-00153: LN75"
!Sample_geo_accession	"GSM1675665"	"GSM1675666"	"GSM1675667"	"GSM1675668"	"GSM1675669"	"GSM1675670"	"GSM1675671"	"GSM1675672"	"GSM1675673"	"GSM1675674"	"GSM1675675"	"GSM1675676"	"GSM1675677"	"GSM1675678"	"GSM1675679"	"GSM1675680"	"GSM1675681"	"GSM1675682"	"GSM1675683"	"GSM1675684"	"GSM1675685"	"GSM1675686"	"GSM1675687"	"GSM1675688"	"GSM1675689"	"GSM1675690"	"GSM1675691"	"GSM1675692"	"GSM1675693"	"GSM1675694"	"GSM1675695"	"GSM1675696"	"GSM1675697"	"GSM1675698"	"GSM1675699"	"GSM1675700"	"GSM1675701"	"GSM1675702"	"GSM1675703"	"GSM1675704"	"GSM1675705"	"GSM1675706"	"GSM1675707"	"GSM1675708"	"GSM1675709"	"GSM1675710"	"GSM1675711"	"GSM1675712"	"GSM1675713"	"GSM1675714"	"GSM1675715"	"GSM1675716"	"GSM1675717"	"GSM1675718"	"GSM1675719"	"GSM1675720"	"GSM1675721"	"GSM1675722"	"GSM1675723"	"GSM1675724"	"GSM1675725"	"GSM1675726"	"GSM1675727"	"GSM1675728"	"GSM1675729"	"GSM1675730"	"GSM1675731"	"GSM1675732"	"GSM1675733"	"GSM1675734"	"GSM1675735"	"GSM1675736"	"GSM1675737"	"GSM1675738"	"GSM1675739"	"GSM1675740"	"GSM1675741"	"GSM1675742"	"GSM1675743"	"GSM1675744"	"GSM1675745"	"GSM1675746"	"GSM1675747"	"GSM1675748"	"GSM1675749"	"GSM1675750"	"GSM1675751"	"GSM1675752"	"GSM1675753"	"GSM1675754"	"GSM1675755"	"GSM1675756"	"GSM1675757"	"GSM1675758"	"GSM1675759"	"GSM1675760"
!Sample_status	"Public on May 06 2015"	"Public on May 06 2015"	"Public on May 06 2015"	"Public on May 06 2015"	"Public on May 06 2015"	"Public on May 06 2015"	"Public on May 06 2015"	"Public on May 06 2015"	"Public on May 06 2015"	"Public on May 06 2015"	"Public on May 06 2015"	"Public on May 06 2015"	"Public on May 06 2015"	"Public on May 06 2015"	"Public on May 06 2015"	"Public on May 06 2015"	"Public on May 06 2015"	"Public on May 06 2015"	"Public on May 06 2015"	"Public on May 06 2015"	"Public on May 06 2015"	"Public on May 06 2015"	"Public on May 06 2015"	"Public on May 06 2015"	"Public on May 06 2015"	"Public on May 06 2015"	"Public on May 06 2015"	"Public on May 06 2015"	"Public on May 06 2015"	"Public on May 06 2015"	"Public on May 06 2015"	"Public on May 06 2015"	"Public on May 06 2015"	"Public on May 06 2015"	"Public on May 06 2015"	"Public on May 06 2015"	"Public on May 06 2015"	"Public on May 06 2015"	"Public on May 06 2015"	"Public on May 06 2015"	"Public on May 06 2015"	"Public on May 06 2015"	"Public on May 06 2015"	"Public on May 06 2015"	"Public on May 06 2015"	"Public on May 06 2015"	"Public on May 06 2015"	"Public on May 06 2015"	"Public on May 06 2015"	"Public on May 06 2015"	"Public on May 06 2015"	"Public on May 06 2015"	"Public on May 06 2015"	"Public on May 06 2015"	"Public on May 06 2015"	"Public on May 06 2015"	"Public on May 06 2015"	"Public on May 06 2015"	"Public on May 06 2015"	"Public on May 06 2015"	"Public on May 06 2015"	"Public on May 06 2015"	"Public on May 06 2015"	"Public on May 06 2015"	"Public on May 06 2015"	"Public on May 06 2015"	"Public on May 06 2015"	"Public on May 06 2015"	"Public on May 06 2015"	"Public on May 06 2015"	"Public on May 06 2015"	"Public on May 06 2015"	"Public on May 06 2015"	"Public on May 06 2015"	"Public on May 06 2015"	"Public on May 06 2015"	"Public on May 06 2015"	"Public on May 06 2015"	"Public on May 06 2015"	"Public on May 06 2015"	"Public on May 06 2015"	"Public on May 06 2015"	"Public on May 06 2015"	"Public on May 06 2015"	"Public on May 06 2015"	"Public on May 06 2015"	"Public on May 06 2015"	"Public on May 06 2015"	"Public on May 06 2015"	"Public on May 06 2015"	"Public on May 06 2015"	"Public on May 06 2015"	"Public on May 06 2015"	"Public on May 06 2015"	"Public on May 06 2015"	"Public on May 06 2015"
!Sample_submission_date	"May 05 2015"	"May 05 2015"	"May 05 2015"	"May 05 2015"	"May 05 2015"	"May 05 2015"	"May 05 2015"	"May 05 2015"	"May 05 2015"	"May 05 2015"	"May 05 2015"	"May 05 2015"	"May 05 2015"	"May 05 2015"	"May 05 2015"	"May 05 2015"	"May 05 2015"	"May 05 2015"	"May 05 2015"	"May 05 2015"	"May 05 2015"	"May 05 2015"	"May 05 2015"	"May 05 2015"	"May 05 2015"	"May 05 2015"	"May 05 2015"	"May 05 2015"	"May 05 2015"	"May 05 2015"	"May 05 2015"	"May 05 2015"	"May 05 2015"	"May 05 2015"	"May 05 2015"	"May 05 2015"	"May 05 2015"	"May 05 2015"	"May 05 2015"	"May 05 2015"	"May 05 2015"	"May 05 2015"	"May 05 2015"	"May 05 2015"	"May 05 2015"	"May 05 2015"	"May 05 2015"	"May 05 2015"	"May 05 2015"	"May 05 2015"	"May 05 2015"	"May 05 2015"	"May 05 2015"	"May 05 2015"	"May 05 2015"	"May 05 2015"	"May 05 2015"	"May 05 2015"	"May 05 2015"	"May 05 2015"	"May 05 2015"	"May 05 2015"	"May 05 2015"	"May 05 2015"	"May 05 2015"	"May 05 2015"	"May 05 2015"	"May 05 2015"	"May 05 2015"	"May 05 2015"	"May 05 2015"	"May 05 2015"	"May 05 2015"	"May 05 2015"	"May 05 2015"	"May 05 2015"	"May 05 2015"	"May 05 2015"	"May 05 2015"	"May 05 2015"	"May 05 2015"	"May 05 2015"	"May 05 2015"	"May 05 2015"	"May 05 2015"	"May 05 2015"	"May 05 2015"	"May 05 2015"	"May 05 2015"	"May 05 2015"	"May 05 2015"	"May 05 2015"	"May 05 2015"	"May 05 2015"	"May 05 2015"	"May 05 2015"
!Sample_last_update_date	"May 06 2015"	"May 06 2015"	"May 06 2015"	"May 06 2015"	"May 06 2015"	"May 06 2015"	"May 06 2015"	"May 06 2015"	"May 06 2015"	"May 06 2015"	"May 06 2015"	"May 06 2015"	"May 06 2015"	"May 06 2015"	"May 06 2015"	"May 06 2015"	"May 06 2015"	"May 06 2015"	"May 06 2015"	"May 06 2015"	"May 06 2015"	"May 06 2015"	"May 06 2015"	"May 06 2015"	"May 06 2015"	"May 06 2015"	"May 06 2015"	"May 06 2015"	"May 06 2015"	"May 06 2015"	"May 06 2015"	"May 06 2015"	"May 06 2015"	"May 06 2015"	"May 06 2015"	"May 06 2015"	"May 06 2015"	"May 06 2015"	"May 06 2015"	"May 06 2015"	"May 06 2015"	"May 06 2015"	"May 06 2015"	"May 06 2015"	"May 06 2015"	"May 06 2015"	"May 06 2015"	"May 06 2015"	"May 06 2015"	"May 06 2015"	"May 06 2015"	"May 06 2015"	"May 06 2015"	"May 06 2015"	"May 06 2015"	"May 06 2015"	"May 06 2015"	"May 06 2015"	"May 06 2015"	"May 06 2015"	"May 06 2015"	"May 06 2015"	"May 06 2015"	"May 06 2015"	"May 06 2015"	"May 06 2015"	"May 06 2015"	"May 06 2015"	"May 06 2015"	"May 06 2015"	"May 06 2015"	"May 06 2015"	"May 06 2015"	"May 06 2015"	"May 06 2015"	"May 06 2015"	"May 06 2015"	"May 06 2015"	"May 06 2015"	"May 06 2015"	"May 06 2015"	"May 06 2015"	"May 06 2015"	"May 06 2015"	"May 06 2015"	"May 06 2015"	"May 06 2015"	"May 06 2015"	"May 06 2015"	"May 06 2015"	"May 06 2015"	"May 06 2015"	"May 06 2015"	"May 06 2015"	"May 06 2015"	"May 06 2015"
!Sample_type	"RNA"	"RNA"	"RNA"	"RNA"	"RNA"	"RNA"	"RNA"	"RNA"	"RNA"	"RNA"	"RNA"	"RNA"	"RNA"	"RNA"	"RNA"	"RNA"	"RNA"	"RNA"	"RNA"	"RNA"	"RNA"	"RNA"	"RNA"	"RNA"	"RNA"	"RNA"	"RNA"	"RNA"	"RNA"	"RNA"	"RNA"	"RNA"	"RNA"	"RNA"	"RNA"	"RNA"	"RNA"	"RNA"	"RNA"	"RNA"	"RNA"	"RNA"	"RNA"	"RNA"	"RNA"	"RNA"	"RNA"	"RNA"	"RNA"	"RNA"	"RNA"	"RNA"	"RNA"	"RNA"	"RNA"	"RNA"	"RNA"	"RNA"	"RNA"	"RNA"	"RNA"	"RNA"	"RNA"	"RNA"	"RNA"	"RNA"	"RNA"	"RNA"	"RNA"	"RNA"	"RNA"	"RNA"	"RNA"	"RNA"	"RNA"	"RNA"	"RNA"	"RNA"	"RNA"	"RNA"	"RNA"	"RNA"	"RNA"	"RNA"	"RNA"	"RNA"	"RNA"	"RNA"	"RNA"	"RNA"	"RNA"	"RNA"	"RNA"	"RNA"	"RNA"	"RNA"
!Sample_channel_count	"1"	"1"	"1"	"1"	"1"	"1"	"1"	"1"	"1"	"1"	"1"	"1"	"1"	"1"	"1"	"1"	"1"	"1"	"1"	"1"	"1"	"1"	"1"	"1"	"1"	"1"	"1"	"1"	"1"	"1"	"1"	"1"	"1"	"1"	"1"	"1"	"1"	"1"	"1"	"1"	"1"	"1"	"1"	"1"	"1"	"1"	"1"	"1"	"1"	"1"	"1"	"1"	"1"	"1"	"1"	"1"	"1"	"1"	"1"	"1"	"1"	"1"	"1"	"1"	"1"	"1"	"1"	"1"	"1"	"1"	"1"	"1"	"1"	"1"	"1"	"1"	"1"	"1"	"1"	"1"	"1"	"1"	"1"	"1"	"1"	"1"	"1"	"1"	"1"	"1"	"1"	"1"	"1"	"1"	"1"	"1"
!Sample_source_name_ch1	"lung cancer"	"lung cancer"	"lung cancer"	"lung cancer"	"lung cancer"	"lung cancer"	"lung cancer"	"lung cancer"	"lung cancer"	"lung cancer"	"lung cancer"	"lung cancer"	"lung cancer"	"lung cancer"	"lung cancer"	"lung cancer"	"lung cancer"	"lung cancer"	"lung cancer"	"lung cancer"	"lung cancer"	"lung cancer"	"lung cancer"	"lung cancer"	"lung cancer"	"lung cancer"	"lung cancer"	"lung cancer"	"lung cancer"	"lung cancer"	"lung cancer"	"lung cancer"	"lung cancer"	"lung cancer"	"lung cancer"	"lung cancer"	"lung cancer"	"lung cancer"	"lung cancer"	"lung cancer"	"lung cancer"	"lung cancer"	"lung cancer"	"lung cancer"	"lung cancer"	"lung cancer"	"lung cancer"	"lung cancer"	"lung cancer"	"lung cancer"	"lung cancer"	"lung cancer"	"lung cancer"	"lung cancer"	"lung cancer"	"lung cancer"	"lung cancer"	"lung cancer"	"lung cancer"	"lung cancer"	"lung cancer"	"lung cancer"	"lung cancer"	"lung cancer"	"lung cancer"	"lung cancer"	"lung cancer"	"lung cancer"	"lung cancer"	"lung cancer"	"lung cancer"	"lung cancer"	"lung cancer"	"lung cancer"	"lung cancer"	"lung cancer"	"lung cancer"	"lung cancer"	"lung cancer"	"lung cancer"	"lung cancer"	"lung cancer"	"lung cancer"	"lung cancer"	"lung cancer"	"lung cancer"	"normal"	"normal"	"normal"	"normal"	"normal"	"normal"	"normal"	"normal"	"normal"	"normal"
!Sample_organism_ch1	"Homo sapiens"	"Homo sapiens"	"Homo sapiens"	"Homo sapiens"	"Homo sapiens"	"Homo sapiens"	"Homo sapiens"	"Homo sapiens"	"Homo sapiens"	"Homo sapiens"	"Homo sapiens"	"Homo sapiens"	"Homo sapiens"	"Homo sapiens"	"Homo sapiens"	"Homo sapiens"	"Homo sapiens"	"Homo sapiens"	"Homo sapiens"	"Homo sapiens"	"Homo sapiens"	"Homo sapiens"	"Homo sapiens"	"Homo sapiens"	"Homo sapiens"	"Homo sapiens"	"Homo sapiens"	"Homo sapiens"	"Homo sapiens"	"Homo sapiens"	"Homo sapiens"	"Homo sapiens"	"Homo sapiens"	"Homo sapiens"	"Homo sapiens"	"Homo sapiens"	"Homo sapiens"	"Homo sapiens"	"Homo sapiens"	"Homo sapiens"	"Homo sapiens"	"Homo sapiens"	"Homo sapiens"	"Homo sapiens"	"Homo sapiens"	"Homo sapiens"	"Homo sapiens"	"Homo sapiens"	"Homo sapiens"	"Homo sapiens"	"Homo sapiens"	"Homo sapiens"	"Homo sapiens"	"Homo sapiens"	"Homo sapiens"	"Homo sapiens"	"Homo sapiens"	"Homo sapiens"	"Homo sapiens"	"Homo sapiens"	"Homo sapiens"	"Homo sapiens"	"Homo sapiens"	"Homo sapiens"	"Homo sapiens"	"Homo sapiens"	"Homo sapiens"	"Homo sapiens"	"Homo sapiens"	"Homo sapiens"	"Homo sapiens"	"Homo sapiens"	"Homo sapiens"	"Homo sapiens"	"Homo sapiens"	"Homo sapiens"	"Homo sapiens"	"Homo sapiens"	"Homo sapiens"	"Homo sapiens"	"Homo sapiens"	"Homo sapiens"	"Homo sapiens"	"Homo sapiens"	"Homo sapiens"	"Homo sapiens"	"Homo sapiens"	"Homo sapiens"	"Homo sapiens"	"Homo sapiens"	"Homo sapiens"	"Homo sapiens"	"Homo sapiens"	"Homo sapiens"	"Homo sapiens"	"Homo sapiens"
!Sample_characteristics_ch1	"organism: Homo Sapiens"	"organism: Homo Sapiens"	"organism: Homo Sapiens"	"organism: Homo Sapiens"	"organism: Homo Sapiens"	"organism: Homo Sapiens"	"organism: Homo Sapiens"	"organism: Homo Sapiens"	"organism: Homo Sapiens"	"organism: Homo Sapiens"	"organism: Homo Sapiens"	"organism: Homo Sapiens"	"organism: Homo Sapiens"	"organism: Homo Sapiens"	"organism: Homo Sapiens"	"organism: Homo Sapiens"	"organism: Homo Sapiens"	"organism: Homo Sapiens"	"organism: Homo Sapiens"	"organism: Homo Sapiens"	"organism: Homo Sapiens"	"organism: Homo Sapiens"	"organism: Homo Sapiens"	"organism: Homo Sapiens"	"organism: Homo Sapiens"	"organism: Homo Sapiens"	"organism: Homo Sapiens"	"organism: Homo Sapiens"	"organism: Homo Sapiens"	"organism: Homo Sapiens"	"organism: Homo Sapiens"	"organism: Homo Sapiens"	"organism: Homo Sapiens"	"organism: Homo Sapiens"	"organism: Homo Sapiens"	"organism: Homo Sapiens"	"organism: Homo Sapiens"	"organism: Homo Sapiens"	"organism: Homo Sapiens"	"organism: Homo Sapiens"	"organism: Homo Sapiens"	"organism: Homo Sapiens"	"organism: Homo Sapiens"	"organism: Homo Sapiens"	"organism: Homo Sapiens"	"organism: Homo Sapiens"	"organism: Homo Sapiens"	"organism: Homo Sapiens"	"organism: Homo Sapiens"	"organism: Homo Sapiens"	"organism: Homo Sapiens"	"organism: Homo Sapiens"	"organism: Homo Sapiens"	"organism: Homo Sapiens"	"organism: Homo Sapiens"	"organism: Homo Sapiens"	"organism: Homo Sapiens"	"organism: Homo Sapiens"	"organism: Homo Sapiens"	"organism: Homo Sapiens"	"organism: Homo Sapiens"	"organism: Homo Sapiens"	"organism: Homo Sapiens"	"organism: Homo Sapiens"	"organism: Homo Sapiens"	"organism: Homo Sapiens"	"organism: Homo Sapiens"	"organism: Homo Sapiens"	"organism: Homo Sapiens"	"organism: Homo Sapiens"	"organism: Homo Sapiens"	"organism: Homo Sapiens"	"organism: Homo Sapiens"	"organism: Homo Sapiens"	"organism: Homo Sapiens"	"organism: Homo Sapiens"	"organism: Homo Sapiens"	"organism: Homo Sapiens"	"organism: Homo Sapiens"	"organism: Homo Sapiens"	"organism: Homo Sapiens"	"organism: Homo Sapiens"	"organism: Homo Sapiens"	"organism: Homo Sapiens"	"organism: Homo Sapiens"	"organism: Homo Sapiens"	"organism: Homo Sapiens"	"organism: Homo Sapiens"	"organism: Homo Sapiens"	"organism: Homo Sapiens"	"organism: Homo Sapiens"	"organism: Homo Sapiens"	"organism: Homo Sapiens"	"organism: Homo Sapiens"	"organism: Homo Sapiens"	"organism: Homo Sapiens"
!Sample_characteristics_ch1	"Sex: M"	"Sex: F"	"Sex: F"	"Sex: F"	"Sex: M"	"Sex: M"	"Sex: M"	"Sex: M"	"Sex: M"	"Sex: M"	"Sex: F"	"Sex: F"	"Sex: F"	"Sex: F"	"Sex: F"	"Sex: F"	"Sex: F"	"Sex: F"	"Sex: F"	"Sex: F"	"Sex: F"	"Sex: F"	"Sex: F"	"Sex: F"	"Sex: F"	"Sex: F"	"Sex: M"	"Sex: F"	"Sex: F"	"Sex: M"	"Sex: M"	"Sex: M"	"Sex: M"	"Sex: F"	"Sex: F"	"Sex: M"	"Sex: M"	"Sex: F"	"Sex: F"	"Sex: F"	"Sex: M"	"Sex: M"	"Sex: M"	"Sex: M"	"Sex: F"	"Sex: F"	"Sex: F"	"Sex: F"	"Sex: F"	"Sex: F"	"Sex: M"	"Sex: M"	"Sex: M"	"Sex: F"	"Sex: M"	"Sex: M"	"Sex: F"	"Sex: F"	"Sex: M"	"Sex: F"	"Sex: F"	"Sex: F"	"Sex: F"	"Sex: M"	"Sex: M"	"Sex: M"	"Sex: F"	"Sex: F"	"Sex: F"	"Sex: M"	"Sex: F"	"Sex: F"	"Sex: F"	"Sex: M"	"Sex: F"	"Sex: M"	"Sex: F"	"Sex: M"	"Sex: F"	"Sex: M"	"Sex: M"	"Sex: M"	"Sex: F"	"Sex: F"	"Sex: F"	"Sex: M"	"Sex: --"	"Sex: --"	"Sex: --"	"Sex: --"	"Sex: --"	"Sex: --"	"Sex: --"	"Sex: --"	"Sex: --"	"Sex: --"
!Sample_characteristics_ch1	"age (years): 65"	"age (years): 66"	"age (years): 60"	"age (years): 62"	"age (years): 66"	"age (years): 56"	"age (years): 75"	"age (years): 77"	"age (years): 63"	"age (years): 52"	"age (years): 55"	"age (years): 58"	"age (years): 60"	"age (years): 48"	"age (years): 73"	"age (years): 46"	"age (years): 75"	"age (years): 85"	"age (years): 69"	"age (years): 74"	"age (years): 83"	"age (years): 59"	"age (years): 61"	"age (years): 68"	"age (years): 55"	"age (years): 45"	"age (years): 67"	"age (years): 41"	"age (years): 83"	"age (years): 57"	"age (years): 80"	"age (years): 66"	"age (years): 62"	"age (years): 85"	"age (years): 63"	"age (years): 61"	"age (years): 70"	"age (years): 52"	"age (years): 62"	"age (years): 54"	"age (years): 77"	"age (years): 64"	"age (years): 70"	"age (years): 64"	"age (years): 79"	"age (years): 55"	"age (years): 73"	"age (years): 76"	"age (years): 51"	"age (years): 75"	"age (years): 60"	"age (years): 60"	"age (years): 43"	"age (years): 66"	"age (years): 72"	"age (years): 67"	"age (years): 59"	"age (years): 46"	"age (years): 60"	"age (years): 74"	"age (years): 72"	"age (years): 63"	"age (years): 52"	"age (years): 65"	"age (years): 60"	"age (years): 46"	"age (years): 76"	"age (years): 49"	"age (years): 68"	"age (years): 58"	"age (years): 69"	"age (years): 62"	"age (years): 67"	"age (years): 60"	"age (years): 63"	"age (years): 66"	"age (years): 53"	"age (years): 59"	"age (years): 64"	"age (years): 64"	"age (years): 55"	"age (years): 72"	"age (years): 72"	"age (years): 64"	"age (years): 64"	"age (years): 74"	"age (years): --"	"age (years): --"	"age (years): --"	"age (years): --"	"age (years): --"	"age (years): --"	"age (years): --"	"age (years): --"	"age (years): --"	"age (years): --"
!Sample_characteristics_ch1	"disease_state: lung cancer"	"disease_state: lung cancer"	"disease_state: lung cancer"	"disease_state: lung cancer"	"disease_state: lung cancer"	"disease_state: lung cancer"	"disease_state: lung cancer"	"disease_state: lung cancer"	"disease_state: lung cancer"	"disease_state: lung cancer"	"disease_state: lung cancer"	"disease_state: lung cancer"	"disease_state: lung cancer"	"disease_state: lung cancer"	"disease_state: lung cancer"	"disease_state: lung cancer"	"disease_state: lung cancer"	"disease_state: lung cancer"	"disease_state: lung cancer"	"disease_state: lung cancer"	"disease_state: lung cancer"	"disease_state: lung cancer"	"disease_state: lung cancer"	"disease_state: lung cancer"	"disease_state: lung cancer"	"disease_state: lung cancer"	"disease_state: lung cancer"	"disease_state: lung cancer"	"disease_state: lung cancer"	"disease_state: lung cancer"	"disease_state: lung cancer"	"disease_state: lung cancer"	"disease_state: lung cancer"	"disease_state: lung cancer"	"disease_state: lung cancer"	"disease_state: lung cancer"	"disease_state: lung cancer"	"disease_state: lung cancer"	"disease_state: lung cancer"	"disease_state: lung cancer"	"disease_state: lung cancer"	"disease_state: lung cancer"	"disease_state: lung cancer"	"disease_state: lung cancer"	"disease_state: lung cancer"	"disease_state: lung cancer"	"disease_state: lung cancer"	"disease_state: lung cancer"	"disease_state: lung cancer"	"disease_state: lung cancer"	"disease_state: lung cancer"	"disease_state: lung cancer"	"disease_state: lung cancer"	"disease_state: lung cancer"	"disease_state: lung cancer"	"disease_state: lung cancer"	"disease_state: lung cancer"	"disease_state: lung cancer"	"disease_state: lung cancer"	"disease_state: lung cancer"	"disease_state: lung cancer"	"disease_state: lung cancer"	"disease_state: lung cancer"	"disease_state: lung cancer"	"disease_state: lung cancer"	"disease_state: lung cancer"	"disease_state: lung cancer"	"disease_state: lung cancer"	"disease_state: lung cancer"	"disease_state: lung cancer"	"disease_state: lung cancer"	"disease_state: lung cancer"	"disease_state: lung cancer"	"disease_state: lung cancer"	"disease_state: lung cancer"	"disease_state: lung cancer"	"disease_state: lung cancer"	"disease_state: lung cancer"	"disease_state: lung cancer"	"disease_state: lung cancer"	"disease_state: lung cancer"	"disease_state: lung cancer"	"disease_state: lung cancer"	"disease_state: lung cancer"	"disease_state: lung cancer"	"disease_state: lung cancer"	"disease_state: normal"	"disease_state: normal"	"disease_state: normal"	"disease_state: normal"	"disease_state: normal"	"disease_state: normal"	"disease_state: normal"	"disease_state: normal"	"disease_state: normal"	"disease_state: normal"
!Sample_characteristics_ch1	"disease_stage: 1"	"disease_stage: 1"	"disease_stage: 1"	"disease_stage: 1"	"disease_stage: 1"	"disease_stage: 1"	"disease_stage: 1"	"disease_stage: 1"	"disease_stage: 1"	"disease_stage: 1"	"disease_stage: 1"	"disease_stage: 1"	"disease_stage: 1"	"disease_stage: 1"	"disease_stage: 1"	"disease_stage: 1"	"disease_stage: 1"	"disease_stage: 1"	"disease_stage: 1"	"disease_stage: 1"	"disease_stage: 1"	"disease_stage: 1"	"disease_stage: 1"	"disease_stage: 1"	"disease_stage: 1"	"disease_stage: 1"	"disease_stage: 1"	"disease_stage: 1"	"disease_stage: 1"	"disease_stage: 3"	"disease_stage: 1"	"disease_stage: 1"	"disease_stage: 3"	"disease_stage: 1"	"disease_stage: 1"	"disease_stage: 1"	"disease_stage: 1"	"disease_stage: 1"	"disease_stage: 1"	"disease_stage: 3"	"disease_stage: 3"	"disease_stage: 3"	"disease_stage: 3"	"disease_stage: 3"	"disease_stage: 3"	"disease_stage: 3"	"disease_stage: 1"	"disease_stage: 1"	"disease_stage: 1"	"disease_stage: 1"	"disease_stage: 1"	"disease_stage: 1"	"disease_stage: 1"	"disease_stage: 1"	"disease_stage: 1"	"disease_stage: 1"	"disease_stage: 3"	"disease_stage: 3"	"disease_stage: 1"	"disease_stage: 1"	"disease_stage: 3"	"disease_stage: 1"	"disease_stage: 3"	"disease_stage: 1"	"disease_stage: 1"	"disease_stage: 1"	"disease_stage: 1"	"disease_stage: 1"	"disease_stage: 1"	"disease_stage: 1"	"disease_stage: 1"	"disease_stage: 1"	"disease_stage: 1"	"disease_stage: 1"	"disease_stage: 1"	"disease_stage: 1"	"disease_stage: 1"	"disease_stage: 3"	"disease_stage: 1"	"disease_stage: 3"	"disease_stage: 3"	"disease_stage: 3"	"disease_stage: 3"	"disease_stage: 3"	"disease_stage: 1"	"disease_stage: 1"	"disease_stage: --"	"disease_stage: --"	"disease_stage: --"	"disease_stage: --"	"disease_stage: --"	"disease_stage: --"	"disease_stage: --"	"disease_stage: --"	"disease_stage: --"	"disease_stage: --"
!Sample_characteristics_ch1	"disease_location: lung"	"disease_location: lung"	"disease_location: lung"	"disease_location: lung"	"disease_location: lung"	"disease_location: lung"	"disease_location: lung"	"disease_location: lung"	"disease_location: lung"	"disease_location: lung"	"disease_location: lung"	"disease_location: lung"	"disease_location: lung"	"disease_location: lung"	"disease_location: lung"	"disease_location: lung"	"disease_location: lung"	"disease_location: lung"	"disease_location: lung"	"disease_location: lung"	"disease_location: lung"	"disease_location: lung"	"disease_location: lung"	"disease_location: lung"	"disease_location: lung"	"disease_location: lung"	"disease_location: lung"	"disease_location: lung"	"disease_location: lung"	"disease_location: lung"	"disease_location: lung"	"disease_location: lung"	"disease_location: lung"	"disease_location: lung"	"disease_location: lung"	"disease_location: lung"	"disease_location: lung"	"disease_location: lung"	"disease_location: lung"	"disease_location: lung"	"disease_location: lung"	"disease_location: lung"	"disease_location: lung"	"disease_location: lung"	"disease_location: lung"	"disease_location: lung"	"disease_location: lung"	"disease_location: lung"	"disease_location: lung"	"disease_location: lung"	"disease_location: lung"	"disease_location: lung"	"disease_location: lung"	"disease_location: lung"	"disease_location: lung"	"disease_location: lung"	"disease_location: lung"	"disease_location: lung"	"disease_location: lung"	"disease_location: lung"	"disease_location: lung"	"disease_location: lung"	"disease_location: lung"	"disease_location: lung"	"disease_location: lung"	"disease_location: lung"	"disease_location: lung"	"disease_location: lung"	"disease_location: lung"	"disease_location: lung"	"disease_location: lung"	"disease_location: lung"	"disease_location: lung"	"disease_location: lung"	"disease_location: lung"	"disease_location: lung"	"disease_location: lung"	"disease_location: lung"	"disease_location: lung"	"disease_location: lung"	"disease_location: lung"	"disease_location: lung"	"disease_location: lung"	"disease_location: lung"	"disease_location: lung"	"disease_location: lung"	"disease_location: --"	"disease_location: --"	"disease_location: --"	"disease_location: --"	"disease_location: --"	"disease_location: --"	"disease_location: --"	"disease_location: --"	"disease_location: --"	"disease_location: --"
!Sample_characteristics_ch1	"organism_part: lung adenocarcinoma"	"organism_part: lung adenocarcinoma"	"organism_part: lung adenocarcinoma"	"organism_part: lung adenocarcinoma"	"organism_part: lung adenocarcinoma"	"organism_part: lung adenocarcinoma"	"organism_part: lung adenocarcinoma"	"organism_part: lung adenocarcinoma"	"organism_part: lung adenocarcinoma"	"organism_part: lung adenocarcinoma"	"organism_part: lung adenocarcinoma"	"organism_part: lung adenocarcinoma"	"organism_part: lung adenocarcinoma"	"organism_part: lung adenocarcinoma"	"organism_part: lung adenocarcinoma"	"organism_part: lung adenocarcinoma"	"organism_part: lung adenocarcinoma"	"organism_part: lung adenocarcinoma"	"organism_part: lung adenocarcinoma"	"organism_part: lung adenocarcinoma"	"organism_part: lung adenocarcinoma"	"organism_part: lung adenocarcinoma"	"organism_part: lung adenocarcinoma"	"organism_part: lung adenocarcinoma"	"organism_part: lung adenocarcinoma"	"organism_part: lung adenocarcinoma"	"organism_part: lung adenocarcinoma"	"organism_part: lung adenocarcinoma"	"organism_part: lung adenocarcinoma"	"organism_part: lung adenocarcinoma"	"organism_part: lung adenocarcinoma"	"organism_part: lung adenocarcinoma"	"organism_part: lung adenocarcinoma"	"organism_part: lung adenocarcinoma"	"organism_part: lung adenocarcinoma"	"organism_part: lung adenocarcinoma"	"organism_part: lung adenocarcinoma"	"organism_part: lung adenocarcinoma"	"organism_part: lung adenocarcinoma"	"organism_part: lung adenocarcinoma"	"organism_part: lung adenocarcinoma"	"organism_part: lung adenocarcinoma"	"organism_part: lung adenocarcinoma"	"organism_part: lung adenocarcinoma"	"organism_part: lung adenocarcinoma"	"organism_part: lung adenocarcinoma"	"organism_part: lung adenocarcinoma"	"organism_part: lung adenocarcinoma"	"organism_part: lung adenocarcinoma"	"organism_part: lung adenocarcinoma"	"organism_part: lung adenocarcinoma"	"organism_part: lung adenocarcinoma"	"organism_part: lung adenocarcinoma"	"organism_part: lung adenocarcinoma"	"organism_part: lung adenocarcinoma"	"organism_part: lung adenocarcinoma"	"organism_part: lung adenocarcinoma"	"organism_part: lung adenocarcinoma"	"organism_part: lung adenocarcinoma"	"organism_part: lung adenocarcinoma"	"organism_part: lung adenocarcinoma"	"organism_part: lung adenocarcinoma"	"organism_part: lung adenocarcinoma"	"organism_part: lung adenocarcinoma"	"organism_part: lung adenocarcinoma"	"organism_part: lung adenocarcinoma"	"organism_part: lung adenocarcinoma"	"organism_part: lung adenocarcinoma"	"organism_part: lung adenocarcinoma"	"organism_part: lung adenocarcinoma"	"organism_part: lung adenocarcinoma"	"organism_part: lung adenocarcinoma"	"organism_part: lung adenocarcinoma"	"organism_part: lung adenocarcinoma"	"organism_part: lung adenocarcinoma"	"organism_part: lung adenocarcinoma"	"organism_part: lung adenocarcinoma"	"organism_part: lung adenocarcinoma"	"organism_part: lung adenocarcinoma"	"organism_part: lung adenocarcinoma"	"organism_part: lung adenocarcinoma"	"organism_part: lung adenocarcinoma"	"organism_part: lung adenocarcinoma"	"organism_part: lung adenocarcinoma"	"organism_part: lung adenocarcinoma"	"organism_part: lung adenocarcinoma"	"organism_part: normal lung"	"organism_part: normal lung"	"organism_part: normal lung"	"organism_part: normal lung"	"organism_part: normal lung"	"organism_part: normal lung"	"organism_part: normal lung"	"organism_part: normal lung"	"organism_part: normal lung"	"organism_part: normal lung"
!Sample_characteristics_ch1	"histology: bronchial derived"	"histology: bronchial derived"	"histology: bronchial derived"	"histology: bronchial alveolar"	"histology: bronchial alveolar"	"histology: bronchial derived"	"histology: bronchial derived"	"histology: bronchial derived/clear cell"	"histology: bronchial derived"	"histology: bronchial derived"	"histology: bronchial derived/clear cell"	"histology: bronchial derived"	"histology: bronchial derived"	"histology: bronchial derived"	"histology: bronchial alveolar"	"histology: bronchial alveola/mucinous"	"histology: bronchial derived"	"histology: bronchial alveolar"	"histology: bronchial alveolar"	"histology: bronchial alveolar/papillary"	"histology: bronchial alveolar"	"histology: bronchial derived"	"histology: bronchial alveolar"	"histology: bronchial alveolar"	"histology: bronchial alveolar"	"histology: bronchial derived"	"histology: bronchial derived"	"histology: bronchial derived/papillary"	"histology: bronchial derived"	"histology: bronchial derived"	"histology: bronchial alveolar"	"histology: bronchial derived"	"histology: bronchial derived/papillary"	"histology: bronchial derived"	"histology: bronchial derived"	"histology: bronchial derived"	"histology: bronchial derived"	"histology: bronchial derived"	"histology: bronchial alveolar/mucinous"	"histology: bronchial derived"	"histology: bronchial derived"	"histology: bronchial derived"	"histology: bronchial derived/papillary"	"histology: bronchial derived"	"histology: bronchial derived"	"histology: bronchial derived"	"histology: bronchial derived/clear cell"	"histology: bronchial derived"	"histology: bronchial derived"	"histology: bronchial derived"	"histology: bronchial derived"	"histology: bronchial derived"	"histology: bronchial derived"	"histology: bronchial derived"	"histology: bronchial derived/papillary"	"histology: bronchial alveolar"	"histology: bronchial derived/papillary"	"histology: bronchial derived"	"histology: bronchial derived/clear cell"	"histology: bronchial derived/papillary"	"histology: bronchial derived/papillary"	"histology: bronchial derived"	"histology: bronchial derived"	"histology: bronchial derived"	"histology: bronchial derived"	"histology: bronchial derived"	"histology: bronchial derived"	"histology: bronchial derived"	"histology: bronchial derived/mucinous"	"histology: bronchial alveolar"	"histology: bronchial alveolar/bronchial derived"	"histology: bronchial alveolar/mucinous"	"histology: bronchial derived"	"histology: bronchial derived/mucinous"	"histology: bronchial alveolar"	"histology: bronchial derived"	"histology: bronchial derived"	"histology: bronchial derived"	"histology: bronchial derived/papillary"	"histology: bronchial derived/mucinous"	"histology: bronchial derived"	"histology: bronchial derived/mucinous"	"histology: bronchial derived"	"histology: bronchial derived"	"histology: bronchial alveolar"	"histology: bronchial alveolar / mucinous"	"histology: normal lung"	"histology: normal lung"	"histology: normal lung"	"histology: normal lung"	"histology: normal lung"	"histology: normal lung"	"histology: normal lung"	"histology: normal lung"	"histology: normal lung"	"histology: normal lung"
!Sample_characteristics_ch1	"tumor size (cm): 1"	"tumor size (cm): 1"	"tumor size (cm): 2"	"tumor size (cm): 2"	"tumor size (cm): 2"	"tumor size (cm): 1"	"tumor size (cm): 2"	"tumor size (cm): 2"	"tumor size (cm): 1"	"tumor size (cm): 2"	"tumor size (cm): 1"	"tumor size (cm): 1"	"tumor size (cm): 1"	"tumor size (cm): 1"	"tumor size (cm): 1"	"tumor size (cm): 1"	"tumor size (cm): 1"	"tumor size (cm): 1"	"tumor size (cm): 1"	"tumor size (cm): 1"	"tumor size (cm): 1"	"tumor size (cm): 1"	"tumor size (cm): 1"	"tumor size (cm): 2"	"tumor size (cm): 1"	"tumor size (cm): 1"	"tumor size (cm): 1"	"tumor size (cm): 2"	"tumor size (cm): 1"	"tumor size (cm): 3"	"tumor size (cm): 2"	"tumor size (cm): 1"	"tumor size (cm): 2"	"tumor size (cm): 1"	"tumor size (cm): 2"	"tumor size (cm): 2"	"tumor size (cm): 1"	"tumor size (cm): 1"	"tumor size (cm): 1"	"tumor size (cm): 4"	"tumor size (cm): 1"	"tumor size (cm): 2"	"tumor size (cm): 1"	"tumor size (cm): 1"	"tumor size (cm): 4"	"tumor size (cm): 1"	"tumor size (cm): 2"	"tumor size (cm): 1"	"tumor size (cm): 2"	"tumor size (cm): 1"	"tumor size (cm): 2"	"tumor size (cm): 2"	"tumor size (cm): 1"	"tumor size (cm): 1"	"tumor size (cm): 1"	"tumor size (cm): 1"	"tumor size (cm): 2"	"tumor size (cm): 3"	"tumor size (cm): 1"	"tumor size (cm): 2"	"tumor size (cm): 2"	"tumor size (cm): 2"	"tumor size (cm): 3"	"tumor size (cm): 2"	"tumor size (cm): 1"	"tumor size (cm): 1"	"tumor size (cm): 1"	"tumor size (cm): 2"	"tumor size (cm): 2"	"tumor size (cm): 1"	"tumor size (cm): 1"	"tumor size (cm): 2"	"tumor size (cm): 2"	"tumor size (cm): 1"	"tumor size (cm): 1"	"tumor size (cm): 1"	"tumor size (cm): 1"	"tumor size (cm): 2"	"tumor size (cm): 1"	"tumor size (cm): 2"	"tumor size (cm): 4"	"tumor size (cm): 3"	"tumor size (cm): 2"	"tumor size (cm): 3"	"tumor size (cm): 1"	"tumor size (cm): 2"	"tumor size (cm): NA"	"tumor size (cm): NA"	"tumor size (cm): NA"	"tumor size (cm): NA"	"tumor size (cm): NA"	"tumor size (cm): NA"	"tumor size (cm): NA"	"tumor size (cm): NA"	"tumor size (cm): NA"	"tumor size (cm): NA"
!Sample_characteristics_ch1	"nodal status: N0"	"nodal status: N0"	"nodal status: N0"	"nodal status: N0"	"nodal status: N0"	"nodal status: N0"	"nodal status: N0"	"nodal status: N0"	"nodal status: N0"	"nodal status: N0"	"nodal status: N0"	"nodal status: N0"	"nodal status: N0"	"nodal status: N0"	"nodal status: N0"	"nodal status: N0"	"nodal status: N0"	"nodal status: N0"	"nodal status: N0"	"nodal status: N0"	"nodal status: N0"	"nodal status: N0"	"nodal status: N0"	"nodal status: N0"	"nodal status: N0"	"nodal status: N0"	"nodal status: N0"	"nodal status: N0"	"nodal status: N0"	"nodal status: N2"	"nodal status: N0"	"nodal status: N0"	"nodal status: N2"	"nodal status: N0"	"nodal status: N0"	"nodal status: N0"	"nodal status: N0"	"nodal status: N0"	"nodal status: N0"	"nodal status: N0"	"nodal status: N2"	"nodal status: N2"	"nodal status: N2"	"nodal status: N2"	"nodal status: N2"	"nodal status: N2"	"nodal status: N0"	"nodal status: N0"	"nodal status: N0"	"nodal status: N0"	"nodal status: N0"	"nodal status: N0"	"nodal status: N0"	"nodal status: N0"	"nodal status: N0"	"nodal status: N0"	"nodal status: N2"	"nodal status: N1"	"nodal status: N0"	"nodal status: N0"	"nodal status: N2"	"nodal status: N0"	"nodal status: N2"	"nodal status: N0"	"nodal status: N0"	"nodal status: N0"	"nodal status: N0"	"nodal status: N0"	"nodal status: N0"	"nodal status: N0"	"nodal status: N0"	"nodal status: N0"	"nodal status: N0"	"nodal status: N0"	"nodal status: N0"	"nodal status: N0"	"nodal status: N0"	"nodal status: N2"	"nodal status: N0"	"nodal status: N2"	"nodal status: N0"	"nodal status: N2"	"nodal status: N2"	"nodal status: N1"	"nodal status: N0"	"nodal status: N0"	"nodal status: NA"	"nodal status: NA"	"nodal status: NA"	"nodal status: NA"	"nodal status: NA"	"nodal status: NA"	"nodal status: NA"	"nodal status: NA"	"nodal status: NA"	"nodal status: NA"
!Sample_characteristics_ch1	"followup time (months): 84.1"	"followup time (months): 91.8"	"followup time (months): 93.7"	"followup time (months): 108.2"	"followup time (months): 34.6"	"followup time (months): 68.1"	"followup time (months): 34.2"	"followup time (months): 47"	"followup time (months): 39.1"	"followup time (months): 45.8"	"followup time (months): 110.6"	"followup time (months): 91.9"	"followup time (months): 107.9"	"followup time (months): 98.7"	"followup time (months): 43.8"	"followup time (months): 40"	"followup time (months): 40"	"followup time (months): 30.8"	"followup time (months): 24.4"	"followup time (months): 28.3"	"followup time (months): 25.3"	"followup time (months): 13"	"followup time (months): 19.5"	"followup time (months): 34.7"	"followup time (months): 1.5"	"followup time (months): 85.2"	"followup time (months): 79.5"	"followup time (months): 83.7"	"followup time (months): 48.2"	"followup time (months): 9.6"	"followup time (months): 19.9"	"followup time (months): 12.5"	"followup time (months): 15.1"	"followup time (months): 1.6"	"followup time (months): 14.5"	"followup time (months): 17.7"	"followup time (months): 21.1"	"followup time (months): 20.2"	"followup time (months): 25.2"	"followup time (months): 29.4"	"followup time (months): 14.9"	"followup time (months): 28.2"	"followup time (months): 7.2"	"followup time (months): 2.6"	"followup time (months): 10"	"followup time (months): 20.1"	"followup time (months): 8.4"	"followup time (months): 63.4"	"followup time (months): 78.5"	"followup time (months): 29.6"	"followup time (months): 82.4"	"followup time (months): 60.5"	"followup time (months): 77.8"	"followup time (months): 70.7"	"followup time (months): 19"	"followup time (months): 65.4"	"followup time (months): 16.6"	"followup time (months): 4"	"followup time (months): 61.8"	"followup time (months): 54.8"	"followup time (months): 54.6"	"followup time (months): 20.6"	"followup time (months): 52.4"	"followup time (months): 48.1"	"followup time (months): 52.9"	"followup time (months): 87.7"	"followup time (months): 36.5"	"followup time (months): 8.7"	"followup time (months): 10.1"	"followup time (months): 36"	"followup time (months): 34.1"	"followup time (months): 30.6"	"followup time (months): 32.2"	"followup time (months): 26.8"	"followup time (months): 10.1"	"followup time (months): 10.4"	"followup time (months): 8.3"	"followup time (months): 12.2"	"followup time (months): 5.8"	"followup time (months): 6.1"	"followup time (months): 8.5"	"followup time (months): 2.4"	"followup time (months): 5.4"	"followup time (months): 21.2"	"followup time (months): 4.9"	"followup time (months): 4.5"	"followup time (months): NA"	"followup time (months): NA"	"followup time (months): NA"	"followup time (months): NA"	"followup time (months): NA"	"followup time (months): NA"	"followup time (months): NA"	"followup time (months): NA"	"followup time (months): NA"	"followup time (months): NA"
!Sample_characteristics_ch1	"death (1=dead,0=alive): 1"	"death (1=dead,0=alive): 0"	"death (1=dead,0=alive): 0"	"death (1=dead,0=alive): 0"	"death (1=dead,0=alive): 1"	"death (1=dead,0=alive): 0"	"death (1=dead,0=alive): 0"	"death (1=dead,0=alive): 0"	"death (1=dead,0=alive): 0"	"death (1=dead,0=alive): 1"	"death (1=dead,0=alive): 0"	"death (1=dead,0=alive): 0"	"death (1=dead,0=alive): 0"	"death (1=dead,0=alive): 0"	"death (1=dead,0=alive): 0"	"death (1=dead,0=alive): 0"	"death (1=dead,0=alive): 0"	"death (1=dead,0=alive): 0"	"death (1=dead,0=alive): 0"	"death (1=dead,0=alive): 0"	"death (1=dead,0=alive): 0"	"death (1=dead,0=alive): 0"	"death (1=dead,0=alive): 0"	"death (1=dead,0=alive): 1"	"death (1=dead,0=alive): 0"	"death (1=dead,0=alive): 0"	"death (1=dead,0=alive): 1"	"death (1=dead,0=alive): 0"	"death (1=dead,0=alive): 0"	"death (1=dead,0=alive): 1"	"death (1=dead,0=alive): 1"	"death (1=dead,0=alive): 0"	"death (1=dead,0=alive): 0"	"death (1=dead,0=alive): 0"	"death (1=dead,0=alive): 0"	"death (1=dead,0=alive): 0"	"death (1=dead,0=alive): 0"	"death (1=dead,0=alive): 0"	"death (1=dead,0=alive): 0"	"death (1=dead,0=alive): 0"	"death (1=dead,0=alive): 1"	"death (1=dead,0=alive): 1"	"death (1=dead,0=alive): 1"	"death (1=dead,0=alive): 1"	"death (1=dead,0=alive): 0"	"death (1=dead,0=alive): 1"	"death (1=dead,0=alive): 1"	"death (1=dead,0=alive): 0"	"death (1=dead,0=alive): 0"	"death (1=dead,0=alive): 1"	"death (1=dead,0=alive): 0"	"death (1=dead,0=alive): 0"	"death (1=dead,0=alive): 0"	"death (1=dead,0=alive): 0"	"death (1=dead,0=alive): 1"	"death (1=dead,0=alive): 0"	"death (1=dead,0=alive): 1"	"death (1=dead,0=alive): 1"	"death (1=dead,0=alive): 0"	"death (1=dead,0=alive): 0"	"death (1=dead,0=alive): 0"	"death (1=dead,0=alive): 1"	"death (1=dead,0=alive): 0"	"death (1=dead,0=alive): 0"	"death (1=dead,0=alive): 0"	"death (1=dead,0=alive): 0"	"death (1=dead,0=alive): 0"	"death (1=dead,0=alive): 1"	"death (1=dead,0=alive): 1"	"death (1=dead,0=alive): 0"	"death (1=dead,0=alive): 0"	"death (1=dead,0=alive): 0"	"death (1=dead,0=alive): 0"	"death (1=dead,0=alive): 0"	"death (1=dead,0=alive): 0"	"death (1=dead,0=alive): 0"	"death (1=dead,0=alive): 0"	"death (1=dead,0=alive): 0"	"death (1=dead,0=alive): 1"	"death (1=dead,0=alive): 0"	"death (1=dead,0=alive): 0"	"death (1=dead,0=alive): 1"	"death (1=dead,0=alive): 1"	"death (1=dead,0=alive): 1"	"death (1=dead,0=alive): 0"	"death (1=dead,0=alive): 0"	"death (1=dead,0=alive): NA"	"death (1=dead,0=alive): NA"	"death (1=dead,0=alive): NA"	"death (1=dead,0=alive): NA"	"death (1=dead,0=alive): NA"	"death (1=dead,0=alive): NA"	"death (1=dead,0=alive): NA"	"death (1=dead,0=alive): NA"	"death (1=dead,0=alive): NA"	"death (1=dead,0=alive): NA"
!Sample_characteristics_ch1	"differentiation: Moderate"	"differentiation: Poor"	"differentiation: Moderate"	"differentiation: Well"	"differentiation: Well"	"differentiation: Moderate"	"differentiation: Moderate"	"differentiation: Poor"	"differentiation: Poor"	"differentiation: Poor"	"differentiation: Moderate"	"differentiation: Poor"	"differentiation: Moderate"	"differentiation: Moderate"	"differentiation: Well"	"differentiation: Well"	"differentiation: Moderate"	"differentiation: Well"	"differentiation: Well"	"differentiation: Well"	"differentiation: Well"	"differentiation: well/mod."	"differentiation: Well"	"differentiation: Well"	"differentiation: Well"	"differentiation: Moderate"	"differentiation: Moderate"	"differentiation: Moderate"	"differentiation: Well"	"differentiation: Moderate"	"differentiation: Well"	"differentiation: Moderate"	"differentiation: Moderate"	"differentiation: Poor"	"differentiation: Well"	"differentiation: Poor"	"differentiation: Poor"	"differentiation: Moderate"	"differentiation: Well"	"differentiation: Moderate"	"differentiation: Moderate"	"differentiation: Moderate"	"differentiation: Moderate"	"differentiation: Poor"	"differentiation: Poor"	"differentiation: Moderate"	"differentiation: Poor"	"differentiation: Well"	"differentiation: Moderate"	"differentiation: Poor"	"differentiation: Poor"	"differentiation: Moderate"	"differentiation: Moderate"	"differentiation: Moderate"	"differentiation: Moderate"	"differentiation: Well"	"differentiation: Moderate"	"differentiation: Poor"	"differentiation: Moderate"	"differentiation: Moderate"	"differentiation: Moderate"	"differentiation: Moderate"	"differentiation: Moderate"	"differentiation: Moderate"	"differentiation: Moderate"	"differentiation: Poor"	"differentiation: Moderate"	"differentiation: Poor"	"differentiation: Moderate"	"differentiation: Well"	"differentiation: Well"	"differentiation: Well"	"differentiation: Poor"	"differentiation: Moderate"	"differentiation: Well"	"differentiation: Moderate"	"differentiation: Poor"	"differentiation: Moderate"	"differentiation: Moderate"	"differentiation: Poor"	"differentiation: Poor"	"differentiation: Moderate"	"differentiation: Poor"	"differentiation: Moderate"	"differentiation: Well"	"differentiation: Well"	"differentiation: NA"	"differentiation: NA"	"differentiation: NA"	"differentiation: NA"	"differentiation: NA"	"differentiation: NA"	"differentiation: NA"	"differentiation: NA"	"differentiation: NA"	"differentiation: NA"
!Sample_characteristics_ch1	"p53 nucl.accum.: -"	"p53 nucl.accum.: +"	"p53 nucl.accum.: -"	"p53 nucl.accum.: -"	"p53 nucl.accum.: -"	"p53 nucl.accum.: +"	"p53 nucl.accum.: -"	"p53 nucl.accum.: -"	"p53 nucl.accum.: -"	"p53 nucl.accum.: -"	"p53 nucl.accum.: -"	"p53 nucl.accum.: -"	"p53 nucl.accum.: -"	"p53 nucl.accum.: -"	"p53 nucl.accum.: -"	"p53 nucl.accum.: -"	"p53 nucl.accum.: -"	"p53 nucl.accum.: -"	"p53 nucl.accum.: -"	"p53 nucl.accum.: -"	"p53 nucl.accum.: -"	"p53 nucl.accum.: -"	"p53 nucl.accum.: -"	"p53 nucl.accum.: -"	"p53 nucl.accum.: -"	"p53 nucl.accum.: -"	"p53 nucl.accum.: +"	"p53 nucl.accum.: -"	"p53 nucl.accum.: -"	"p53 nucl.accum.: -"	"p53 nucl.accum.: -"	"p53 nucl.accum.: +"	"p53 nucl.accum.: -"	"p53 nucl.accum.: -"	"p53 nucl.accum.: -"	"p53 nucl.accum.: -"	"p53 nucl.accum.: +"	"p53 nucl.accum.: +"	"p53 nucl.accum.: -"	"p53 nucl.accum.: -"	"p53 nucl.accum.: +"	"p53 nucl.accum.: +"	"p53 nucl.accum.: -"	"p53 nucl.accum.: -"	"p53 nucl.accum.: +"	"p53 nucl.accum.: -"	"p53 nucl.accum.: -"	"p53 nucl.accum.: -"	"p53 nucl.accum.: -"	"p53 nucl.accum.: -"	"p53 nucl.accum.: -"	"p53 nucl.accum.: -"	"p53 nucl.accum.: -"	"p53 nucl.accum.: -"	"p53 nucl.accum.: +"	"p53 nucl.accum.: -"	"p53 nucl.accum.: -"	"p53 nucl.accum.: +"	"p53 nucl.accum.: +"	"p53 nucl.accum.: -"	"p53 nucl.accum.: -"	"p53 nucl.accum.: -"	"p53 nucl.accum.: -"	"p53 nucl.accum.: +"	"p53 nucl.accum.: -"	"p53 nucl.accum.: -"	"p53 nucl.accum.: -"	"p53 nucl.accum.: -"	"p53 nucl.accum.: +"	"p53 nucl.accum.: -"	"p53 nucl.accum.: -"	"p53 nucl.accum.: -"	"p53 nucl.accum.: -"	"p53 nucl.accum.: -"	"p53 nucl.accum.: -"	"p53 nucl.accum.: +"	"p53 nucl.accum.: +"	"p53 nucl.accum.: NA"	"p53 nucl.accum.: -"	"p53 nucl.accum.: -"	"p53 nucl.accum.: -"	"p53 nucl.accum.: -"	"p53 nucl.accum.: -"	"p53 nucl.accum.: -"	"p53 nucl.accum.: -"	"p53 nucl.accum.: -"	"p53 nucl.accum.: NA"	"p53 nucl.accum.: NA"	"p53 nucl.accum.: NA"	"p53 nucl.accum.: NA"	"p53 nucl.accum.: NA"	"p53 nucl.accum.: NA"	"p53 nucl.accum.: NA"	"p53 nucl.accum.: NA"	"p53 nucl.accum.: NA"	"p53 nucl.accum.: NA"
!Sample_characteristics_ch1	"k-ras mutation: NA"	"k-ras mutation: -"	"k-ras mutation: -"	"k-ras mutation: +"	"k-ras mutation: +"	"k-ras mutation: -"	"k-ras mutation: -"	"k-ras mutation: -"	"k-ras mutation: -"	"k-ras mutation: -"	"k-ras mutation: -"	"k-ras mutation: +"	"k-ras mutation: +"	"k-ras mutation: +"	"k-ras mutation: -"	"k-ras mutation: -"	"k-ras mutation: -"	"k-ras mutation: -"	"k-ras mutation: -"	"k-ras mutation: +"	"k-ras mutation: -"	"k-ras mutation: +"	"k-ras mutation: +"	"k-ras mutation: +"	"k-ras mutation: +"	"k-ras mutation: -"	"k-ras mutation: +"	"k-ras mutation: +"	"k-ras mutation: -"	"k-ras mutation: +"	"k-ras mutation: -"	"k-ras mutation: -"	"k-ras mutation: +"	"k-ras mutation: -"	"k-ras mutation: +"	"k-ras mutation: +"	"k-ras mutation: -"	"k-ras mutation: -"	"k-ras mutation: -"	"k-ras mutation: -"	"k-ras mutation: -"	"k-ras mutation: +"	"k-ras mutation: +"	"k-ras mutation: +"	"k-ras mutation: +"	"k-ras mutation: -"	"k-ras mutation: +"	"k-ras mutation: -"	"k-ras mutation: -"	"k-ras mutation: +"	"k-ras mutation: +"	"k-ras mutation: +"	"k-ras mutation: -"	"k-ras mutation: +"	"k-ras mutation: +"	"k-ras mutation: -"	"k-ras mutation: -"	"k-ras mutation: +"	"k-ras mutation: -"	"k-ras mutation: +"	"k-ras mutation: +"	"k-ras mutation: -"	"k-ras mutation: -"	"k-ras mutation: -"	"k-ras mutation: -"	"k-ras mutation: +"	"k-ras mutation: +"	"k-ras mutation: -"	"k-ras mutation: +"	"k-ras mutation: -"	"k-ras mutation: -"	"k-ras mutation: -"	"k-ras mutation: -"	"k-ras mutation: +"	"k-ras mutation: -"	"k-ras mutation: -"	"k-ras mutation: +"	"k-ras mutation: +"	"k-ras mutation: -"	"k-ras mutation: -"	"k-ras mutation: -"	"k-ras mutation: -"	"k-ras mutation: +"	"k-ras mutation: +"	"k-ras mutation: +"	"k-ras mutation: +"	"k-ras mutation: NA"	"k-ras mutation: NA"	"k-ras mutation: NA"	"k-ras mutation: NA"	"k-ras mutation: NA"	"k-ras mutation: NA"	"k-ras mutation: NA"	"k-ras mutation: NA"	"k-ras mutation: NA"	"k-ras mutation: NA"
!Sample_characteristics_ch1	"smoking (pack years): 60"	"smoking (pack years): 48"	"smoking (pack years): positive"	"smoking (pack years): positive"	"smoking (pack years): NA"	"smoking (pack years): 80"	"smoking (pack years): 14"	"smoking (pack years): 100"	"smoking (pack years): 27"	"smoking (pack years): 50"	"smoking (pack years): 29"	"smoking (pack years): NA"	"smoking (pack years): 80"	"smoking (pack years): 0"	"smoking (pack years): 2.5"	"smoking (pack years): NA"	"smoking (pack years): 50"	"smoking (pack years): 0"	"smoking (pack years): 5"	"smoking (pack years): 75"	"smoking (pack years): 0"	"smoking (pack years): 0"	"smoking (pack years): 100"	"smoking (pack years): 0"	"smoking (pack years): 40"	"smoking (pack years): 15"	"smoking (pack years): 25"	"smoking (pack years): 15"	"smoking (pack years): 0"	"smoking (pack years): 40"	"smoking (pack years): 30"	"smoking (pack years): 90"	"smoking (pack years): 20"	"smoking (pack years): 75"	"smoking (pack years): 50"	"smoking (pack years): 90"	"smoking (pack years): 60"	"smoking (pack years): 20"	"smoking (pack years): 20"	"smoking (pack years): 23"	"smoking (pack years): 45"	"smoking (pack years): 4"	"smoking (pack years): 25"	"smoking (pack years): 84"	"smoking (pack years): 2"	"smoking (pack years): 7.5"	"smoking (pack years): 26"	"smoking (pack years): 40"	"smoking (pack years): 57"	"smoking (pack years): 30"	"smoking (pack years): 160"	"smoking (pack years): 27"	"smoking (pack years): 60"	"smoking (pack years): 20"	"smoking (pack years): 100"	"smoking (pack years): 30"	"smoking (pack years): 0"	"smoking (pack years): 75"	"smoking (pack years): 90"	"smoking (pack years): 50"	"smoking (pack years): 25"	"smoking (pack years): 30"	"smoking (pack years): 0"	"smoking (pack years): 12"	"smoking (pack years): 60"	"smoking (pack years): 50"	"smoking (pack years): 108"	"smoking (pack years): 60"	"smoking (pack years): 50"	"smoking (pack years): 90"	"smoking (pack years): 40"	"smoking (pack years): 0"	"smoking (pack years): 15"	"smoking (pack years): 60"	"smoking (pack years): 45"	"smoking (pack years): 18"	"smoking (pack years): 60"	"smoking (pack years): 48"	"smoking (pack years): 100"	"smoking (pack years): 30"	"smoking (pack years): 50"	"smoking (pack years): 50"	"smoking (pack years): 50"	"smoking (pack years): 50"	"smoking (pack years): 34"	"smoking (pack years): 55"	"smoking (pack years): NA"	"smoking (pack years): NA"	"smoking (pack years): NA"	"smoking (pack years): NA"	"smoking (pack years): NA"	"smoking (pack years): NA"	"smoking (pack years): NA"	"smoking (pack years): NA"	"smoking (pack years): NA"	"smoking (pack years): NA"
!Sample_biomaterial_provider_ch1	"U of Michigan"	"U of Michigan"	"U of Michigan"	"U of Michigan"	"U of Michigan"	"U of Michigan"	"U of Michigan"	"U of Michigan"	"U of Michigan"	"U of Michigan"	"U of Michigan"	"U of Michigan"	"U of Michigan"	"U of Michigan"	"U of Michigan"	"U of Michigan"	"U of Michigan"	"U of Michigan"	"U of Michigan"	"U of Michigan"	"U of Michigan"	"U of Michigan"	"U of Michigan"	"U of Michigan"	"U of Michigan"	"U of Michigan"	"U of Michigan"	"U of Michigan"	"U of Michigan"	"U of Michigan"	"U of Michigan"	"U of Michigan"	"U of Michigan"	"U of Michigan"	"U of Michigan"	"U of Michigan"	"U of Michigan"	"U of Michigan"	"U of Michigan"	"U of Michigan"	"U of Michigan"	"U of Michigan"	"U of Michigan"	"U of Michigan"	"U of Michigan"	"U of Michigan"	"U of Michigan"	"U of Michigan"	"U of Michigan"	"U of Michigan"	"U of Michigan"	"U of Michigan"	"U of Michigan"	"U of Michigan"	"U of Michigan"	"U of Michigan"	"U of Michigan"	"U of Michigan"	"U of Michigan"	"U of Michigan"	"U of Michigan"	"U of Michigan"	"U of Michigan"	"U of Michigan"	"U of Michigan"	"U of Michigan"	"U of Michigan"	"U of Michigan"	"U of Michigan"	"U of Michigan"	"U of Michigan"	"U of Michigan"	"U of Michigan"	"U of Michigan"	"U of Michigan"	"U of Michigan"	"U of Michigan"	"U of Michigan"	"U of Michigan"	"U of Michigan"	"U of Michigan"	"U of Michigan"	"U of Michigan"	"U of Michigan"	"U of Michigan"	"U of Michigan"	"U of Michigan"	"U of Michigan"	"U of Michigan"	"U of Michigan"	"U of Michigan"	"U of Michigan"	"U of Michigan"	"U of Michigan"	"U of Michigan"	"U of Michigan"
!Sample_molecule_ch1	"total RNA"	"total RNA"	"total RNA"	"total RNA"	"total RNA"	"total RNA"	"total RNA"	"total RNA"	"total RNA"	"total RNA"	"total RNA"	"total RNA"	"total RNA"	"total RNA"	"total RNA"	"total RNA"	"total RNA"	"total RNA"	"total RNA"	"total RNA"	"total RNA"	"total RNA"	"total RNA"	"total RNA"	"total RNA"	"total RNA"	"total RNA"	"total RNA"	"total RNA"	"total RNA"	"total RNA"	"total RNA"	"total RNA"	"total RNA"	"total RNA"	"total RNA"	"total RNA"	"total RNA"	"total RNA"	"total RNA"	"total RNA"	"total RNA"	"total RNA"	"total RNA"	"total RNA"	"total RNA"	"total RNA"	"total RNA"	"total RNA"	"total RNA"	"total RNA"	"total RNA"	"total RNA"	"total RNA"	"total RNA"	"total RNA"	"total RNA"	"total RNA"	"total RNA"	"total RNA"	"total RNA"	"total RNA"	"total RNA"	"total RNA"	"total RNA"	"total RNA"	"total RNA"	"total RNA"	"total RNA"	"total RNA"	"total RNA"	"total RNA"	"total RNA"	"total RNA"	"total RNA"	"total RNA"	"total RNA"	"total RNA"	"total RNA"	"total RNA"	"total RNA"	"total RNA"	"total RNA"	"total RNA"	"total RNA"	"total RNA"	"total RNA"	"total RNA"	"total RNA"	"total RNA"	"total RNA"	"total RNA"	"total RNA"	"total RNA"	"total RNA"	"total RNA"
!Sample_extract_protocol_ch1	"See mage-tab files linked to series entry for additional details"	"See mage-tab files linked to series entry for additional details"	"See mage-tab files linked to series entry for additional details"	"See mage-tab files linked to series entry for additional details"	"See mage-tab files linked to series entry for additional details"	"See mage-tab files linked to series entry for additional details"	"See mage-tab files linked to series entry for additional details"	"See mage-tab files linked to series entry for additional details"	"See mage-tab files linked to series entry for additional details"	"See mage-tab files linked to series entry for additional details"	"See mage-tab files linked to series entry for additional details"	"See mage-tab files linked to series entry for additional details"	"See mage-tab files linked to series entry for additional details"	"See mage-tab files linked to series entry for additional details"	"See mage-tab files linked to series entry for additional details"	"See mage-tab files linked to series entry for additional details"	"See mage-tab files linked to series entry for additional details"	"See mage-tab files linked to series entry for additional details"	"See mage-tab files linked to series entry for additional details"	"See mage-tab files linked to series entry for additional details"	"See mage-tab files linked to series entry for additional details"	"See mage-tab files linked to series entry for additional details"	"See mage-tab files linked to series entry for additional details"	"See mage-tab files linked to series entry for additional details"	"See mage-tab files linked to series entry for additional details"	"See mage-tab files linked to series entry for additional details"	"See mage-tab files linked to series entry for additional details"	"See mage-tab files linked to series entry for additional details"	"See mage-tab files linked to series entry for additional details"	"See mage-tab files linked to series entry for additional details"	"See mage-tab files linked to series entry for additional details"	"See mage-tab files linked to series entry for additional details"	"See mage-tab files linked to series entry for additional details"	"See mage-tab files linked to series entry for additional details"	"See mage-tab files linked to series entry for additional details"	"See mage-tab files linked to series entry for additional details"	"See mage-tab files linked to series entry for additional details"	"See mage-tab files linked to series entry for additional details"	"See mage-tab files linked to series entry for additional details"	"See mage-tab files linked to series entry for additional details"	"See mage-tab files linked to series entry for additional details"	"See mage-tab files linked to series entry for additional details"	"See mage-tab files linked to series entry for additional details"	"See mage-tab files linked to series entry for additional details"	"See mage-tab files linked to series entry for additional details"	"See mage-tab files linked to series entry for additional details"	"See mage-tab files linked to series entry for additional details"	"See mage-tab files linked to series entry for additional details"	"See mage-tab files linked to series entry for additional details"	"See mage-tab files linked to series entry for additional details"	"See mage-tab files linked to series entry for additional details"	"See mage-tab files linked to series entry for additional details"	"See mage-tab files linked to series entry for additional details"	"See mage-tab files linked to series entry for additional details"	"See mage-tab files linked to series entry for additional details"	"See mage-tab files linked to series entry for additional details"	"See mage-tab files linked to series entry for additional details"	"See mage-tab files linked to series entry for additional details"	"See mage-tab files linked to series entry for additional details"	"See mage-tab files linked to series entry for additional details"	"See mage-tab files linked to series entry for additional details"	"See mage-tab files linked to series entry for additional details"	"See mage-tab files linked to series entry for additional details"	"See mage-tab files linked to series entry for additional details"	"See mage-tab files linked to series entry for additional details"	"See mage-tab files linked to series entry for additional details"	"See mage-tab files linked to series entry for additional details"	"See mage-tab files linked to series entry for additional details"	"See mage-tab files linked to series entry for additional details"	"See mage-tab files linked to series entry for additional details"	"See mage-tab files linked to series entry for additional details"	"See mage-tab files linked to series entry for additional details"	"See mage-tab files linked to series entry for additional details"	"See mage-tab files linked to series entry for additional details"	"See mage-tab files linked to series entry for additional details"	"See mage-tab files linked to series entry for additional details"	"See mage-tab files linked to series entry for additional details"	"See mage-tab files linked to series entry for additional details"	"See mage-tab files linked to series entry for additional details"	"See mage-tab files linked to series entry for additional details"	"See mage-tab files linked to series entry for additional details"	"See mage-tab files linked to series entry for additional details"	"See mage-tab files linked to series entry for additional details"	"See mage-tab files linked to series entry for additional details"	"See mage-tab files linked to series entry for additional details"	"See mage-tab files linked to series entry for additional details"	"See mage-tab files linked to series entry for additional details"	"See mage-tab files linked to series entry for additional details"	"See mage-tab files linked to series entry for additional details"	"See mage-tab files linked to series entry for additional details"	"See mage-tab files linked to series entry for additional details"	"See mage-tab files linked to series entry for additional details"	"See mage-tab files linked to series entry for additional details"	"See mage-tab files linked to series entry for additional details"	"See mage-tab files linked to series entry for additional details"	"See mage-tab files linked to series entry for additional details"
!Sample_label_ch1	"biotin"	"biotin"	"biotin"	"biotin"	"biotin"	"biotin"	"biotin"	"biotin"	"biotin"	"biotin"	"biotin"	"biotin"	"biotin"	"biotin"	"biotin"	"biotin"	"biotin"	"biotin"	"biotin"	"biotin"	"biotin"	"biotin"	"biotin"	"biotin"	"biotin"	"biotin"	"biotin"	"biotin"	"biotin"	"biotin"	"biotin"	"biotin"	"biotin"	"biotin"	"biotin"	"biotin"	"biotin"	"biotin"	"biotin"	"biotin"	"biotin"	"biotin"	"biotin"	"biotin"	"biotin"	"biotin"	"biotin"	"biotin"	"biotin"	"biotin"	"biotin"	"biotin"	"biotin"	"biotin"	"biotin"	"biotin"	"biotin"	"biotin"	"biotin"	"biotin"	"biotin"	"biotin"	"biotin"	"biotin"	"biotin"	"biotin"	"biotin"	"biotin"	"biotin"	"biotin"	"biotin"	"biotin"	"biotin"	"biotin"	"biotin"	"biotin"	"biotin"	"biotin"	"biotin"	"biotin"	"biotin"	"biotin"	"biotin"	"biotin"	"biotin"	"biotin"	"biotin"	"biotin"	"biotin"	"biotin"	"biotin"	"biotin"	"biotin"	"biotin"	"biotin"	"biotin"
!Sample_label_protocol_ch1	"See mage-tab files linked to series entry for additional details"	"See mage-tab files linked to series entry for additional details"	"See mage-tab files linked to series entry for additional details"	"See mage-tab files linked to series entry for additional details"	"See mage-tab files linked to series entry for additional details"	"See mage-tab files linked to series entry for additional details"	"See mage-tab files linked to series entry for additional details"	"See mage-tab files linked to series entry for additional details"	"See mage-tab files linked to series entry for additional details"	"See mage-tab files linked to series entry for additional details"	"See mage-tab files linked to series entry for additional details"	"See mage-tab files linked to series entry for additional details"	"See mage-tab files linked to series entry for additional details"	"See mage-tab files linked to series entry for additional details"	"See mage-tab files linked to series entry for additional details"	"See mage-tab files linked to series entry for additional details"	"See mage-tab files linked to series entry for additional details"	"See mage-tab files linked to series entry for additional details"	"See mage-tab files linked to series entry for additional details"	"See mage-tab files linked to series entry for additional details"	"See mage-tab files linked to series entry for additional details"	"See mage-tab files linked to series entry for additional details"	"See mage-tab files linked to series entry for additional details"	"See mage-tab files linked to series entry for additional details"	"See mage-tab files linked to series entry for additional details"	"See mage-tab files linked to series entry for additional details"	"See mage-tab files linked to series entry for additional details"	"See mage-tab files linked to series entry for additional details"	"See mage-tab files linked to series entry for additional details"	"See mage-tab files linked to series entry for additional details"	"See mage-tab files linked to series entry for additional details"	"See mage-tab files linked to series entry for additional details"	"See mage-tab files linked to series entry for additional details"	"See mage-tab files linked to series entry for additional details"	"See mage-tab files linked to series entry for additional details"	"See mage-tab files linked to series entry for additional details"	"See mage-tab files linked to series entry for additional details"	"See mage-tab files linked to series entry for additional details"	"See mage-tab files linked to series entry for additional details"	"See mage-tab files linked to series entry for additional details"	"See mage-tab files linked to series entry for additional details"	"See mage-tab files linked to series entry for additional details"	"See mage-tab files linked to series entry for additional details"	"See mage-tab files linked to series entry for additional details"	"See mage-tab files linked to series entry for additional details"	"See mage-tab files linked to series entry for additional details"	"See mage-tab files linked to series entry for additional details"	"See mage-tab files linked to series entry for additional details"	"See mage-tab files linked to series entry for additional details"	"See mage-tab files linked to series entry for additional details"	"See mage-tab files linked to series entry for additional details"	"See mage-tab files linked to series entry for additional details"	"See mage-tab files linked to series entry for additional details"	"See mage-tab files linked to series entry for additional details"	"See mage-tab files linked to series entry for additional details"	"See mage-tab files linked to series entry for additional details"	"See mage-tab files linked to series entry for additional details"	"See mage-tab files linked to series entry for additional details"	"See mage-tab files linked to series entry for additional details"	"See mage-tab files linked to series entry for additional details"	"See mage-tab files linked to series entry for additional details"	"See mage-tab files linked to series entry for additional details"	"See mage-tab files linked to series entry for additional details"	"See mage-tab files linked to series entry for additional details"	"See mage-tab files linked to series entry for additional details"	"See mage-tab files linked to series entry for additional details"	"See mage-tab files linked to series entry for additional details"	"See mage-tab files linked to series entry for additional details"	"See mage-tab files linked to series entry for additional details"	"See mage-tab files linked to series entry for additional details"	"See mage-tab files linked to series entry for additional details"	"See mage-tab files linked to series entry for additional details"	"See mage-tab files linked to series entry for additional details"	"See mage-tab files linked to series entry for additional details"	"See mage-tab files linked to series entry for additional details"	"See mage-tab files linked to series entry for additional details"	"See mage-tab files linked to series entry for additional details"	"See mage-tab files linked to series entry for additional details"	"See mage-tab files linked to series entry for additional details"	"See mage-tab files linked to series entry for additional details"	"See mage-tab files linked to series entry for additional details"	"See mage-tab files linked to series entry for additional details"	"See mage-tab files linked to series entry for additional details"	"See mage-tab files linked to series entry for additional details"	"See mage-tab files linked to series entry for additional details"	"See mage-tab files linked to series entry for additional details"	"See mage-tab files linked to series entry for additional details"	"See mage-tab files linked to series entry for additional details"	"See mage-tab files linked to series entry for additional details"	"See mage-tab files linked to series entry for additional details"	"See mage-tab files linked to series entry for additional details"	"See mage-tab files linked to series entry for additional details"	"See mage-tab files linked to series entry for additional details"	"See mage-tab files linked to series entry for additional details"	"See mage-tab files linked to series entry for additional details"	"See mage-tab files linked to series entry for additional details"
!Sample_taxid_ch1	"9606"	"9606"	"9606"	"9606"	"9606"	"9606"	"9606"	"9606"	"9606"	"9606"	"9606"	"9606"	"9606"	"9606"	"9606"	"9606"	"9606"	"9606"	"9606"	"9606"	"9606"	"9606"	"9606"	"9606"	"9606"	"9606"	"9606"	"9606"	"9606"	"9606"	"9606"	"9606"	"9606"	"9606"	"9606"	"9606"	"9606"	"9606"	"9606"	"9606"	"9606"	"9606"	"9606"	"9606"	"9606"	"9606"	"9606"	"9606"	"9606"	"9606"	"9606"	"9606"	"9606"	"9606"	"9606"	"9606"	"9606"	"9606"	"9606"	"9606"	"9606"	"9606"	"9606"	"9606"	"9606"	"9606"	"9606"	"9606"	"9606"	"9606"	"9606"	"9606"	"9606"	"9606"	"9606"	"9606"	"9606"	"9606"	"9606"	"9606"	"9606"	"9606"	"9606"	"9606"	"9606"	"9606"	"9606"	"9606"	"9606"	"9606"	"9606"	"9606"	"9606"	"9606"	"9606"	"9606"
!Sample_hyb_protocol	"See mage-tab files linked to series entry for additional details"	"See mage-tab files linked to series entry for additional details"	"See mage-tab files linked to series entry for additional details"	"See mage-tab files linked to series entry for additional details"	"See mage-tab files linked to series entry for additional details"	"See mage-tab files linked to series entry for additional details"	"See mage-tab files linked to series entry for additional details"	"See mage-tab files linked to series entry for additional details"	"See mage-tab files linked to series entry for additional details"	"See mage-tab files linked to series entry for additional details"	"See mage-tab files linked to series entry for additional details"	"See mage-tab files linked to series entry for additional details"	"See mage-tab files linked to series entry for additional details"	"See mage-tab files linked to series entry for additional details"	"See mage-tab files linked to series entry for additional details"	"See mage-tab files linked to series entry for additional details"	"See mage-tab files linked to series entry for additional details"	"See mage-tab files linked to series entry for additional details"	"See mage-tab files linked to series entry for additional details"	"See mage-tab files linked to series entry for additional details"	"See mage-tab files linked to series entry for additional details"	"See mage-tab files linked to series entry for additional details"	"See mage-tab files linked to series entry for additional details"	"See mage-tab files linked to series entry for additional details"	"See mage-tab files linked to series entry for additional details"	"See mage-tab files linked to series entry for additional details"	"See mage-tab files linked to series entry for additional details"	"See mage-tab files linked to series entry for additional details"	"See mage-tab files linked to series entry for additional details"	"See mage-tab files linked to series entry for additional details"	"See mage-tab files linked to series entry for additional details"	"See mage-tab files linked to series entry for additional details"	"See mage-tab files linked to series entry for additional details"	"See mage-tab files linked to series entry for additional details"	"See mage-tab files linked to series entry for additional details"	"See mage-tab files linked to series entry for additional details"	"See mage-tab files linked to series entry for additional details"	"See mage-tab files linked to series entry for additional details"	"See mage-tab files linked to series entry for additional details"	"See mage-tab files linked to series entry for additional details"	"See mage-tab files linked to series entry for additional details"	"See mage-tab files linked to series entry for additional details"	"See mage-tab files linked to series entry for additional details"	"See mage-tab files linked to series entry for additional details"	"See mage-tab files linked to series entry for additional details"	"See mage-tab files linked to series entry for additional details"	"See mage-tab files linked to series entry for additional details"	"See mage-tab files linked to series entry for additional details"	"See mage-tab files linked to series entry for additional details"	"See mage-tab files linked to series entry for additional details"	"See mage-tab files linked to series entry for additional details"	"See mage-tab files linked to series entry for additional details"	"See mage-tab files linked to series entry for additional details"	"See mage-tab files linked to series entry for additional details"	"See mage-tab files linked to series entry for additional details"	"See mage-tab files linked to series entry for additional details"	"See mage-tab files linked to series entry for additional details"	"See mage-tab files linked to series entry for additional details"	"See mage-tab files linked to series entry for additional details"	"See mage-tab files linked to series entry for additional details"	"See mage-tab files linked to series entry for additional details"	"See mage-tab files linked to series entry for additional details"	"See mage-tab files linked to series entry for additional details"	"See mage-tab files linked to series entry for additional details"	"See mage-tab files linked to series entry for additional details"	"See mage-tab files linked to series entry for additional details"	"See mage-tab files linked to series entry for additional details"	"See mage-tab files linked to series entry for additional details"	"See mage-tab files linked to series entry for additional details"	"See mage-tab files linked to series entry for additional details"	"See mage-tab files linked to series entry for additional details"	"See mage-tab files linked to series entry for additional details"	"See mage-tab files linked to series entry for additional details"	"See mage-tab files linked to series entry for additional details"	"See mage-tab files linked to series entry for additional details"	"See mage-tab files linked to series entry for additional details"	"See mage-tab files linked to series entry for additional details"	"See mage-tab files linked to series entry for additional details"	"See mage-tab files linked to series entry for additional details"	"See mage-tab files linked to series entry for additional details"	"See mage-tab files linked to series entry for additional details"	"See mage-tab files linked to series entry for additional details"	"See mage-tab files linked to series entry for additional details"	"See mage-tab files linked to series entry for additional details"	"See mage-tab files linked to series entry for additional details"	"See mage-tab files linked to series entry for additional details"	"See mage-tab files linked to series entry for additional details"	"See mage-tab files linked to series entry for additional details"	"See mage-tab files linked to series entry for additional details"	"See mage-tab files linked to series entry for additional details"	"See mage-tab files linked to series entry for additional details"	"See mage-tab files linked to series entry for additional details"	"See mage-tab files linked to series entry for additional details"	"See mage-tab files linked to series entry for additional details"	"See mage-tab files linked to series entry for additional details"	"See mage-tab files linked to series entry for additional details"
!Sample_scan_protocol	"See mage-tab files linked to series entry for additional details"	"See mage-tab files linked to series entry for additional details"	"See mage-tab files linked to series entry for additional details"	"See mage-tab files linked to series entry for additional details"	"See mage-tab files linked to series entry for additional details"	"See mage-tab files linked to series entry for additional details"	"See mage-tab files linked to series entry for additional details"	"See mage-tab files linked to series entry for additional details"	"See mage-tab files linked to series entry for additional details"	"See mage-tab files linked to series entry for additional details"	"See mage-tab files linked to series entry for additional details"	"See mage-tab files linked to series entry for additional details"	"See mage-tab files linked to series entry for additional details"	"See mage-tab files linked to series entry for additional details"	"See mage-tab files linked to series entry for additional details"	"See mage-tab files linked to series entry for additional details"	"See mage-tab files linked to series entry for additional details"	"See mage-tab files linked to series entry for additional details"	"See mage-tab files linked to series entry for additional details"	"See mage-tab files linked to series entry for additional details"	"See mage-tab files linked to series entry for additional details"	"See mage-tab files linked to series entry for additional details"	"See mage-tab files linked to series entry for additional details"	"See mage-tab files linked to series entry for additional details"	"See mage-tab files linked to series entry for additional details"	"See mage-tab files linked to series entry for additional details"	"See mage-tab files linked to series entry for additional details"	"See mage-tab files linked to series entry for additional details"	"See mage-tab files linked to series entry for additional details"	"See mage-tab files linked to series entry for additional details"	"See mage-tab files linked to series entry for additional details"	"See mage-tab files linked to series entry for additional details"	"See mage-tab files linked to series entry for additional details"	"See mage-tab files linked to series entry for additional details"	"See mage-tab files linked to series entry for additional details"	"See mage-tab files linked to series entry for additional details"	"See mage-tab files linked to series entry for additional details"	"See mage-tab files linked to series entry for additional details"	"See mage-tab files linked to series entry for additional details"	"See mage-tab files linked to series entry for additional details"	"See mage-tab files linked to series entry for additional details"	"See mage-tab files linked to series entry for additional details"	"See mage-tab files linked to series entry for additional details"	"See mage-tab files linked to series entry for additional details"	"See mage-tab files linked to series entry for additional details"	"See mage-tab files linked to series entry for additional details"	"See mage-tab files linked to series entry for additional details"	"See mage-tab files linked to series entry for additional details"	"See mage-tab files linked to series entry for additional details"	"See mage-tab files linked to series entry for additional details"	"See mage-tab files linked to series entry for additional details"	"See mage-tab files linked to series entry for additional details"	"See mage-tab files linked to series entry for additional details"	"See mage-tab files linked to series entry for additional details"	"See mage-tab files linked to series entry for additional details"	"See mage-tab files linked to series entry for additional details"	"See mage-tab files linked to series entry for additional details"	"See mage-tab files linked to series entry for additional details"	"See mage-tab files linked to series entry for additional details"	"See mage-tab files linked to series entry for additional details"	"See mage-tab files linked to series entry for additional details"	"See mage-tab files linked to series entry for additional details"	"See mage-tab files linked to series entry for additional details"	"See mage-tab files linked to series entry for additional details"	"See mage-tab files linked to series entry for additional details"	"See mage-tab files linked to series entry for additional details"	"See mage-tab files linked to series entry for additional details"	"See mage-tab files linked to series entry for additional details"	"See mage-tab files linked to series entry for additional details"	"See mage-tab files linked to series entry for additional details"	"See mage-tab files linked to series entry for additional details"	"See mage-tab files linked to series entry for additional details"	"See mage-tab files linked to series entry for additional details"	"See mage-tab files linked to series entry for additional details"	"See mage-tab files linked to series entry for additional details"	"See mage-tab files linked to series entry for additional details"	"See mage-tab files linked to series entry for additional details"	"See mage-tab files linked to series entry for additional details"	"See mage-tab files linked to series entry for additional details"	"See mage-tab files linked to series entry for additional details"	"See mage-tab files linked to series entry for additional details"	"See mage-tab files linked to series entry for additional details"	"See mage-tab files linked to series entry for additional details"	"See mage-tab files linked to series entry for additional details"	"See mage-tab files linked to series entry for additional details"	"See mage-tab files linked to series entry for additional details"	"See mage-tab files linked to series entry for additional details"	"See mage-tab files linked to series entry for additional details"	"See mage-tab files linked to series entry for additional details"	"See mage-tab files linked to series entry for additional details"	"See mage-tab files linked to series entry for additional details"	"See mage-tab files linked to series entry for additional details"	"See mage-tab files linked to series entry for additional details"	"See mage-tab files linked to series entry for additional details"	"See mage-tab files linked to series entry for additional details"	"See mage-tab files linked to series entry for additional details"
!Sample_data_processing	"See mage-tab files linked to series entry for additional details"	"See mage-tab files linked to series entry for additional details"	"See mage-tab files linked to series entry for additional details"	"See mage-tab files linked to series entry for additional details"	"See mage-tab files linked to series entry for additional details"	"See mage-tab files linked to series entry for additional details"	"See mage-tab files linked to series entry for additional details"	"See mage-tab files linked to series entry for additional details"	"See mage-tab files linked to series entry for additional details"	"See mage-tab files linked to series entry for additional details"	"See mage-tab files linked to series entry for additional details"	"See mage-tab files linked to series entry for additional details"	"See mage-tab files linked to series entry for additional details"	"See mage-tab files linked to series entry for additional details"	"See mage-tab files linked to series entry for additional details"	"See mage-tab files linked to series entry for additional details"	"See mage-tab files linked to series entry for additional details"	"See mage-tab files linked to series entry for additional details"	"See mage-tab files linked to series entry for additional details"	"See mage-tab files linked to series entry for additional details"	"See mage-tab files linked to series entry for additional details"	"See mage-tab files linked to series entry for additional details"	"See mage-tab files linked to series entry for additional details"	"See mage-tab files linked to series entry for additional details"	"See mage-tab files linked to series entry for additional details"	"See mage-tab files linked to series entry for additional details"	"See mage-tab files linked to series entry for additional details"	"See mage-tab files linked to series entry for additional details"	"See mage-tab files linked to series entry for additional details"	"See mage-tab files linked to series entry for additional details"	"See mage-tab files linked to series entry for additional details"	"See mage-tab files linked to series entry for additional details"	"See mage-tab files linked to series entry for additional details"	"See mage-tab files linked to series entry for additional details"	"See mage-tab files linked to series entry for additional details"	"See mage-tab files linked to series entry for additional details"	"See mage-tab files linked to series entry for additional details"	"See mage-tab files linked to series entry for additional details"	"See mage-tab files linked to series entry for additional details"	"See mage-tab files linked to series entry for additional details"	"See mage-tab files linked to series entry for additional details"	"See mage-tab files linked to series entry for additional details"	"See mage-tab files linked to series entry for additional details"	"See mage-tab files linked to series entry for additional details"	"See mage-tab files linked to series entry for additional details"	"See mage-tab files linked to series entry for additional details"	"See mage-tab files linked to series entry for additional details"	"See mage-tab files linked to series entry for additional details"	"See mage-tab files linked to series entry for additional details"	"See mage-tab files linked to series entry for additional details"	"See mage-tab files linked to series entry for additional details"	"See mage-tab files linked to series entry for additional details"	"See mage-tab files linked to series entry for additional details"	"See mage-tab files linked to series entry for additional details"	"See mage-tab files linked to series entry for additional details"	"See mage-tab files linked to series entry for additional details"	"See mage-tab files linked to series entry for additional details"	"See mage-tab files linked to series entry for additional details"	"See mage-tab files linked to series entry for additional details"	"See mage-tab files linked to series entry for additional details"	"See mage-tab files linked to series entry for additional details"	"See mage-tab files linked to series entry for additional details"	"See mage-tab files linked to series entry for additional details"	"See mage-tab files linked to series entry for additional details"	"See mage-tab files linked to series entry for additional details"	"See mage-tab files linked to series entry for additional details"	"See mage-tab files linked to series entry for additional details"	"See mage-tab files linked to series entry for additional details"	"See mage-tab files linked to series entry for additional details"	"See mage-tab files linked to series entry for additional details"	"See mage-tab files linked to series entry for additional details"	"See mage-tab files linked to series entry for additional details"	"See mage-tab files linked to series entry for additional details"	"See mage-tab files linked to series entry for additional details"	"See mage-tab files linked to series entry for additional details"	"See mage-tab files linked to series entry for additional details"	"See mage-tab files linked to series entry for additional details"	"See mage-tab files linked to series entry for additional details"	"See mage-tab files linked to series entry for additional details"	"See mage-tab files linked to series entry for additional details"	"See mage-tab files linked to series entry for additional details"	"See mage-tab files linked to series entry for additional details"	"See mage-tab files linked to series entry for additional details"	"See mage-tab files linked to series entry for additional details"	"See mage-tab files linked to series entry for additional details"	"See mage-tab files linked to series entry for additional details"	"See mage-tab files linked to series entry for additional details"	"See mage-tab files linked to series entry for additional details"	"See mage-tab files linked to series entry for additional details"	"See mage-tab files linked to series entry for additional details"	"See mage-tab files linked to series entry for additional details"	"See mage-tab files linked to series entry for additional details"	"See mage-tab files linked to series entry for additional details"	"See mage-tab files linked to series entry for additional details"	"See mage-tab files linked to series entry for additional details"	"See mage-tab files linked to series entry for additional details"
!Sample_platform_id	"GPL80"	"GPL80"	"GPL80"	"GPL80"	"GPL80"	"GPL80"	"GPL80"	"GPL80"	"GPL80"	"GPL80"	"GPL80"	"GPL80"	"GPL80"	"GPL80"	"GPL80"	"GPL80"	"GPL80"	"GPL80"	"GPL80"	"GPL80"	"GPL80"	"GPL80"	"GPL80"	"GPL80"	"GPL80"	"GPL80"	"GPL80"	"GPL80"	"GPL80"	"GPL80"	"GPL80"	"GPL80"	"GPL80"	"GPL80"	"GPL80"	"GPL80"	"GPL80"	"GPL80"	"GPL80"	"GPL80"	"GPL80"	"GPL80"	"GPL80"	"GPL80"	"GPL80"	"GPL80"	"GPL80"	"GPL80"	"GPL80"	"GPL80"	"GPL80"	"GPL80"	"GPL80"	"GPL80"	"GPL80"	"GPL80"	"GPL80"	"GPL80"	"GPL80"	"GPL80"	"GPL80"	"GPL80"	"GPL80"	"GPL80"	"GPL80"	"GPL80"	"GPL80"	"GPL80"	"GPL80"	"GPL80"	"GPL80"	"GPL80"	"GPL80"	"GPL80"	"GPL80"	"GPL80"	"GPL80"	"GPL80"	"GPL80"	"GPL80"	"GPL80"	"GPL80"	"GPL80"	"GPL80"	"GPL80"	"GPL80"	"GPL80"	"GPL80"	"GPL80"	"GPL80"	"GPL80"	"GPL80"	"GPL80"	"GPL80"	"GPL80"	"GPL80"
!Sample_contact_name	"Mervi,,Heiskanen"	"Mervi,,Heiskanen"	"Mervi,,Heiskanen"	"Mervi,,Heiskanen"	"Mervi,,Heiskanen"	"Mervi,,Heiskanen"	"Mervi,,Heiskanen"	"Mervi,,Heiskanen"	"Mervi,,Heiskanen"	"Mervi,,Heiskanen"	"Mervi,,Heiskanen"	"Mervi,,Heiskanen"	"Mervi,,Heiskanen"	"Mervi,,Heiskanen"	"Mervi,,Heiskanen"	"Mervi,,Heiskanen"	"Mervi,,Heiskanen"	"Mervi,,Heiskanen"	"Mervi,,Heiskanen"	"Mervi,,Heiskanen"	"Mervi,,Heiskanen"	"Mervi,,Heiskanen"	"Mervi,,Heiskanen"	"Mervi,,Heiskanen"	"Mervi,,Heiskanen"	"Mervi,,Heiskanen"	"Mervi,,Heiskanen"	"Mervi,,Heiskanen"	"Mervi,,Heiskanen"	"Mervi,,Heiskanen"	"Mervi,,Heiskanen"	"Mervi,,Heiskanen"	"Mervi,,Heiskanen"	"Mervi,,Heiskanen"	"Mervi,,Heiskanen"	"Mervi,,Heiskanen"	"Mervi,,Heiskanen"	"Mervi,,Heiskanen"	"Mervi,,Heiskanen"	"Mervi,,Heiskanen"	"Mervi,,Heiskanen"	"Mervi,,Heiskanen"	"Mervi,,Heiskanen"	"Mervi,,Heiskanen"	"Mervi,,Heiskanen"	"Mervi,,Heiskanen"	"Mervi,,Heiskanen"	"Mervi,,Heiskanen"	"Mervi,,Heiskanen"	"Mervi,,Heiskanen"	"Mervi,,Heiskanen"	"Mervi,,Heiskanen"	"Mervi,,Heiskanen"	"Mervi,,Heiskanen"	"Mervi,,Heiskanen"	"Mervi,,Heiskanen"	"Mervi,,Heiskanen"	"Mervi,,Heiskanen"	"Mervi,,Heiskanen"	"Mervi,,Heiskanen"	"Mervi,,Heiskanen"	"Mervi,,Heiskanen"	"Mervi,,Heiskanen"	"Mervi,,Heiskanen"	"Mervi,,Heiskanen"	"Mervi,,Heiskanen"	"Mervi,,Heiskanen"	"Mervi,,Heiskanen"	"Mervi,,Heiskanen"	"Mervi,,Heiskanen"	"Mervi,,Heiskanen"	"Mervi,,Heiskanen"	"Mervi,,Heiskanen"	"Mervi,,Heiskanen"	"Mervi,,Heiskanen"	"Mervi,,Heiskanen"	"Mervi,,Heiskanen"	"Mervi,,Heiskanen"	"Mervi,,Heiskanen"	"Mervi,,Heiskanen"	"Mervi,,Heiskanen"	"Mervi,,Heiskanen"	"Mervi,,Heiskanen"	"Mervi,,Heiskanen"	"Mervi,,Heiskanen"	"Mervi,,Heiskanen"	"Mervi,,Heiskanen"	"Mervi,,Heiskanen"	"Mervi,,Heiskanen"	"Mervi,,Heiskanen"	"Mervi,,Heiskanen"	"Mervi,,Heiskanen"	"Mervi,,Heiskanen"	"Mervi,,Heiskanen"	"Mervi,,Heiskanen"	"Mervi,,Heiskanen"
!Sample_contact_email	"mervi.heiskanen@nih.gov"	"mervi.heiskanen@nih.gov"	"mervi.heiskanen@nih.gov"	"mervi.heiskanen@nih.gov"	"mervi.heiskanen@nih.gov"	"mervi.heiskanen@nih.gov"	"mervi.heiskanen@nih.gov"	"mervi.heiskanen@nih.gov"	"mervi.heiskanen@nih.gov"	"mervi.heiskanen@nih.gov"	"mervi.heiskanen@nih.gov"	"mervi.heiskanen@nih.gov"	"mervi.heiskanen@nih.gov"	"mervi.heiskanen@nih.gov"	"mervi.heiskanen@nih.gov"	"mervi.heiskanen@nih.gov"	"mervi.heiskanen@nih.gov"	"mervi.heiskanen@nih.gov"	"mervi.heiskanen@nih.gov"	"mervi.heiskanen@nih.gov"	"mervi.heiskanen@nih.gov"	"mervi.heiskanen@nih.gov"	"mervi.heiskanen@nih.gov"	"mervi.heiskanen@nih.gov"	"mervi.heiskanen@nih.gov"	"mervi.heiskanen@nih.gov"	"mervi.heiskanen@nih.gov"	"mervi.heiskanen@nih.gov"	"mervi.heiskanen@nih.gov"	"mervi.heiskanen@nih.gov"	"mervi.heiskanen@nih.gov"	"mervi.heiskanen@nih.gov"	"mervi.heiskanen@nih.gov"	"mervi.heiskanen@nih.gov"	"mervi.heiskanen@nih.gov"	"mervi.heiskanen@nih.gov"	"mervi.heiskanen@nih.gov"	"mervi.heiskanen@nih.gov"	"mervi.heiskanen@nih.gov"	"mervi.heiskanen@nih.gov"	"mervi.heiskanen@nih.gov"	"mervi.heiskanen@nih.gov"	"mervi.heiskanen@nih.gov"	"mervi.heiskanen@nih.gov"	"mervi.heiskanen@nih.gov"	"mervi.heiskanen@nih.gov"	"mervi.heiskanen@nih.gov"	"mervi.heiskanen@nih.gov"	"mervi.heiskanen@nih.gov"	"mervi.heiskanen@nih.gov"	"mervi.heiskanen@nih.gov"	"mervi.heiskanen@nih.gov"	"mervi.heiskanen@nih.gov"	"mervi.heiskanen@nih.gov"	"mervi.heiskanen@nih.gov"	"mervi.heiskanen@nih.gov"	"mervi.heiskanen@nih.gov"	"mervi.heiskanen@nih.gov"	"mervi.heiskanen@nih.gov"	"mervi.heiskanen@nih.gov"	"mervi.heiskanen@nih.gov"	"mervi.heiskanen@nih.gov"	"mervi.heiskanen@nih.gov"	"mervi.heiskanen@nih.gov"	"mervi.heiskanen@nih.gov"	"mervi.heiskanen@nih.gov"	"mervi.heiskanen@nih.gov"	"mervi.heiskanen@nih.gov"	"mervi.heiskanen@nih.gov"	"mervi.heiskanen@nih.gov"	"mervi.heiskanen@nih.gov"	"mervi.heiskanen@nih.gov"	"mervi.heiskanen@nih.gov"	"mervi.heiskanen@nih.gov"	"mervi.heiskanen@nih.gov"	"mervi.heiskanen@nih.gov"	"mervi.heiskanen@nih.gov"	"mervi.heiskanen@nih.gov"	"mervi.heiskanen@nih.gov"	"mervi.heiskanen@nih.gov"	"mervi.heiskanen@nih.gov"	"mervi.heiskanen@nih.gov"	"mervi.heiskanen@nih.gov"	"mervi.heiskanen@nih.gov"	"mervi.heiskanen@nih.gov"	"mervi.heiskanen@nih.gov"	"mervi.heiskanen@nih.gov"	"mervi.heiskanen@nih.gov"	"mervi.heiskanen@nih.gov"	"mervi.heiskanen@nih.gov"	"mervi.heiskanen@nih.gov"	"mervi.heiskanen@nih.gov"	"mervi.heiskanen@nih.gov"	"mervi.heiskanen@nih.gov"	"mervi.heiskanen@nih.gov"	"mervi.heiskanen@nih.gov"
!Sample_contact_phone	"2402765175"	"2402765175"	"2402765175"	"2402765175"	"2402765175"	"2402765175"	"2402765175"	"2402765175"	"2402765175"	"2402765175"	"2402765175"	"2402765175"	"2402765175"	"2402765175"	"2402765175"	"2402765175"	"2402765175"	"2402765175"	"2402765175"	"2402765175"	"2402765175"	"2402765175"	"2402765175"	"2402765175"	"2402765175"	"2402765175"	"2402765175"	"2402765175"	"2402765175"	"2402765175"	"2402765175"	"2402765175"	"2402765175"	"2402765175"	"2402765175"	"2402765175"	"2402765175"	"2402765175"	"2402765175"	"2402765175"	"2402765175"	"2402765175"	"2402765175"	"2402765175"	"2402765175"	"2402765175"	"2402765175"	"2402765175"	"2402765175"	"2402765175"	"2402765175"	"2402765175"	"2402765175"	"2402765175"	"2402765175"	"2402765175"	"2402765175"	"2402765175"	"2402765175"	"2402765175"	"2402765175"	"2402765175"	"2402765175"	"2402765175"	"2402765175"	"2402765175"	"2402765175"	"2402765175"	"2402765175"	"2402765175"	"2402765175"	"2402765175"	"2402765175"	"2402765175"	"2402765175"	"2402765175"	"2402765175"	"2402765175"	"2402765175"	"2402765175"	"2402765175"	"2402765175"	"2402765175"	"2402765175"	"2402765175"	"2402765175"	"2402765175"	"2402765175"	"2402765175"	"2402765175"	"2402765175"	"2402765175"	"2402765175"	"2402765175"	"2402765175"	"2402765175"
!Sample_contact_department	"CBIIT"	"CBIIT"	"CBIIT"	"CBIIT"	"CBIIT"	"CBIIT"	"CBIIT"	"CBIIT"	"CBIIT"	"CBIIT"	"CBIIT"	"CBIIT"	"CBIIT"	"CBIIT"	"CBIIT"	"CBIIT"	"CBIIT"	"CBIIT"	"CBIIT"	"CBIIT"	"CBIIT"	"CBIIT"	"CBIIT"	"CBIIT"	"CBIIT"	"CBIIT"	"CBIIT"	"CBIIT"	"CBIIT"	"CBIIT"	"CBIIT"	"CBIIT"	"CBIIT"	"CBIIT"	"CBIIT"	"CBIIT"	"CBIIT"	"CBIIT"	"CBIIT"	"CBIIT"	"CBIIT"	"CBIIT"	"CBIIT"	"CBIIT"	"CBIIT"	"CBIIT"	"CBIIT"	"CBIIT"	"CBIIT"	"CBIIT"	"CBIIT"	"CBIIT"	"CBIIT"	"CBIIT"	"CBIIT"	"CBIIT"	"CBIIT"	"CBIIT"	"CBIIT"	"CBIIT"	"CBIIT"	"CBIIT"	"CBIIT"	"CBIIT"	"CBIIT"	"CBIIT"	"CBIIT"	"CBIIT"	"CBIIT"	"CBIIT"	"CBIIT"	"CBIIT"	"CBIIT"	"CBIIT"	"CBIIT"	"CBIIT"	"CBIIT"	"CBIIT"	"CBIIT"	"CBIIT"	"CBIIT"	"CBIIT"	"CBIIT"	"CBIIT"	"CBIIT"	"CBIIT"	"CBIIT"	"CBIIT"	"CBIIT"	"CBIIT"	"CBIIT"	"CBIIT"	"CBIIT"	"CBIIT"	"CBIIT"	"CBIIT"
!Sample_contact_institute	"NCI"	"NCI"	"NCI"	"NCI"	"NCI"	"NCI"	"NCI"	"NCI"	"NCI"	"NCI"	"NCI"	"NCI"	"NCI"	"NCI"	"NCI"	"NCI"	"NCI"	"NCI"	"NCI"	"NCI"	"NCI"	"NCI"	"NCI"	"NCI"	"NCI"	"NCI"	"NCI"	"NCI"	"NCI"	"NCI"	"NCI"	"NCI"	"NCI"	"NCI"	"NCI"	"NCI"	"NCI"	"NCI"	"NCI"	"NCI"	"NCI"	"NCI"	"NCI"	"NCI"	"NCI"	"NCI"	"NCI"	"NCI"	"NCI"	"NCI"	"NCI"	"NCI"	"NCI"	"NCI"	"NCI"	"NCI"	"NCI"	"NCI"	"NCI"	"NCI"	"NCI"	"NCI"	"NCI"	"NCI"	"NCI"	"NCI"	"NCI"	"NCI"	"NCI"	"NCI"	"NCI"	"NCI"	"NCI"	"NCI"	"NCI"	"NCI"	"NCI"	"NCI"	"NCI"	"NCI"	"NCI"	"NCI"	"NCI"	"NCI"	"NCI"	"NCI"	"NCI"	"NCI"	"NCI"	"NCI"	"NCI"	"NCI"	"NCI"	"NCI"	"NCI"	"NCI"
!Sample_contact_address	"9609 Medical Center Drive, 1W378"	"9609 Medical Center Drive, 1W378"	"9609 Medical Center Drive, 1W378"	"9609 Medical Center Drive, 1W378"	"9609 Medical Center Drive, 1W378"	"9609 Medical Center Drive, 1W378"	"9609 Medical Center Drive, 1W378"	"9609 Medical Center Drive, 1W378"	"9609 Medical Center Drive, 1W378"	"9609 Medical Center Drive, 1W378"	"9609 Medical Center Drive, 1W378"	"9609 Medical Center Drive, 1W378"	"9609 Medical Center Drive, 1W378"	"9609 Medical Center Drive, 1W378"	"9609 Medical Center Drive, 1W378"	"9609 Medical Center Drive, 1W378"	"9609 Medical Center Drive, 1W378"	"9609 Medical Center Drive, 1W378"	"9609 Medical Center Drive, 1W378"	"9609 Medical Center Drive, 1W378"	"9609 Medical Center Drive, 1W378"	"9609 Medical Center Drive, 1W378"	"9609 Medical Center Drive, 1W378"	"9609 Medical Center Drive, 1W378"	"9609 Medical Center Drive, 1W378"	"9609 Medical Center Drive, 1W378"	"9609 Medical Center Drive, 1W378"	"9609 Medical Center Drive, 1W378"	"9609 Medical Center Drive, 1W378"	"9609 Medical Center Drive, 1W378"	"9609 Medical Center Drive, 1W378"	"9609 Medical Center Drive, 1W378"	"9609 Medical Center Drive, 1W378"	"9609 Medical Center Drive, 1W378"	"9609 Medical Center Drive, 1W378"	"9609 Medical Center Drive, 1W378"	"9609 Medical Center Drive, 1W378"	"9609 Medical Center Drive, 1W378"	"9609 Medical Center Drive, 1W378"	"9609 Medical Center Drive, 1W378"	"9609 Medical Center Drive, 1W378"	"9609 Medical Center Drive, 1W378"	"9609 Medical Center Drive, 1W378"	"9609 Medical Center Drive, 1W378"	"9609 Medical Center Drive, 1W378"	"9609 Medical Center Drive, 1W378"	"9609 Medical Center Drive, 1W378"	"9609 Medical Center Drive, 1W378"	"9609 Medical Center Drive, 1W378"	"9609 Medical Center Drive, 1W378"	"9609 Medical Center Drive, 1W378"	"9609 Medical Center Drive, 1W378"	"9609 Medical Center Drive, 1W378"	"9609 Medical Center Drive, 1W378"	"9609 Medical Center Drive, 1W378"	"9609 Medical Center Drive, 1W378"	"9609 Medical Center Drive, 1W378"	"9609 Medical Center Drive, 1W378"	"9609 Medical Center Drive, 1W378"	"9609 Medical Center Drive, 1W378"	"9609 Medical Center Drive, 1W378"	"9609 Medical Center Drive, 1W378"	"9609 Medical Center Drive, 1W378"	"9609 Medical Center Drive, 1W378"	"9609 Medical Center Drive, 1W378"	"9609 Medical Center Drive, 1W378"	"9609 Medical Center Drive, 1W378"	"9609 Medical Center Drive, 1W378"	"9609 Medical Center Drive, 1W378"	"9609 Medical Center Drive, 1W378"	"9609 Medical Center Drive, 1W378"	"9609 Medical Center Drive, 1W378"	"9609 Medical Center Drive, 1W378"	"9609 Medical Center Drive, 1W378"	"9609 Medical Center Drive, 1W378"	"9609 Medical Center Drive, 1W378"	"9609 Medical Center Drive, 1W378"	"9609 Medical Center Drive, 1W378"	"9609 Medical Center Drive, 1W378"	"9609 Medical Center Drive, 1W378"	"9609 Medical Center Drive, 1W378"	"9609 Medical Center Drive, 1W378"	"9609 Medical Center Drive, 1W378"	"9609 Medical Center Drive, 1W378"	"9609 Medical Center Drive, 1W378"	"9609 Medical Center Drive, 1W378"	"9609 Medical Center Drive, 1W378"	"9609 Medical Center Drive, 1W378"	"9609 Medical Center Drive, 1W378"	"9609 Medical Center Drive, 1W378"	"9609 Medical Center Drive, 1W378"	"9609 Medical Center Drive, 1W378"	"9609 Medical Center Drive, 1W378"	"9609 Medical Center Drive, 1W378"	"9609 Medical Center Drive, 1W378"	"9609 Medical Center Drive, 1W378"
!Sample_contact_city	"Rockville"	"Rockville"	"Rockville"	"Rockville"	"Rockville"	"Rockville"	"Rockville"	"Rockville"	"Rockville"	"Rockville"	"Rockville"	"Rockville"	"Rockville"	"Rockville"	"Rockville"	"Rockville"	"Rockville"	"Rockville"	"Rockville"	"Rockville"	"Rockville"	"Rockville"	"Rockville"	"Rockville"	"Rockville"	"Rockville"	"Rockville"	"Rockville"	"Rockville"	"Rockville"	"Rockville"	"Rockville"	"Rockville"	"Rockville"	"Rockville"	"Rockville"	"Rockville"	"Rockville"	"Rockville"	"Rockville"	"Rockville"	"Rockville"	"Rockville"	"Rockville"	"Rockville"	"Rockville"	"Rockville"	"Rockville"	"Rockville"	"Rockville"	"Rockville"	"Rockville"	"Rockville"	"Rockville"	"Rockville"	"Rockville"	"Rockville"	"Rockville"	"Rockville"	"Rockville"	"Rockville"	"Rockville"	"Rockville"	"Rockville"	"Rockville"	"Rockville"	"Rockville"	"Rockville"	"Rockville"	"Rockville"	"Rockville"	"Rockville"	"Rockville"	"Rockville"	"Rockville"	"Rockville"	"Rockville"	"Rockville"	"Rockville"	"Rockville"	"Rockville"	"Rockville"	"Rockville"	"Rockville"	"Rockville"	"Rockville"	"Rockville"	"Rockville"	"Rockville"	"Rockville"	"Rockville"	"Rockville"	"Rockville"	"Rockville"	"Rockville"	"Rockville"
!Sample_contact_state	"MD"	"MD"	"MD"	"MD"	"MD"	"MD"	"MD"	"MD"	"MD"	"MD"	"MD"	"MD"	"MD"	"MD"	"MD"	"MD"	"MD"	"MD"	"MD"	"MD"	"MD"	"MD"	"MD"	"MD"	"MD"	"MD"	"MD"	"MD"	"MD"	"MD"	"MD"	"MD"	"MD"	"MD"	"MD"	"MD"	"MD"	"MD"	"MD"	"MD"	"MD"	"MD"	"MD"	"MD"	"MD"	"MD"	"MD"	"MD"	"MD"	"MD"	"MD"	"MD"	"MD"	"MD"	"MD"	"MD"	"MD"	"MD"	"MD"	"MD"	"MD"	"MD"	"MD"	"MD"	"MD"	"MD"	"MD"	"MD"	"MD"	"MD"	"MD"	"MD"	"MD"	"MD"	"MD"	"MD"	"MD"	"MD"	"MD"	"MD"	"MD"	"MD"	"MD"	"MD"	"MD"	"MD"	"MD"	"MD"	"MD"	"MD"	"MD"	"MD"	"MD"	"MD"	"MD"	"MD"
!Sample_contact_zip/postal_code	"20850"	"20850"	"20850"	"20850"	"20850"	"20850"	"20850"	"20850"	"20850"	"20850"	"20850"	"20850"	"20850"	"20850"	"20850"	"20850"	"20850"	"20850"	"20850"	"20850"	"20850"	"20850"	"20850"	"20850"	"20850"	"20850"	"20850"	"20850"	"20850"	"20850"	"20850"	"20850"	"20850"	"20850"	"20850"	"20850"	"20850"	"20850"	"20850"	"20850"	"20850"	"20850"	"20850"	"20850"	"20850"	"20850"	"20850"	"20850"	"20850"	"20850"	"20850"	"20850"	"20850"	"20850"	"20850"	"20850"	"20850"	"20850"	"20850"	"20850"	"20850"	"20850"	"20850"	"20850"	"20850"	"20850"	"20850"	"20850"	"20850"	"20850"	"20850"	"20850"	"20850"	"20850"	"20850"	"20850"	"20850"	"20850"	"20850"	"20850"	"20850"	"20850"	"20850"	"20850"	"20850"	"20850"	"20850"	"20850"	"20850"	"20850"	"20850"	"20850"	"20850"	"20850"	"20850"	"20850"
!Sample_contact_country	"USA"	"USA"	"USA"	"USA"	"USA"	"USA"	"USA"	"USA"	"USA"	"USA"	"USA"	"USA"	"USA"	"USA"	"USA"	"USA"	"USA"	"USA"	"USA"	"USA"	"USA"	"USA"	"USA"	"USA"	"USA"	"USA"	"USA"	"USA"	"USA"	"USA"	"USA"	"USA"	"USA"	"USA"	"USA"	"USA"	"USA"	"USA"	"USA"	"USA"	"USA"	"USA"	"USA"	"USA"	"USA"	"USA"	"USA"	"USA"	"USA"	"USA"	"USA"	"USA"	"USA"	"USA"	"USA"	"USA"	"USA"	"USA"	"USA"	"USA"	"USA"	"USA"	"USA"	"USA"	"USA"	"USA"	"USA"	"USA"	"USA"	"USA"	"USA"	"USA"	"USA"	"USA"	"USA"	"USA"	"USA"	"USA"	"USA"	"USA"	"USA"	"USA"	"USA"	"USA"	"USA"	"USA"	"USA"	"USA"	"USA"	"USA"	"USA"	"USA"	"USA"	"USA"	"USA"	"USA"
!Sample_supplementary_file	"ftp://ftp.ncbi.nlm.nih.gov/geo/samples/GSM1675nnn/GSM1675665/suppl/GSM1675665_AD10.CEL.gz"	"ftp://ftp.ncbi.nlm.nih.gov/geo/samples/GSM1675nnn/GSM1675666/suppl/GSM1675666_AD2.CEL.gz"	"ftp://ftp.ncbi.nlm.nih.gov/geo/samples/GSM1675nnn/GSM1675667/suppl/GSM1675667_AD3.CEL.gz"	"ftp://ftp.ncbi.nlm.nih.gov/geo/samples/GSM1675nnn/GSM1675668/suppl/GSM1675668_AD5.CEL.gz"	"ftp://ftp.ncbi.nlm.nih.gov/geo/samples/GSM1675nnn/GSM1675669/suppl/GSM1675669_AD6.CEL.gz"	"ftp://ftp.ncbi.nlm.nih.gov/geo/samples/GSM1675nnn/GSM1675670/suppl/GSM1675670_AD7.CEL.gz"	"ftp://ftp.ncbi.nlm.nih.gov/geo/samples/GSM1675nnn/GSM1675671/suppl/GSM1675671_AD8.CEL.gz"	"ftp://ftp.ncbi.nlm.nih.gov/geo/samples/GSM1675nnn/GSM1675672/suppl/GSM1675672_L01.CEL.gz"	"ftp://ftp.ncbi.nlm.nih.gov/geo/samples/GSM1675nnn/GSM1675673/suppl/GSM1675673_L02.CEL.gz"	"ftp://ftp.ncbi.nlm.nih.gov/geo/samples/GSM1675nnn/GSM1675674/suppl/GSM1675674_L04.CEL.gz"	"ftp://ftp.ncbi.nlm.nih.gov/geo/samples/GSM1675nnn/GSM1675675/suppl/GSM1675675_L05.CEL.gz"	"ftp://ftp.ncbi.nlm.nih.gov/geo/samples/GSM1675nnn/GSM1675676/suppl/GSM1675676_L06.CEL.gz"	"ftp://ftp.ncbi.nlm.nih.gov/geo/samples/GSM1675nnn/GSM1675677/suppl/GSM1675677_L08.CEL.gz"	"ftp://ftp.ncbi.nlm.nih.gov/geo/samples/GSM1675nnn/GSM1675678/suppl/GSM1675678_L09.CEL.gz"	"ftp://ftp.ncbi.nlm.nih.gov/geo/samples/GSM1675nnn/GSM1675679/suppl/GSM1675679_L100.CEL.gz"	"ftp://ftp.ncbi.nlm.nih.gov/geo/samples/GSM1675nnn/GSM1675680/suppl/GSM1675680_L101.CEL.gz"	"ftp://ftp.ncbi.nlm.nih.gov/geo/samples/GSM1675nnn/GSM1675681/suppl/GSM1675681_L102.CEL.gz"	"ftp://ftp.ncbi.nlm.nih.gov/geo/samples/GSM1675nnn/GSM1675682/suppl/GSM1675682_L103.CEL.gz"	"ftp://ftp.ncbi.nlm.nih.gov/geo/samples/GSM1675nnn/GSM1675683/suppl/GSM1675683_L104.CEL.gz"	"ftp://ftp.ncbi.nlm.nih.gov/geo/samples/GSM1675nnn/GSM1675684/suppl/GSM1675684_L105.CEL.gz"	"ftp://ftp.ncbi.nlm.nih.gov/geo/samples/GSM1675nnn/GSM1675685/suppl/GSM1675685_L106.CEL.gz"	"ftp://ftp.ncbi.nlm.nih.gov/geo/samples/GSM1675nnn/GSM1675686/suppl/GSM1675686_L107.CEL.gz"	"ftp://ftp.ncbi.nlm.nih.gov/geo/samples/GSM1675nnn/GSM1675687/suppl/GSM1675687_L108.CEL.gz"	"ftp://ftp.ncbi.nlm.nih.gov/geo/samples/GSM1675nnn/GSM1675688/suppl/GSM1675688_L11.CEL.gz"	"ftp://ftp.ncbi.nlm.nih.gov/geo/samples/GSM1675nnn/GSM1675689/suppl/GSM1675689_L111.CEL.gz"	"ftp://ftp.ncbi.nlm.nih.gov/geo/samples/GSM1675nnn/GSM1675690/suppl/GSM1675690_L12.CEL.gz"	"ftp://ftp.ncbi.nlm.nih.gov/geo/samples/GSM1675nnn/GSM1675691/suppl/GSM1675691_L13.CEL.gz"	"ftp://ftp.ncbi.nlm.nih.gov/geo/samples/GSM1675nnn/GSM1675692/suppl/GSM1675692_L17.CEL.gz"	"ftp://ftp.ncbi.nlm.nih.gov/geo/samples/GSM1675nnn/GSM1675693/suppl/GSM1675693_L18.CEL.gz"	"ftp://ftp.ncbi.nlm.nih.gov/geo/samples/GSM1675nnn/GSM1675694/suppl/GSM1675694_L19.CEL.gz"	"ftp://ftp.ncbi.nlm.nih.gov/geo/samples/GSM1675nnn/GSM1675695/suppl/GSM1675695_L20.CEL.gz"	"ftp://ftp.ncbi.nlm.nih.gov/geo/samples/GSM1675nnn/GSM1675696/suppl/GSM1675696_L22.CEL.gz"	"ftp://ftp.ncbi.nlm.nih.gov/geo/samples/GSM1675nnn/GSM1675697/suppl/GSM1675697_L23.CEL.gz"	"ftp://ftp.ncbi.nlm.nih.gov/geo/samples/GSM1675nnn/GSM1675698/suppl/GSM1675698_L24.CEL.gz"	"ftp://ftp.ncbi.nlm.nih.gov/geo/samples/GSM1675nnn/GSM1675699/suppl/GSM1675699_L25.CEL.gz"	"ftp://ftp.ncbi.nlm.nih.gov/geo/samples/GSM1675nnn/GSM1675700/suppl/GSM1675700_L26.CEL.gz"	"ftp://ftp.ncbi.nlm.nih.gov/geo/samples/GSM1675nnn/GSM1675701/suppl/GSM1675701_L27.CEL.gz"	"ftp://ftp.ncbi.nlm.nih.gov/geo/samples/GSM1675nnn/GSM1675702/suppl/GSM1675702_L30.CEL.gz"	"ftp://ftp.ncbi.nlm.nih.gov/geo/samples/GSM1675nnn/GSM1675703/suppl/GSM1675703_L31.CEL.gz"	"ftp://ftp.ncbi.nlm.nih.gov/geo/samples/GSM1675nnn/GSM1675704/suppl/GSM1675704_L33.CEL.gz"	"ftp://ftp.ncbi.nlm.nih.gov/geo/samples/GSM1675nnn/GSM1675705/suppl/GSM1675705_L34.CEL.gz"	"ftp://ftp.ncbi.nlm.nih.gov/geo/samples/GSM1675nnn/GSM1675706/suppl/GSM1675706_L35.CEL.gz"	"ftp://ftp.ncbi.nlm.nih.gov/geo/samples/GSM1675nnn/GSM1675707/suppl/GSM1675707_L36.CEL.gz"	"ftp://ftp.ncbi.nlm.nih.gov/geo/samples/GSM1675nnn/GSM1675708/suppl/GSM1675708_L37.CEL.gz"	"ftp://ftp.ncbi.nlm.nih.gov/geo/samples/GSM1675nnn/GSM1675709/suppl/GSM1675709_L38.CEL.gz"	"ftp://ftp.ncbi.nlm.nih.gov/geo/samples/GSM1675nnn/GSM1675710/suppl/GSM1675710_L40.CEL.gz"	"ftp://ftp.ncbi.nlm.nih.gov/geo/samples/GSM1675nnn/GSM1675711/suppl/GSM1675711_L41.CEL.gz"	"ftp://ftp.ncbi.nlm.nih.gov/geo/samples/GSM1675nnn/GSM1675712/suppl/GSM1675712_L42.CEL.gz"	"ftp://ftp.ncbi.nlm.nih.gov/geo/samples/GSM1675nnn/GSM1675713/suppl/GSM1675713_L43.CEL.gz"	"ftp://ftp.ncbi.nlm.nih.gov/geo/samples/GSM1675nnn/GSM1675714/suppl/GSM1675714_L45.CEL.gz"	"ftp://ftp.ncbi.nlm.nih.gov/geo/samples/GSM1675nnn/GSM1675715/suppl/GSM1675715_L46.CEL.gz"	"ftp://ftp.ncbi.nlm.nih.gov/geo/samples/GSM1675nnn/GSM1675716/suppl/GSM1675716_L47.CEL.gz"	"ftp://ftp.ncbi.nlm.nih.gov/geo/samples/GSM1675nnn/GSM1675717/suppl/GSM1675717_L48.CEL.gz"	"ftp://ftp.ncbi.nlm.nih.gov/geo/samples/GSM1675nnn/GSM1675718/suppl/GSM1675718_L49.CEL.gz"	"ftp://ftp.ncbi.nlm.nih.gov/geo/samples/GSM1675nnn/GSM1675719/suppl/GSM1675719_L50.CEL.gz"	"ftp://ftp.ncbi.nlm.nih.gov/geo/samples/GSM1675nnn/GSM1675720/suppl/GSM1675720_L52.CEL.gz"	"ftp://ftp.ncbi.nlm.nih.gov/geo/samples/GSM1675nnn/GSM1675721/suppl/GSM1675721_L53.CEL.gz"	"ftp://ftp.ncbi.nlm.nih.gov/geo/samples/GSM1675nnn/GSM1675722/suppl/GSM1675722_L54.CEL.gz"	"ftp://ftp.ncbi.nlm.nih.gov/geo/samples/GSM1675nnn/GSM1675723/suppl/GSM1675723_L56.CEL.gz"	"ftp://ftp.ncbi.nlm.nih.gov/geo/samples/GSM1675nnn/GSM1675724/suppl/GSM1675724_L57.CEL.gz"	"ftp://ftp.ncbi.nlm.nih.gov/geo/samples/GSM1675nnn/GSM1675725/suppl/GSM1675725_L59.CEL.gz"	"ftp://ftp.ncbi.nlm.nih.gov/geo/samples/GSM1675nnn/GSM1675726/suppl/GSM1675726_L61.CEL.gz"	"ftp://ftp.ncbi.nlm.nih.gov/geo/samples/GSM1675nnn/GSM1675727/suppl/GSM1675727_L62.CEL.gz"	"ftp://ftp.ncbi.nlm.nih.gov/geo/samples/GSM1675nnn/GSM1675728/suppl/GSM1675728_L64.CEL.gz"	"ftp://ftp.ncbi.nlm.nih.gov/geo/samples/GSM1675nnn/GSM1675729/suppl/GSM1675729_L65.CEL.gz"	"ftp://ftp.ncbi.nlm.nih.gov/geo/samples/GSM1675nnn/GSM1675730/suppl/GSM1675730_L76.CEL.gz"	"ftp://ftp.ncbi.nlm.nih.gov/geo/samples/GSM1675nnn/GSM1675731/suppl/GSM1675731_L78.CEL.gz"	"ftp://ftp.ncbi.nlm.nih.gov/geo/samples/GSM1675nnn/GSM1675732/suppl/GSM1675732_L79.CEL.gz"	"ftp://ftp.ncbi.nlm.nih.gov/geo/samples/GSM1675nnn/GSM1675733/suppl/GSM1675733_L80.CEL.gz"	"ftp://ftp.ncbi.nlm.nih.gov/geo/samples/GSM1675nnn/GSM1675734/suppl/GSM1675734_L81.CEL.gz"	"ftp://ftp.ncbi.nlm.nih.gov/geo/samples/GSM1675nnn/GSM1675735/suppl/GSM1675735_L82.CEL.gz"	"ftp://ftp.ncbi.nlm.nih.gov/geo/samples/GSM1675nnn/GSM1675736/suppl/GSM1675736_L83.CEL.gz"	"ftp://ftp.ncbi.nlm.nih.gov/geo/samples/GSM1675nnn/GSM1675737/suppl/GSM1675737_L84.CEL.gz"	"ftp://ftp.ncbi.nlm.nih.gov/geo/samples/GSM1675nnn/GSM1675738/suppl/GSM1675738_L85.CEL.gz"	"ftp://ftp.ncbi.nlm.nih.gov/geo/samples/GSM1675nnn/GSM1675739/suppl/GSM1675739_L86.CEL.gz"	"ftp://ftp.ncbi.nlm.nih.gov/geo/samples/GSM1675nnn/GSM1675740/suppl/GSM1675740_L87.CEL.gz"	"ftp://ftp.ncbi.nlm.nih.gov/geo/samples/GSM1675nnn/GSM1675741/suppl/GSM1675741_L88.CEL.gz"	"ftp://ftp.ncbi.nlm.nih.gov/geo/samples/GSM1675nnn/GSM1675742/suppl/GSM1675742_L89.CEL.gz"	"ftp://ftp.ncbi.nlm.nih.gov/geo/samples/GSM1675nnn/GSM1675743/suppl/GSM1675743_L90.CEL.gz"	"ftp://ftp.ncbi.nlm.nih.gov/geo/samples/GSM1675nnn/GSM1675744/suppl/GSM1675744_L91.CEL.gz"	"ftp://ftp.ncbi.nlm.nih.gov/geo/samples/GSM1675nnn/GSM1675745/suppl/GSM1675745_L92.CEL.gz"	"ftp://ftp.ncbi.nlm.nih.gov/geo/samples/GSM1675nnn/GSM1675746/suppl/GSM1675746_L94.CEL.gz"	"ftp://ftp.ncbi.nlm.nih.gov/geo/samples/GSM1675nnn/GSM1675747/suppl/GSM1675747_L95.CEL.gz"	"ftp://ftp.ncbi.nlm.nih.gov/geo/samples/GSM1675nnn/GSM1675748/suppl/GSM1675748_L96.CEL.gz"	"ftp://ftp.ncbi.nlm.nih.gov/geo/samples/GSM1675nnn/GSM1675749/suppl/GSM1675749_L97.CEL.gz"	"ftp://ftp.ncbi.nlm.nih.gov/geo/samples/GSM1675nnn/GSM1675750/suppl/GSM1675750_L99.CEL.gz"	"ftp://ftp.ncbi.nlm.nih.gov/geo/samples/GSM1675nnn/GSM1675751/suppl/GSM1675751_LN64.CEL.gz"	"ftp://ftp.ncbi.nlm.nih.gov/geo/samples/GSM1675nnn/GSM1675752/suppl/GSM1675752_LN66.CEL.gz"	"ftp://ftp.ncbi.nlm.nih.gov/geo/samples/GSM1675nnn/GSM1675753/suppl/GSM1675753_LN67.CEL.gz"	"ftp://ftp.ncbi.nlm.nih.gov/geo/samples/GSM1675nnn/GSM1675754/suppl/GSM1675754_LN69.CEL.gz"	"ftp://ftp.ncbi.nlm.nih.gov/geo/samples/GSM1675nnn/GSM1675755/suppl/GSM1675755_LN70.CEL.gz"	"ftp://ftp.ncbi.nlm.nih.gov/geo/samples/GSM1675nnn/GSM1675756/suppl/GSM1675756_LN71.CEL.gz"	"ftp://ftp.ncbi.nlm.nih.gov/geo/samples/GSM1675nnn/GSM1675757/suppl/GSM1675757_LN72B.CEL.gz"	"ftp://ftp.ncbi.nlm.nih.gov/geo/samples/GSM1675nnn/GSM1675758/suppl/GSM1675758_LN73.CEL.gz"	"ftp://ftp.ncbi.nlm.nih.gov/geo/samples/GSM1675nnn/GSM1675759/suppl/GSM1675759_LN74.CEL.gz"	"ftp://ftp.ncbi.nlm.nih.gov/geo/samples/GSM1675nnn/GSM1675760/suppl/GSM1675760_LN75.CEL.gz"
!Sample_supplementary_file	"ftp://ftp.ncbi.nlm.nih.gov/geo/samples/GSM1675nnn/GSM1675665/suppl/GSM1675665_AD10.txt.gz"	"ftp://ftp.ncbi.nlm.nih.gov/geo/samples/GSM1675nnn/GSM1675666/suppl/GSM1675666_AD2.txt.gz"	"ftp://ftp.ncbi.nlm.nih.gov/geo/samples/GSM1675nnn/GSM1675667/suppl/GSM1675667_AD3.txt.gz"	"ftp://ftp.ncbi.nlm.nih.gov/geo/samples/GSM1675nnn/GSM1675668/suppl/GSM1675668_AD5.txt.gz"	"ftp://ftp.ncbi.nlm.nih.gov/geo/samples/GSM1675nnn/GSM1675669/suppl/GSM1675669_AD6.txt.gz"	"ftp://ftp.ncbi.nlm.nih.gov/geo/samples/GSM1675nnn/GSM1675670/suppl/GSM1675670_AD7.txt.gz"	"ftp://ftp.ncbi.nlm.nih.gov/geo/samples/GSM1675nnn/GSM1675671/suppl/GSM1675671_AD8.txt.gz"	"ftp://ftp.ncbi.nlm.nih.gov/geo/samples/GSM1675nnn/GSM1675672/suppl/GSM1675672_L01.txt.gz"	"ftp://ftp.ncbi.nlm.nih.gov/geo/samples/GSM1675nnn/GSM1675673/suppl/GSM1675673_L02.txt.gz"	"ftp://ftp.ncbi.nlm.nih.gov/geo/samples/GSM1675nnn/GSM1675674/suppl/GSM1675674_L04.txt.gz"	"ftp://ftp.ncbi.nlm.nih.gov/geo/samples/GSM1675nnn/GSM1675675/suppl/GSM1675675_L05.txt.gz"	"ftp://ftp.ncbi.nlm.nih.gov/geo/samples/GSM1675nnn/GSM1675676/suppl/GSM1675676_L06.txt.gz"	"ftp://ftp.ncbi.nlm.nih.gov/geo/samples/GSM1675nnn/GSM1675677/suppl/GSM1675677_L08.txt.gz"	"ftp://ftp.ncbi.nlm.nih.gov/geo/samples/GSM1675nnn/GSM1675678/suppl/GSM1675678_L09.txt.gz"	"ftp://ftp.ncbi.nlm.nih.gov/geo/samples/GSM1675nnn/GSM1675679/suppl/GSM1675679_L100.txt.gz"	"ftp://ftp.ncbi.nlm.nih.gov/geo/samples/GSM1675nnn/GSM1675680/suppl/GSM1675680_L101.txt.gz"	"ftp://ftp.ncbi.nlm.nih.gov/geo/samples/GSM1675nnn/GSM1675681/suppl/GSM1675681_L102.txt.gz"	"ftp://ftp.ncbi.nlm.nih.gov/geo/samples/GSM1675nnn/GSM1675682/suppl/GSM1675682_L103.txt.gz"	"ftp://ftp.ncbi.nlm.nih.gov/geo/samples/GSM1675nnn/GSM1675683/suppl/GSM1675683_L104.txt.gz"	"ftp://ftp.ncbi.nlm.nih.gov/geo/samples/GSM1675nnn/GSM1675684/suppl/GSM1675684_L105.txt.gz"	"ftp://ftp.ncbi.nlm.nih.gov/geo/samples/GSM1675nnn/GSM1675685/suppl/GSM1675685_L106.txt.gz"	"ftp://ftp.ncbi.nlm.nih.gov/geo/samples/GSM1675nnn/GSM1675686/suppl/GSM1675686_L107.txt.gz"	"ftp://ftp.ncbi.nlm.nih.gov/geo/samples/GSM1675nnn/GSM1675687/suppl/GSM1675687_L108.txt.gz"	"ftp://ftp.ncbi.nlm.nih.gov/geo/samples/GSM1675nnn/GSM1675688/suppl/GSM1675688_L11.txt.gz"	"ftp://ftp.ncbi.nlm.nih.gov/geo/samples/GSM1675nnn/GSM1675689/suppl/GSM1675689_L111.txt.gz"	"ftp://ftp.ncbi.nlm.nih.gov/geo/samples/GSM1675nnn/GSM1675690/suppl/GSM1675690_L12.txt.gz"	"ftp://ftp.ncbi.nlm.nih.gov/geo/samples/GSM1675nnn/GSM1675691/suppl/GSM1675691_L13.txt.gz"	"ftp://ftp.ncbi.nlm.nih.gov/geo/samples/GSM1675nnn/GSM1675692/suppl/GSM1675692_L17.txt.gz"	"ftp://ftp.ncbi.nlm.nih.gov/geo/samples/GSM1675nnn/GSM1675693/suppl/GSM1675693_L18.txt.gz"	"ftp://ftp.ncbi.nlm.nih.gov/geo/samples/GSM1675nnn/GSM1675694/suppl/GSM1675694_L19.txt.gz"	"ftp://ftp.ncbi.nlm.nih.gov/geo/samples/GSM1675nnn/GSM1675695/suppl/GSM1675695_L20.txt.gz"	"ftp://ftp.ncbi.nlm.nih.gov/geo/samples/GSM1675nnn/GSM1675696/suppl/GSM1675696_L22.txt.gz"	"ftp://ftp.ncbi.nlm.nih.gov/geo/samples/GSM1675nnn/GSM1675697/suppl/GSM1675697_L23.txt.gz"	"ftp://ftp.ncbi.nlm.nih.gov/geo/samples/GSM1675nnn/GSM1675698/suppl/GSM1675698_L24.txt.gz"	"ftp://ftp.ncbi.nlm.nih.gov/geo/samples/GSM1675nnn/GSM1675699/suppl/GSM1675699_L25.txt.gz"	"ftp://ftp.ncbi.nlm.nih.gov/geo/samples/GSM1675nnn/GSM1675700/suppl/GSM1675700_L26.txt.gz"	"ftp://ftp.ncbi.nlm.nih.gov/geo/samples/GSM1675nnn/GSM1675701/suppl/GSM1675701_L27.txt.gz"	"ftp://ftp.ncbi.nlm.nih.gov/geo/samples/GSM1675nnn/GSM1675702/suppl/GSM1675702_L30.txt.gz"	"ftp://ftp.ncbi.nlm.nih.gov/geo/samples/GSM1675nnn/GSM1675703/suppl/GSM1675703_L31.txt.gz"	"ftp://ftp.ncbi.nlm.nih.gov/geo/samples/GSM1675nnn/GSM1675704/suppl/GSM1675704_L33.txt.gz"	"ftp://ftp.ncbi.nlm.nih.gov/geo/samples/GSM1675nnn/GSM1675705/suppl/GSM1675705_L34.txt.gz"	"ftp://ftp.ncbi.nlm.nih.gov/geo/samples/GSM1675nnn/GSM1675706/suppl/GSM1675706_L35.txt.gz"	"ftp://ftp.ncbi.nlm.nih.gov/geo/samples/GSM1675nnn/GSM1675707/suppl/GSM1675707_L36.txt.gz"	"ftp://ftp.ncbi.nlm.nih.gov/geo/samples/GSM1675nnn/GSM1675708/suppl/GSM1675708_L37.txt.gz"	"ftp://ftp.ncbi.nlm.nih.gov/geo/samples/GSM1675nnn/GSM1675709/suppl/GSM1675709_L38.txt.gz"	"ftp://ftp.ncbi.nlm.nih.gov/geo/samples/GSM1675nnn/GSM1675710/suppl/GSM1675710_L40.txt.gz"	"ftp://ftp.ncbi.nlm.nih.gov/geo/samples/GSM1675nnn/GSM1675711/suppl/GSM1675711_L41.txt.gz"	"ftp://ftp.ncbi.nlm.nih.gov/geo/samples/GSM1675nnn/GSM1675712/suppl/GSM1675712_L42.txt.gz"	"ftp://ftp.ncbi.nlm.nih.gov/geo/samples/GSM1675nnn/GSM1675713/suppl/GSM1675713_L43.txt.gz"	"ftp://ftp.ncbi.nlm.nih.gov/geo/samples/GSM1675nnn/GSM1675714/suppl/GSM1675714_L45.txt.gz"	"ftp://ftp.ncbi.nlm.nih.gov/geo/samples/GSM1675nnn/GSM1675715/suppl/GSM1675715_L46.txt.gz"	"ftp://ftp.ncbi.nlm.nih.gov/geo/samples/GSM1675nnn/GSM1675716/suppl/GSM1675716_L47.txt.gz"	"ftp://ftp.ncbi.nlm.nih.gov/geo/samples/GSM1675nnn/GSM1675717/suppl/GSM1675717_L48.txt.gz"	"ftp://ftp.ncbi.nlm.nih.gov/geo/samples/GSM1675nnn/GSM1675718/suppl/GSM1675718_L49.txt.gz"	"ftp://ftp.ncbi.nlm.nih.gov/geo/samples/GSM1675nnn/GSM1675719/suppl/GSM1675719_L50.txt.gz"	"ftp://ftp.ncbi.nlm.nih.gov/geo/samples/GSM1675nnn/GSM1675720/suppl/GSM1675720_L52.txt.gz"	"ftp://ftp.ncbi.nlm.nih.gov/geo/samples/GSM1675nnn/GSM1675721/suppl/GSM1675721_L53.txt.gz"	"ftp://ftp.ncbi.nlm.nih.gov/geo/samples/GSM1675nnn/GSM1675722/suppl/GSM1675722_L54.txt.gz"	"ftp://ftp.ncbi.nlm.nih.gov/geo/samples/GSM1675nnn/GSM1675723/suppl/GSM1675723_L56.txt.gz"	"ftp://ftp.ncbi.nlm.nih.gov/geo/samples/GSM1675nnn/GSM1675724/suppl/GSM1675724_L57.txt.gz"	"ftp://ftp.ncbi.nlm.nih.gov/geo/samples/GSM1675nnn/GSM1675725/suppl/GSM1675725_L59.txt.gz"	"ftp://ftp.ncbi.nlm.nih.gov/geo/samples/GSM1675nnn/GSM1675726/suppl/GSM1675726_L61.txt.gz"	"ftp://ftp.ncbi.nlm.nih.gov/geo/samples/GSM1675nnn/GSM1675727/suppl/GSM1675727_L62.txt.gz"	"ftp://ftp.ncbi.nlm.nih.gov/geo/samples/GSM1675nnn/GSM1675728/suppl/GSM1675728_L64.txt.gz"	"ftp://ftp.ncbi.nlm.nih.gov/geo/samples/GSM1675nnn/GSM1675729/suppl/GSM1675729_L65.txt.gz"	"ftp://ftp.ncbi.nlm.nih.gov/geo/samples/GSM1675nnn/GSM1675730/suppl/GSM1675730_L76.txt.gz"	"ftp://ftp.ncbi.nlm.nih.gov/geo/samples/GSM1675nnn/GSM1675731/suppl/GSM1675731_L78.txt.gz"	"ftp://ftp.ncbi.nlm.nih.gov/geo/samples/GSM1675nnn/GSM1675732/suppl/GSM1675732_L79.txt.gz"	"ftp://ftp.ncbi.nlm.nih.gov/geo/samples/GSM1675nnn/GSM1675733/suppl/GSM1675733_L80.txt.gz"	"ftp://ftp.ncbi.nlm.nih.gov/geo/samples/GSM1675nnn/GSM1675734/suppl/GSM1675734_L81.txt.gz"	"ftp://ftp.ncbi.nlm.nih.gov/geo/samples/GSM1675nnn/GSM1675735/suppl/GSM1675735_L82.txt.gz"	"ftp://ftp.ncbi.nlm.nih.gov/geo/samples/GSM1675nnn/GSM1675736/suppl/GSM1675736_L83.txt.gz"	"ftp://ftp.ncbi.nlm.nih.gov/geo/samples/GSM1675nnn/GSM1675737/suppl/GSM1675737_L84.txt.gz"	"ftp://ftp.ncbi.nlm.nih.gov/geo/samples/GSM1675nnn/GSM1675738/suppl/GSM1675738_L85.txt.gz"	"ftp://ftp.ncbi.nlm.nih.gov/geo/samples/GSM1675nnn/GSM1675739/suppl/GSM1675739_L86.txt.gz"	"ftp://ftp.ncbi.nlm.nih.gov/geo/samples/GSM1675nnn/GSM1675740/suppl/GSM1675740_L87.txt.gz"	"ftp://ftp.ncbi.nlm.nih.gov/geo/samples/GSM1675nnn/GSM1675741/suppl/GSM1675741_L88.txt.gz"	"ftp://ftp.ncbi.nlm.nih.gov/geo/samples/GSM1675nnn/GSM1675742/suppl/GSM1675742_L89.txt.gz"	"ftp://ftp.ncbi.nlm.nih.gov/geo/samples/GSM1675nnn/GSM1675743/suppl/GSM1675743_L90.txt.gz"	"ftp://ftp.ncbi.nlm.nih.gov/geo/samples/GSM1675nnn/GSM1675744/suppl/GSM1675744_L91.txt.gz"	"ftp://ftp.ncbi.nlm.nih.gov/geo/samples/GSM1675nnn/GSM1675745/suppl/GSM1675745_L92.txt.gz"	"ftp://ftp.ncbi.nlm.nih.gov/geo/samples/GSM1675nnn/GSM1675746/suppl/GSM1675746_L94.txt.gz"	"ftp://ftp.ncbi.nlm.nih.gov/geo/samples/GSM1675nnn/GSM1675747/suppl/GSM1675747_L95.txt.gz"	"ftp://ftp.ncbi.nlm.nih.gov/geo/samples/GSM1675nnn/GSM1675748/suppl/GSM1675748_L96.txt.gz"	"ftp://ftp.ncbi.nlm.nih.gov/geo/samples/GSM1675nnn/GSM1675749/suppl/GSM1675749_L97.txt.gz"	"ftp://ftp.ncbi.nlm.nih.gov/geo/samples/GSM1675nnn/GSM1675750/suppl/GSM1675750_L99.txt.gz"	"ftp://ftp.ncbi.nlm.nih.gov/geo/samples/GSM1675nnn/GSM1675751/suppl/GSM1675751_LN64.txt.gz"	"ftp://ftp.ncbi.nlm.nih.gov/geo/samples/GSM1675nnn/GSM1675752/suppl/GSM1675752_LN66.txt.gz"	"ftp://ftp.ncbi.nlm.nih.gov/geo/samples/GSM1675nnn/GSM1675753/suppl/GSM1675753_LN67.txt.gz"	"ftp://ftp.ncbi.nlm.nih.gov/geo/samples/GSM1675nnn/GSM1675754/suppl/GSM1675754_LN69.txt.gz"	"ftp://ftp.ncbi.nlm.nih.gov/geo/samples/GSM1675nnn/GSM1675755/suppl/GSM1675755_LN70.txt.gz"	"ftp://ftp.ncbi.nlm.nih.gov/geo/samples/GSM1675nnn/GSM1675756/suppl/GSM1675756_LN71.txt.gz"	"ftp://ftp.ncbi.nlm.nih.gov/geo/samples/GSM1675nnn/GSM1675757/suppl/GSM1675757_LN72B.txt.gz"	"ftp://ftp.ncbi.nlm.nih.gov/geo/samples/GSM1675nnn/GSM1675758/suppl/GSM1675758_LN73.txt.gz"	"ftp://ftp.ncbi.nlm.nih.gov/geo/samples/GSM1675nnn/GSM1675759/suppl/GSM1675759_LN74.txt.gz"	"ftp://ftp.ncbi.nlm.nih.gov/geo/samples/GSM1675nnn/GSM1675760/suppl/GSM1675760_LN75.txt.gz"
!Sample_data_row_count	"7129"	"7129"	"7129"	"7129"	"7129"	"7129"	"7129"	"7129"	"7129"	"7129"	"7129"	"7129"	"7129"	"7129"	"7129"	"7129"	"7129"	"7129"	"7129"	"7129"	"7129"	"7129"	"7129"	"7129"	"7129"	"7129"	"7129"	"7129"	"7129"	"7129"	"7129"	"7129"	"7129"	"7129"	"7129"	"7129"	"7129"	"7129"	"7129"	"7129"	"7129"	"7129"	"7129"	"7129"	"7129"	"7129"	"7129"	"7129"	"7129"	"7129"	"7129"	"7129"	"7129"	"7129"	"7129"	"7129"	"7129"	"7129"	"7129"	"7129"	"7129"	"7129"	"7129"	"7129"	"7129"	"7129"	"7129"	"7129"	"7129"	"7129"	"7129"	"7129"	"7129"	"7129"	"7129"	"7129"	"7129"	"7129"	"7129"	"7129"	"7129"	"7129"	"7129"	"7129"	"7129"	"7129"	"7129"	"7129"	"7129"	"7129"	"7129"	"7129"	"7129"	"7129"	"7129"	"7129"
!series_matrix_table_begin
"ID_REF"	"GSM1675665"	"GSM1675666"	"GSM1675667"	"GSM1675668"	"GSM1675669"	"GSM1675670"	"GSM1675671"	"GSM1675672"	"GSM1675673"	"GSM1675674"	"GSM1675675"	"GSM1675676"	"GSM1675677"	"GSM1675678"	"GSM1675679"	"GSM1675680"	"GSM1675681"	"GSM1675682"	"GSM1675683"	"GSM1675684"	"GSM1675685"	"GSM1675686"	"GSM1675687"	"GSM1675688"	"GSM1675689"	"GSM1675690"	"GSM1675691"	"GSM1675692"	"GSM1675693"	"GSM1675694"	"GSM1675695"	"GSM1675696"	"GSM1675697"	"GSM1675698"	"GSM1675699"	"GSM1675700"	"GSM1675701"	"GSM1675702"	"GSM1675703"	"GSM1675704"	"GSM1675705"	"GSM1675706"	"GSM1675707"	"GSM1675708"	"GSM1675709"	"GSM1675710"	"GSM1675711"	"GSM1675712"	"GSM1675713"	"GSM1675714"	"GSM1675715"	"GSM1675716"	"GSM1675717"	"GSM1675718"	"GSM1675719"	"GSM1675720"	"GSM1675721"	"GSM1675722"	"GSM1675723"	"GSM1675724"	"GSM1675725"	"GSM1675726"	"GSM1675727"	"GSM1675728"	"GSM1675729"	"GSM1675730"	"GSM1675731"	"GSM1675732"	"GSM1675733"	"GSM1675734"	"GSM1675735"	"GSM1675736"	"GSM1675737"	"GSM1675738"	"GSM1675739"	"GSM1675740"	"GSM1675741"	"GSM1675742"	"GSM1675743"	"GSM1675744"	"GSM1675745"	"GSM1675746"	"GSM1675747"	"GSM1675748"	"GSM1675749"	"GSM1675750"	"GSM1675751"	"GSM1675752"	"GSM1675753"	"GSM1675754"	"GSM1675755"	"GSM1675756"	"GSM1675757"	"GSM1675758"	"GSM1675759"	"GSM1675760"
"A28102_at"	170	59.7	80	92.4	104	88	69.7	230	105	53.7	96.9	104	91	83	845.4	265.9	343.7	262	163	128.4	121.4	729.4	284.3	119	191.6	32.9	105.5	93	85.8	130	58	284.2	141.7	195.9	148.3	116.2	78.1	294.6	149.4	135.8	85	110.7	106.2	110	100.5	85.8	121.7	129	72.9	106.5	102.5	95.3	90.2	57	89.1	72.8	108	455.8	71	133.2	76	141.7	77.4	149	78	149.1	166	174.9	246.5	66.2	57	219.6	197.1	90	71.1	98	299.8	339.1	277.5	73	133.5	78.1	68	35.5	79.8	57	108	108	170.8	88	97	89.1	77.2	198.4	180.6	106.2
"AB000114_at"	69.4	18.1	26	96.9	72.8	138.6	11.1	176	78.1	36.7	28.4	70	91	78	126.6	17.8	44.1	99	76.4	54.1	80	137	236.3	42.6	86	32	63.7	41.4	42.6	90.2	30.8	84.4	148.7	65	56.2	67.6	52.8	74.8	241.2	89	94.7	96.9	59.3	80.3	53.4	24.3	99.8	121	27.2	99.5	33	25	13.7	42	70.2	30.5	228.3	217	26	125	27.2	52.6	216.2	123	11.8	81.6	51.1	127.8	112	24.1	36.2	61	43.5	19.1	60.4	73.8	401.6	204	309.4	96.9	219.2	3	27.2	221.5	37.8	7.9	93	103.5	100.5	72.8	118	118	54.9	110.7	243.9	164
"AB000115_at"	250.7	146.8	150	177.8	228.7	115.5	177.8	511.3	233.9	393.6	339.5	331	165.5	922.6	651	243	119.7	866.5	193	149	240.1	214.9	113	918.4	342	233.5	335.3	167.4	122.3	222.1	121.7	272.7	519.3	348.9	137.5	188.9	158	834.5	443.8	142.8	408.2	415	882.8	170.2	382.1	355.5	255	196	176.4	339	253.1	180.2	234.8	321.9	491	180.4	2485.2	544	220	272.9	104	128	612.5	675.7	148	150.4	690.6	192.1	183.3	71.6	117.2	792.9	467	114.4	214.9	606.4	513.3	515.5	1026.4	217.6	471.4	132.3	110.7	492.9	180.6	64.3	152.8	161.4	292.1	109.8	215.8	325.9	173.1	282.2	263.2	264
"AB000220_at"	957.1	186.8	340.2	515.8	540.8	616.6	380.5	523.9	602.7	160.5	880.5	1766	442.5	340.4	769.4	458	155.7	473.8	330.3	312.3	168	1166.4	405.3	703.4	434.5	274.9	1768.8	292.3	286.2	1054.4	339.4	362.6	503.1	125.6	261.9	177.4	56.2	537.8	512.7	467.7	458.9	832	452.9	356.8	642.1	144	785.6	449.5	447.8	464.8	783.3	614.4	602	479.2	720.8	469.7	1204.7	1073.9	456.8	516.5	413.5	1232.7	1061.5	600.2	467.1	134.7	1250	522.3	426.3	84.2	574.8	253.5	448.8	274.2	347.1	731.7	532.1	3042.7	393.5	769.8	506.9	521.8	425.1	433	442.8	373.9	387.3	347.2	702.8	643.8	368.9	429.4	622.7	507.9	896.6	529
"AB000381_s_at"	25.4	-7.7	-16.3	18	26	9	21	32	24.3	27	19	26	29	18.5	-8	19.6	163.8	43.3	19.8	-6.5	-35.1	33.2	25.5	-5.3	19.8	26	29.6	9	21.8	22.2	17.5	12	75.5	-15.5	9	40	4.2	12.2	52	26	27	25	-24	33.8	43.8	-2	73	46	19	14.6	19.6	-0.6	6	-8.2	3.7	9	-1.1	56.6	12.5	-30.7	34.8	32	69.9	12.5	6	20	-1	-16.3	9.8	220.3	-7	15.3	14	5.7	14	16.8	83.2	84.7	27.8	13.2	97.2	-3	18.5	34	-12.8	26.5	32	3.9	-1.7	19.3	39	-4	-1.8	-16.4	12.5	3
"AB000409_at"	471.2	309	225.7	296.6	264.1	371.9	291	664.2	471.6	407.3	361.8	685.9	410.2	544.1	274.2	249.4	138.8	281.3	232	277	429.4	406.9	263.9	410.2	212.4	312.3	728.7	211.9	268.5	402.6	77.4	166	551.7	328.4	435.2	279	283.5	438	241.2	296.3	382.8	490.8	495.5	236.6	389	357.2	538.9	161.7	431.8	370.7	354.9	358.9	236.6	320.3	333.8	251.2	524.6	586	537.6	293.2	310.5	371.6	420	484.5	286.4	387.1	323.5	337.3	209.8	66.2	361.5	245.9	392.7	223.9	295	506.3	363	607.4	382.1	243	178	202.2	230.6	208.3	345.9	115.7	237.4	248.7	377.2	363	390.9	318.8	502.8	323.6	295	381.6
"AB000410_s_at"	-52	-99	23.5	48.5	-10	49.2	-62.5	-17.1	20	-4.4	-0.6	55.6	-22.6	75	-43.2	9.8	32.3	-25.5	-1.5	-49.3	66.8	-36.5	-36	62.3	-43.1	-62.6	59.7	41.4	-12.2	14.8	-80.1	-59.4	21	39.9	63	62.7	68.5	-64.7	-66	-43.2	29	-48.6	37.6	60.2	73.6	-7.2	37.8	-4.2	3	-33.7	46	25	17	-27	-23.4	-68.1	-93.7	-393.3	24.8	-58.8	52.7	-63.3	32	74.6	27.5	74	21.6	-46.5	55.1	-114.6	42	29.4	32.9	-47.8	21	44	14.4	-6.9	-66	41.4	-68.9	-5	-45.3	-4.1	-1	-504.3	-57.3	40	-34.4	13.7	2.1	57	45	23.5	43.3	70.4
"AB000449_at"	42.8	57.9	69.4	60.4	56.4	37.2	99	295	78.1	94.2	82.6	185.8	91	112	66.2	112.2	211.1	83.5	57	12.5	110	322	144	53.7	67.6	70.2	102.2	108	61.6	65	33.6	130.9	126.6	164.4	109.8	151.5	151.5	64	160.3	74.6	143	146.8	111.3	186	112.5	46.4	122.6	67	115.5	58.1	41	105.3	79	54.9	66.8	62	88	329.8	178.3	190.9	80.3	59	148.7	157	21	133.5	77.7	118	55.1	8	58.1	196.4	125.6	27.5	14	116.3	270.5	425.4	223	88	157	79	53.4	-187.1	88	9.9	119	35.5	132.2	151.9	110.5	112.6	69.4	180.4	188.1	118.9
"AB000450_at"	200.9	151.5	207.6	151.5	145.9	149.2	238.8	607.2	300.7	411	216.4	703.8	239.7	375.3	259.8	265	603.1	224	368.6	174	232.5	88.9	398.5	288	229.7	237.3	326.5	214.1	154.8	346.3	194.4	348	450.1	251.4	204	413.3	416.3	281.4	316	238.2	356.7	248.7	266.8	350.9	400	171.9	535.8	108	330.7	196.4	105.3	278.5	165	223	260.6	117.2	415.5	479.5	301	229.7	420.5	172.9	364.2	283.1	251.8	290.1	236	355.3	344.3	70.8	120.6	305.8	774.9	140.8	185.6	451.4	839.1	836.4	411	295.9	497.9	259.7	202	155.2	196.9	108	214	186	273	193.6	237	233.4	153.6	219.4	294	223
"AB000460_at"	846.4	722.8	515.1	819.1	674.4	618.9	936.2	1388.1	732.1	959.1	642.8	933.2	1022.1	570.8	2734	922	2423.7	1029.6	1254.8	756.7	854.9	818	1084	769.8	804.9	888	850	488.2	942.6	676.8	805.8	989	780.5	611.5	890.5	991.5	518.8	874.9	827.1	594.4	703.5	637.8	729.4	595.3	821.8	698.6	767.9	981.5	503.7	705.5	625.7	743.2	547.8	619.2	777.5	805.9	1253.3	2011.8	1150	681.4	697.6	666.9	795.3	981.4	736.3	898.4	861.1	991.3	828.9	3440.9	734	1224.3	896.3	765.9	918.8	881	1491.3	1393.7	1650.1	633.8	997.2	533.5	669.4	996.8	718.7	1250	642.8	424.1	1070.3	599.3	552.4	578.8	515.9	634	930.5	873.9
"AB000462_at"	134.7	55.3	63.7	56.3	122.6	49.2	139.3	362.5	115.5	52	78.1	96	156.2	65	272.4	244.8	378	199.8	220	121.2	160	327	326.9	121	98.9	87.1	127.2	86.9	57	144.9	99.7	224	160.3	74.6	139.7	122.4	72	93	87.1	115.5	132	122.6	113	99.1	242.1	103	244	84.1	84.1	33.4	68.9	107.1	106	101.8	113.8	119	233.5	385.3	122	99.8	131	79	169.4	74.6	68	70	219.2	171.9	41.6	142.4	59.3	160	65	116.2	62.7	171	455.8	455.9	131.8	120.2	73.6	137	105.3	179.3	95.3	73.9	152.8	110.5	263	118.9	158	135.4	112.2	150.5	133.2	156.9
"AB000464_at"	147	131.2	107	118.9	174	92	175.9	396.9	90	185.3	120.8	213.6	204.3	103.5	691.6	167.4	613.7	256	221	122	149.6	302	551	131.1	265.8	217	113	137	148.3	188.2	161.2	281.3	258.3	208.8	203	252.7	146.2	236	287.1	214.5	203.1	135	126	149	211.9	178.3	237.7	169.1	119.7	118	133.5	94.4	125.4	144	176.3	188.9	229.3	463.2	126	156.8	163.3	268.3	252.3	274.9	136.5	141.7	239	182.5	254.6	411	83	265	166.5	185	172.9	148	599.7	520	340.6	131	433.2	139.3	153.3	416.3	174.9	318.1	108.8	181	244	196.2	262.2	254	135.4	261.6	220	210.2
"AB000466_at"	-71.4	-85.4	-78.3	-80.7	-85.2	-135.3	4.1	46	-76.4	-50.2	-146.3	-92.1	-125.7	-121.3	-52.2	-185.7	20.6	21	-128.2	-130	-92.4	-15.5	47.3	-133.6	-110.9	-32.9	-126.2	-67	-104.7	-87	-75.8	21	-3.6	14	-82	-34	-90.6	82.8	-117	-156.9	-187.2	-14.4	-131.4	-32.7	-195.8	-183	-32	-138.9	-174.1	-144.6	-41.7	-109.1	-49.9	-14.4	-79.3	-2.1	-102.2	73.8	-155.3	-154.6	-152.7	-28.8	-46.4	-166.2	-140.8	-128.6	-77.3	-106.9	-118.2	-26.8	-139.2	-183.1	-196.9	-99.1	-89.5	-164.3	175.9	107.2	49.7	-103.8	27.8	-148.7	-72	-43.7	-159.6	30.4	-135	-215.8	-144.5	-137.6	-118.6	-171	3	-113	-76.4	-108.3
"AB000467_at"	19.6	-44	49.2	22.2	-69.2	17	6.8	60	81	105	-37.4	92	49.7	67	0.7	15.2	-27.3	107	-21	13.7	42.4	-147	140.2	69.7	12	-13.1	101.3	-1	-11.1	-7.2	-34.6	136.5	107	53.2	25.2	-51	-64.5	-46.7	70.2	-61.2	65.9	34.8	96.8	101.3	42.6	94.7	-15	-19.6	16	25.2	75.5	128.3	17	-64.5	14.8	-11.2	-64.8	0	24.8	72.9	78	-34.2	274.4	-69.9	22.7	169.1	29.8	4.3	3	-52.8	-40.3	10.4	-19.2	-9.4	-38.4	13.2	-27	-12.1	-91.9	17	16.4	-49.6	14.8	26.8	34.3	9.4	24.6	55.1	-10	-0.4	106.2	22.7	52.7	10	-7.8	23.9
"AB000468_at"	953.2	552.1	609.4	708.2	582.7	768.1	1130.1	1062.6	1005.8	1561.9	664.4	1788.6	1142	951.9	1168.6	574.7	501.8	732	1165.9	604.7	621.1	611.4	610.5	932.1	510.5	791.5	1212.3	450.5	892.9	631.6	535.8	715.9	1011.5	554.4	602.6	1018.5	544.2	765.8	978.6	442.7	671.4	718	650.4	954.8	1237.4	528.1	987.2	576.9	386.8	563.5	822.6	807.1	622	715.5	769.6	571.2	741	608.4	1009.2	708.1	850	707.1	921.8	952	593.4	963	502.4	704.3	455	401.7	679.4	793.8	944.2	668	493.6	1141	722.5	886.7	469.7	740.1	1103	971.6	602.3	506.1	515.3	589.3	587.8	664.6	767.4	570.2	610.7	531.6	448.8	473.7	461.9	571.5
"AB000584_at"	703.6	2068.7	447	2771.2	327.1	179	1427.8	460.4	3691.9	1583.4	527.7	898	832.2	3400.9	1919.2	3402.3	956.7	2812.1	4695.3	373.9	2550.6	551.1	654.1	1026.3	4377.6	1114.7	1307.4	2740.1	10132.4	394.9	582.5	410.1	518.5	485.7	3917	849.1	1072.3	489.3	2750.1	555.3	1473.8	522.8	2751.1	1589.1	329	1916.6	398	2160.1	284.5	168.7	667.8	301.5	688.8	703.9	699.1	1488.7	1058.7	921.2	647.4	4419.9	635	223	3703.9	7542.7	967.4	550	1129.8	429	613.4	1452.8	1948.8	4051.6	455.2	2779.2	857.1	563.6	2705.7	103	2693.9	204.3	552.8	302	690	1953	1340.6	1017.8	653.7	381.6	583	852.3	476.3	148.7	1475.3	649.9	369.7	906.3
"AB000816_s_at"	22.2	-22	30.8	75.5	32	57	28.2	47	34.8	34.3	53.7	32	27	69	-16.9	-1.4	74.9	-6.8	49.4	11.3	29	40.7	-26.6	21	21.8	-20.4	42	46	43.8	57	-24.3	75.5	1.8	19.6	-57.2	1	78.1	15.5	66.8	17.7	40.7	9	53	35.5	79	30.5	44	8.3	21	33.4	70.4	36.2	-12.2	35.5	43	-4.2	-24.9	1.1	54.9	28.6	18	-2.4	73.6	3	27.5	58.3	18.8	43.3	42.4	1.2	16	24.6	58.1	-4.3	62.7	45	83.2	24.3	16.3	49.2	1.9	29.6	25.3	-20.2	61.6	52.8	75.5	26.9	-1	67	43	46	54.9	65	16	53.2
"AB000895_at"	222.2	178.3	99	111.6	157.1	133.2	340.2	325	131.9	181.5	48.5	217.1	224.1	161.4	860.9	137	1312.8	227	201	105	85	65.6	415.1	166.9	365.1	209	206.9	124.5	134.7	145.9	528.2	648.4	120.6	251.4	234	156.9	160.3	378	246.3	265	89.1	66.8	182	174	192.7	214.1	176.8	126	134.3	163.3	280.9	100.7	203	83.9	187.7	414.4	438	766.5	163.3	255.1	193.6	324.5	295.5	240.9	128.2	211.7	158	130	182	1137.1	156.1	190	230.1	115.3	219.4	59	521.5	535	397.6	176	98	153.3	212.2	79.8	109.5	434.4	156.2	270.4	198	224.9	238	197.7	217.8	141.8	182.5	146.2
"AB000896_at"	43.5	69	53.4	67.6	66.8	60	45.8	125	66.8	76.4	50.8	63.7	55.6	43.8	152.4	22.2	130	17.2	54.5	71.1	21	44.6	79.8	90.2	95	12.2	59.7	77	27.2	22.2	48.5	41.3	73.8	42.4	109.8	104	53.7	115.5	106	65	48	50.8	74	50.8	65.9	78	86	16	42.6	54.5	80.8	56.3	19	52.7	63	56.4	124.5	95.1	50.8	50	58.6	54.2	99.7	131.9	40	70	-37.4	124.5	30.5	206.9	54.1	99.1	18.9	16.6	-3	63	266.8	111.1	-27.6	52	67.3	25	43.8	22.4	33.2	32.6	88.8	133.5	98	117.1	72	98.8	39	85.8	99.7	80
"AB000897_at"	-7	-0.8	28.4	4.2	3	-0.6	6.8	1	10.4	2.3	-0.6	55.6	-28.9	37.2	24.5	-35.4	19.4	12.5	39	5	16	353.6	156	-11.1	-15.5	-3	-24.5	52.8	8	-14.4	-14.8	13.5	31.1	130	68.5	-1	27.5	-34.8	78.2	22.7	3	36.2	9	63.4	-16.1	22.7	68	43.3	98	-27.9	10.2	25	20	23.5	4.3	6	85.5	49	-14.1	85	36.2	-18.2	251.1	39.7	11.8	-31.3	-72.4	16	72.9	-26	-4	38	-19.2	12.5	-11.7	-6	131.9	48.5	9.9	-14.7	36.8	5	29.6	78.5	-10	26	1.5	32	65.9	59.3	36.7	-14.6	53.4	56.4	45.9	54.5
"AB000905_at"	95.5	75.1	68.5	57	35.5	54.5	55.1	152.6	71.1	88	65.9	73.8	53.4	43.8	295	67.3	278.4	81.2	116.2	54.9	86	100.3	219.2	52.8	62	69.4	79	72	89.2	79	71.2	231.6	20.4	61.6	182	72	130	47.9	251.8	116.3	110.5	55.3	99.8	101.3	68.5	130	160.1	135.6	68	69.4	62.7	40	54.5	71.1	85	53.2	168.3	183	77.2	296.3	73	75.1	614.4	169.4	24.3	85.4	115.5	91.8	60.4	68.7	37.6	20.3	91.3	71.2	84	52	337.7	183	295.6	77	232.1	62.7	56.3	517.1	52.8	131.1	75.5	179	120.8	87.1	117.2	121.6	69.4	83.5	108.9	153.7
"AB001106_at"	526.9	391.8	288.9	326.1	383.1	416.4	806.9	1286.3	669.6	437.3	297.1	690.4	672	330.6	732.4	376.1	89.8	216.2	310.8	342.1	442.1	760.9	406.4	487.2	297.7	506.9	675.2	356.4	286.2	265	310.2	131.9	373	757.4	327.3	338.3	769.6	260.8	510.4	440.1	529.1	553.4	523.8	751.3	472.5	363.8	720.8	184.7	353.7	485.1	333.4	598.3	275.3	346.4	387.9	361.5	514	550	763.7	391.5	392.4	293	1324.6	378	382	369.9	205.1	601.4	315.8	96.8	314.8	514.9	505.8	294	269.1	413.3	525.5	542.9	324.4	378	426.3	359.4	428.2	296.3	289.9	281.4	338	323.7	623.8	425	291.4	442.8	597.2	405.4	656.3	526.6
"AB001325_at"	777.5	517.9	1053.2	4190.3	449.5	421.9	709.9	687	1194.1	413.8	820.7	750.1	779	418.2	4967.3	627.5	2072.7	1392.6	2232.4	1333.2	4164.1	-60.3	5684.5	417	4613.9	297.4	655.8	3642	7855.9	628.1	729.4	831.8	486.8	548.4	4099	2302.2	288	251.4	719.7	516.9	524.2	328.2	528.1	1065.9	490.6	2208.8	490.5	3405.9	857	2079.8	479	1610.6	941.6	1038.1	3269.7	571.2	2688.1	1047.3	577.3	1524.3	938.3	713.7	1160	1498.1	579.5	376.4	1147.8	1478.4	889	5625.2	1308.5	799.9	532.3	947.2	1065.9	1643.1	10276.1	722.1	1003.8	405.9	758.7	1520.7	2370.9	1309	4016.3	697.8	740	496.1	946.1	820	779.9	477	542.7	935.4	799.5	878.9
"AB002314_at"	62.3	52	24.8	43.8	31	39	45.8	162.6	44	48.5	33.4	80	10.2	71	44.1	7.8	42.6	59	65	63	80	-3.8	272.4	78.1	81	3	34.8	83.5	61.6	55.6	92.5	75.5	49.4	103	103.6	58.1	126.7	74.8	326.3	72.9	65	37.6	29.6	37.2	75.9	52.8	115	121	68	43	51	53.4	53.7	11.3	81	94	119.8	175	9	62.3	94.7	43.7	128	195.3	30.5	35.5	38.1	146	214.5	116.1	28	85	91.3	3	76.7	83.5	77.8	52	78.4	21	49.5	34.8	30.8	91.1	40.2	77.1	75.5	72.9	84	118	55.3	59.7	52	78.1	79.9	95.8
"AB002315_at"	149	328.6	199.4	172	288	321.4	238.8	314.7	201.8	298	275	282.7	213	242.2	265	215.4	43.8	225	231	255.4	341.3	631.3	214.5	325.9	227.8	217	231.5	258	166	257.3	153.7	263.9	341	307.7	174	352.3	243	409.1	248.5	478	336.1	342	404.5	429.9	389	272.9	470.1	442.2	236.9	276.9	282.7	323	217.3	249.2	364.9	204.5	354.2	417.5	401	322.9	278.4	269.9	327	330.6	170.4	386.2	221.1	226.6	348	251.3	209.1	207.7	255.3	269.6	233.5	379.6	573.6	468.1	694.5	256.4	87.3	206	290.1	363.4	264	379.9	199	205.2	272.1	218.3	201.6	198.3	229.7	206	250.9	240.4
"AB002318_at"	565.7	467.2	378	522.1	558.9	432.1	571.7	592.4	493.8	517.2	395.3	531.6	428.2	402.9	491.3	657.7	189	605.4	703.3	524.4	525	229.7	535.9	437	645.8	497.9	420.9	419.8	479.5	484	667	464.4	503.1	418	448.7	375.4	361.6	479.1	665.5	549.2	308.8	399.4	272.1	297.4	503.8	499.1	508.1	645.3	414.5	562	393.3	420.2	527.9	506.4	498.5	723.1	319.1	403.7	475.6	378	426.8	558.2	442.5	655.3	474.6	340.5	519.5	557.2	742.5	169.6	525.6	625	378.7	486.1	619.8	601.6	531.2	580.5	614.7	527.8	554.7	552.3	476.6	747.9	631.5	655.7	614.1	533.3	604.2	406.1	394.9	475.2	421.1	575.8	467.2	534.4
"AB002332_at"	400.6	259.7	238.5	400	340.5	360.3	189.1	365.3	252.6	433.8	376.5	287.1	289	224.7	284.3	86	358.5	302.5	339.1	325.4	366.5	239.2	206	245.2	292.3	262.2	354.2	236	393.8	273	242	209.6	198.5	190.8	492.8	601.8	141.2	209.8	191.7	569.6	422.4	439	447.7	444.6	206	422.2	389.5	260.8	267.8	279.3	258.6	273.7	251.5	290.2	413.3	361.5	267.7	216	209	205.1	169.6	314	175	487.2	551.8	140.5	181.5	211.7	254.6	289.1	302.5	188.9	184	269.6	264.1	215.4	240.1	114.2	207	350.6	165.1	232	270.3	775.4	492.2	277.3	285.2	220.4	247	200.7	236	158	379.3	196.7	227	317
"AB002356_s_at"	554.6	480.9	528.7	618.6	530	471.1	597.3	486.3	427	393.6	492	489.1	622.9	367.1	1181.8	486.8	1036	607.2	656	525.2	458.8	447	740.6	625.5	507.1	579.2	562.7	438.9	667.6	422.2	553.9	735.3	455.2	388.2	530.9	406.3	424.6	1011.9	507.5	548.3	404.1	344.6	404.5	378	557.7	593.4	440.3	629.8	413.1	488.5	550	423.3	549.3	491.9	578.6	637.5	498.4	686.6	707.4	487.2	373.1	468	408.4	498.7	413.6	485.9	660.7	442.3	691.8	1102.4	522.1	618.8	616.3	536.8	629.8	474.2	571.1	397.8	618.4	490.1	488.9	441.4	484	777.3	529	806.6	525.5	604	532.6	466.3	567	560.4	439.4	490.3	521.8	510.2
"AB002365_at"	68.5	65	16	108	32	98	95.8	195.1	52.8	15	17	89	141.5	159.1	73.9	114.7	131.8	47	50.2	85.4	141.7	214.9	-36	37.6	44	54.2	65	48	28.4	75.1	73.6	13	193.8	25.3	48	32	17	83.5	124.5	223	36	89.1	115.5	61.8	39	395.9	26.9	5.7	46.2	475.8	-0.3	151.5	30.8	121.7	117.2	282.2	254	41.5	284.7	39.8	202.4	26.9	230	119	106	103	117.2	62.7	14.4	49	65	90.2	39.8	59.3	-5.8	129	103.7	108.8	213	214.1	279	76.4	35	199.4	121	41.3	85	155.8	365.4	97	44	91.3	123.6	99.7	238	72
"AB002366_at"	22.2	4	10.8	70.2	23.5	35.5	41	84.6	43	31	55.3	13.2	37	35.5	144.9	17.4	142.2	-39	74.6	-13	58	-48.4	133.8	59.7	36.7	3.8	50	0	61.6	11.3	24.5	22.8	47.6	33.2	12.5	11	-24.8	30.9	75.1	99	39.9	-1	11.8	3	21	39	9	44.1	21	36.2	2.3	49.7	20	25.2	18.8	14.4	52.5	6.7	88	139.7	-3	27.7	-5	72.9	41	58.3	-11.2	18.1	72.9	48.3	81	34	0.3	-9.4	52	61	65	63.5	111.1	23	1.1	12.5	3.9	260.8	60.4	19.9	26.9	17.7	71.1	3	43	34.3	60	42.4	31.2	71.2
"AB002380_at"	281.6	355.7	650.7	795.5	412.5	371.9	246.8	437	375.8	454.9	360.3	379.6	404.1	304.7	344.6	344.1	163.1	372.5	444.7	566.5	662.1	682.2	494.9	482.2	313.8	552.9	346.4	466.3	578.3	738.4	285.2	251.8	414.2	348	937.2	418	360.3	431.7	414.2	651	850.2	649.1	656.7	720.7	254	1055.1	565.5	653.9	441.5	491.1	193.6	384.3	339.3	401.7	430.9	457.2	600.5	649.3	814.1	483.6	509.4	265.8	480	901.3	466.4	570.1	278.1	334.1	172.9	258.2	567	399.4	179	498.7	347.1	563.6	609.6	439.8	758.3	606.8	67.9	471.1	774	204.1	499.7	485.9	419.2	219.6	476.1	433	482.3	430.3	761.5	497.7	612.5	693.8
"AB002382_at"	1018.2	1579.4	1254.4	1293.3	1220	1053.2	1098.5	738.6	703.6	3401.2	841.4	1762.5	1109	888.4	1706.5	941.1	550	1108.1	1340.8	970.3	977.8	1342.3	1278.1	2401.5	1030.1	1193.3	1512.2	958.3	1439	800.1	1118.6	1386.3	982.2	768.3	1523.4	1355.4	1168.3	613.3	1566.2	1363.2	842.2	1396.7	1361.1	1512.3	960.1	1971.3	1477.1	2022.3	1019	848.3	439.4	1057	1328.3	878.1	1419.7	1115.2	1190.1	543	1446.9	749	1350.9	1143.4	1028.6	1273.2	805.5	1253.8	882.1	732.2	596.1	1755.3	1240.8	964.8	860.8	1102.4	609.4	990.6	1350.6	1122.8	1676.1	1068.4	796.9	1138.1	1125.7	412.8	1201.2	1552.6	599.2	517.3	843.3	795.7	965.7	743.9	981.6	774.6	962.5	1301.1
"AB002409_at"	658.2	419.8	319.3	172	358.5	315.2	426.1	510.5	190.8	350.6	264.1	421.3	631.3	59.3	757.1	526.9	935.4	910.1	598	386.5	768.8	910.5	490.6	171.3	894.4	609.4	444.5	550.8	230.8	1039.8	892.1	318.1	330	56.4	111.6	159.2	163.7	1029.5	282.9	310.8	324.3	705.8	462.4	465.9	1341.8	179.3	626.7	192	142.9	326.8	403.8	507.3	188.3	1435.7	234.3	234	377.1	1341.3	367.8	196.2	421.7	652.9	186	322.8	397.3	184.7	395.6	880.5	510.7	476.2	609.6	207.7	586.8	360.8	893.1	620.1	524.7	870.3	506.6	893.6	931.1	937	944.9	606.4	627.2	293.3	576.3	636.8	1006.8	630	339.3	926.3	896.7	1092.3	1263	696.9
"AB002533_at"	8787.4	7157.4	9298.7	10859.5	6320	7987	8177.7	6383.7	9383	10287.6	7759.8	8284.3	8412.7	7066.4	10882.5	10002.9	7723.7	7593.9	9944.4	10678.9	9020.4	7917	8060.8	6246.4	11244.4	6098.4	10010.3	5799.3	7830.9	7654.8	8647.6	8849.4	6493.5	8309.9	14170	14064.9	14448	8005.5	9466.3	9788.2	8860.9	6957.3	7381.2	10464.6	8121.8	9860.2	10658.3	12645.8	9465.5	9858.5	11336.3	10557.1	8798.5	10380	8820.4	8518.4	7579.9	8276.5	8964.1	8992.1	8067.2	5620.8	8873.3	8038.2	5974.2	17050.2	9469.5	7701.5	13003.8	11039.1	9293.2	9012.6	7750	7354.7	9167.2	9027	7177.2	6340.6	7064.2	9095.9	7747.1	7848.6	9515.5	8554	10030.6	8370.9	10013.8	9703.3	9018.6	8647.2	8391.9	10103	7962.1	8103.2	9053.1	10669.6
"AB002559_at"	287.1	315	320.9	173	314.9	303.4	265.9	275.5	344.4	493.5	278.8	520.8	290	459.3	655.3	437.1	820	361.4	467	464.9	434.3	590.2	648.9	457.7	523.9	266.1	458.7	320.8	436.9	530.7	281.6	519.3	486.8	261.9	379.7	277	176	411.9	474.7	290.1	206	313.3	312.5	326.3	661.2	349.7	315.1	622	329.8	367	313.8	366.5	355.5	172.2	212.8	406.2	381.8	554.9	304	458.6	406.8	344.8	375.7	377.1	390.9	350.4	513.2	317	339.3	985.4	334.7	386.9	390.5	478.8	542.2	529.8	555	524.4	769.5	253.5	727.5	695.4	471.1	581.2	430.3	576.2	360.3	317	479.7	419.7	439	432.8	452.5	320.8	384.6	395.2
"AB003102_at"	452.6	949	566.3	540.9	571.5	676.5	508.4	1248.2	822.4	1096.8	1106.5	1164.1	893.7	924	481.1	559.3	268.8	720.5	686.3	439.8	598	319	820	764.5	848	1223.3	1098.2	749.4	632.4	845.2	521.6	615.7	1320.8	1172.6	499.6	1280.2	3000.6	1330.1	968.2	1374.3	1239.2	1134.5	1157.6	1337.1	704.2	1191.5	1340.6	783.3	1041	771.6	634.8	1092	813.7	611.6	449	506	783.3	766.5	1166.8	947.8	812.5	1091	961	996	874.9	936.9	647.1	1157	525.2	600.4	615.8	845.4	969.2	765.2	608.6	774.6	932.8	805.9	884.4	572	729.8	934.8	515.4	366.6	780.4	375.9	413.2	450.4	496.1	424.3	452.2	480.6	507.2	430.5	487.4	501.7
"AB003103_at"	210.9	279.4	169.3	267.6	193.4	252.7	141.7	384.6	234.8	398.2	354.9	158	221.5	223	110	196.4	32.3	310.2	345.8	360.2	415.2	222.1	191.1	190.9	230.6	164	413.5	251.8	424.7	278.3	126.3	156.2	228.5	196.7	338.7	410.2	423.4	132.8	263.9	343.2	416.1	385.1	422.8	245.8	268.5	436.5	363	117.1	271.3	186	97	259.5	320.9	296.9	156.7	274.9	244	73.2	286.4	316	251.5	262.8	314.9	343.2	429.3	451.8	171	237.5	131.2	192.5	228.2	232	151.4	350.2	263.2	425.9	165	329.4	166	253.5	315.9	262.4	235.4	131.8	348.9	231.4	329.8	268.8	328.5	330.7	323.8	274	429.3	299	217	394.5
"AB003177_at"	580.5	832	499.6	477.6	651.8	692.7	606.2	633	651.2	1316.8	485	1054.6	600.3	753.9	815.1	787.6	998.5	618.3	544.2	747.5	721.8	791.5	836.9	712	773	819	758.3	850.7	668.6	668.1	704.1	630.8	774.6	682.6	675	839.7	1002.7	670.7	628.7	1238.6	899.2	710.5	650.4	734.8	859.9	1186.6	645.6	709.8	678.9	975.7	550	841.5	773.5	593.6	443.2	634.6	1099.9	976.2	846.9	701.2	709	895.7	608.7	736.5	600.8	901.4	667.4	780.4	853.5	1218.6	567.8	643	681.9	857.2	726.2	569.5	576.1	644.5	959.9	611.8	1007.1	769.9	961	568	789.1	937.3	572	631.6	821.9	555.7	564.6	640.4	713.5	539.1	556.6	675.6
"AB003698_at"	139.3	172.9	112.6	74.6	82.4	59	184.4	436.3	99	246.1	194.7	126.6	93	109	141.7	72	382.5	212.8	180.4	85.4	95	18.6	244.1	91.3	98.9	177	98	118	48.5	161	188.1	123.1	270.5	264	90.2	211.3	191.9	209.8	78.2	217.3	325.2	198.9	180	171.2	120.6	78	140.8	49	213.6	131.1	148.7	81	91.3	116	95.8	158	273	186	207	205.1	57	272.4	104.7	235.6	52.8	191.7	46.8	66	70.2	281.8	95.3	443.7	106	126.7	107.1	140	197	275.3	182.4	236	481.9	80	106.2	134.4	101.3	157	143	112.2	113.5	108	63.7	156.1	64	26.9	86.2	84
"AB004884_at"	460.7	677.3	463.7	642.4	517.7	699.2	428.6	880	435	773.7	555.8	504.7	361.2	440.5	368.3	463.9	290.4	426.2	433.7	629.2	624.6	430.3	512	464.2	526.4	384.6	590.2	447	529.8	565.9	456.4	343.7	633.7	483.8	667.4	1152.1	866.8	506.2	604.2	830.1	672.9	635.9	885.1	548.7	483.4	576.9	551.5	411	614.3	413.4	433.8	718.1	491.4	644.8	456	400.5	729.7	587.9	637.6	532.9	518.6	652.9	515.9	775	644.9	570.1	425.7	423.7	205	252.9	453	710.7	432.9	471.5	497.8	624.5	532.1	455.9	601	550	360.7	435.8	450.7	456.2	521.7	361.4	519	485.8	608.4	429.7	528.8	472.5	519.5	393.4	537.2	504
"AB005535_s_at"	7.5	0	-17.9	-21	-11.1	0.6	0	30.5	4.2	29	0.6	23	-6.9	35.5	-4.2	-15.8	72.8	9.9	-6.8	-17	10.2	18.4	13.9	0.6	55.6	-16.7	22	9	22.7	-3	-4.3	4.1	15.2	-54	-42.2	-9.1	4.2	50.2	-16.2	20.2	24.3	0	50.6	78.1	6.4	18.5	-23	9	-10	3	-25.7	0.6	-3.8	0.4	4.3	1.6	9	-3.3	-4	25.3	-5	12.1	19.9	18.5	-29.2	25	17.1	47	14.4	47	-22.5	-13.9	-3	-13.4	31.2	-24.5	-2.5	-2.7	-13.6	11.8	16.4	5	-6.5	-47.5	-12.8	-3	-21	4.7	9	-6.9	27	-13.7	-3	-33.7	1.4	-25.7
"AB006190_at"	460.7	329.6	265.9	403.2	355.3	260.6	404.4	251.1	394.5	433.8	346.1	374.7	435.8	289.8	553.8	556.2	1024	562.9	619.2	437.7	642.5	322	721.6	368.3	380.2	453.9	347.2	377.3	390.8	427	453.2	340.5	485.8	477.2	397.1	516.1	366.4	584.8	577.6	454.8	276	290.8	280.9	331	427.9	335.8	495.1	598.4	296.4	377.3	384.4	353.1	344.1	360.1	339.1	356.7	652.9	537	308	439.1	537.6	466	704.9	534.3	386	348.8	538.3	462.7	465	1020.1	304.7	541.8	550	470.6	462.5	414.9	752.7	569.5	692.1	345.4	704.8	335	462.7	707.1	368.6	975.5	494.4	374.2	572.9	345.3	434.3	433.6	310.7	421.6	416.6	523.5
"AB006781_s_at"	105	91.3	541	124.9	14373.6	120.6	5825.9	3	79	144	148	95	78	49.2	210.7	3191.5	53.1	145	180.4	1890.2	109	4554	149	4675.6	102.5	76.7	108.8	126.7	504.6	89.1	2248.6	248.5	90.7	69	331.5	72	124.5	142.1	4577.4	98	69.4	131	22	68.5	53.4	125	93.6	68	79	68.5	138.8	61.6	118.9	88.9	21	947.3	2.2	220	29.6	81	39	144	49.2	14.2	54.5	70	130	67	18.5	407.6	152.4	208.6	3126.6	40.5	129.1	53.4	77.8	28.2	45	71.1	1.4	79	96	58.2	60.4	5269.9	84	45	144	74.3	272.4	77.4	130	101.3	34	28.4
"AB006782_at"	2103.2	989	1124.1	929.1	1805.9	1479.7	3779.3	1860.5	1814.2	676.7	1454.6	966.2	1522.5	2846.9	2476.2	2547.9	3310.4	2724.2	2271.9	2008.8	1315	2504.4	1347.5	2952.8	2199.5	1878.7	1632.6	667.7	972.2	2562.4	1508.9	3511	1490.1	1641	827.9	753.2	672.9	2092.2	3295.4	968.7	970.2	1065.1	1675.8	742.7	2020.7	817.9	832.1	1024	1377.7	2063.4	2392.5	1276.2	1918.8	2043.8	1444.6	1364.1	3629	1278	1150	1257.4	1094.8	966.5	2181.7	2968	1109.3	529.9	1975.6	1265.9	1084.4	3440.9	1221.8	2357.9	3244.7	1215.5	2492.1	1588.2	1989.5	3862.4	3678.7	1011.1	1531.4	957.4	1211.3	2438	1704.1	5644.2	1688.2	2505.9	1529	1552.8	1971.7	1963.5	875.4	1521	1375.9	1567.5
"AC000061_cds2_at"	183	188.9	120	194.8	165.5	158.8	257.3	277.5	190	233	176.4	234.3	226.3	146.8	276	348.9	820	233	335.8	203.3	168	205.2	300.9	237.5	171.5	131.9	137.5	164.6	198	168	270.5	330.9	239.4	107	202	177.4	178	234	206	220.2	124	98	65	126	196.2	144	180.6	243	152.6	196.4	265	129.1	187.5	201.1	151.6	274	266.8	548	180.4	241.1	210.6	164.9	171.7	258	209.6	221.9	244	269.1	421	611.7	178	322.3	322.8	240.3	187.3	182.9	302	191	634.1	159	238.5	172	297.3	429.4	103.8	330.8	273.3	214.5	340.9	133.5	210.5	203.9	113	184.7	259.7	213.4
"AC000061_cds3_at"	18.9	-1.5	2	39	5.2	16	21.6	17.1	-6.5	-4.4	4.2	-7	39.9	5.4	-11.4	53.2	110.5	-30.8	16	21	31	8.3	4.4	19	-39.9	44.1	16	26	22.7	25.4	25.5	9.5	-19	-6.9	-27.2	-25	-4.2	-4.9	18.8	-8	-2	-6	-30	-19.8	33.2	9	-26	42.4	2	19	21	-3	8	-8.2	16.6	23.8	7	-1.4	10.8	-26.3	4.2	8.3	-36.7	42.3	10.4	39	15.1	16	-18.8	50.7	49.2	52.7	65.9	34	34	0.4	-7.2	23.5	12.1	-5.3	-3.9	5	17.7	10.1	16	17.4	85	-1.5	-24.9	-13.7	51	32	16	-27.9	13.4	43.3
"AC000062_at"	-23.4	6	24.8	16	21.8	1.8	20.5	69.4	1.3	-8.6	6.6	-10	8	7.8	31.1	57.9	134.4	140.8	4.5	4	19.3	-4.1	18	3	-8.7	27.5	-3	-8	6	16	28.4	-6.9	80.1	-11.1	17.7	3	1.5	54.5	-9.4	4	-6	-11.1	14.6	13.2	34.3	-4.4	5.2	-7.1	3	1.8	16	6	0	-11.1	1.7	-4.2	7.4	36.5	0.6	40.5	7.8	41	27.3	15.1	-7.7	-15.5	10.8	-7.7	-8.6	115.5	-1.8	47	21.7	2.4	5.6	32	59	153.3	39.9	-17.9	29.7	-4	-1.3	40	-1	55.8	9	11	28.2	19.3	-9.3	-1.3	-26.5	31.1	24.6	-7.5
"AC000063_s_at"	84.4	64.1	67.6	32	56.4	40	50.4	25.4	34.8	16	100.7	49.2	86	52	-27.2	-1.9	19.6	-10.7	81.2	72	58	97.1	-1.5	110	112.5	51.1	75.5	92	27.2	75.1	41	190.9	89.8	74.6	84.6	116.2	134.2	65	26	27.2	54.5	201.6	41	170.2	75.1	100.5	94.7	86.7	77.2	69.4	73.8	91.6	61	41	17.1	70.4	14.8	23.2	41.4	84	138	43.7	18.8	109.8	30.5	141.7	61	52	158	109.9	75.9	54.9	-11.8	155	48.5	57	-0.6	-0.7	47.9	88	128.3	178.3	61	295.2	88	102.7	51.2	50.2	120.8	108.9	91	114.2	46.2	51	82.6	60
"AC000064_cds1_at"	392.8	373.4	340.2	440.1	485.3	466.4	435.3	489	285.5	600	462	413.9	386.4	431.9	508	409.4	546.1	393.8	288	412	421.6	659	438	624.1	405	394.5	365.7	372.4	623	432.6	447	346.9	378	553.5	464.8	523.1	492.8	528.6	404.6	466.8	698	433	643.4	645.6	369.1	458.5	588.7	662.5	935	374.3	315.9	289.9	519.8	340.7	319.7	461.8	426.8	290.2	402.6	311.8	281.3	351.6	446.1	356.6	378	326.2	370.5	313.8	398.9	391.5	463.4	397.6	383.9	396.8	318.9	376.5	540.2	410.1	571	365.1	601.2	420.9	438.4	211.4	389.5	421.8	291.1	278.8	380.9	265	267.8	312.3	356.2	248.9	330.1	385.2
"AC000064_cds2_at"	164	111.3	80	103	91	71	104	102.5	93	160.5	89.1	123.1	110.7	88	260.8	133.5	246	138.6	166	73.6	81	214.9	200.3	108	79	70.2	102.2	111.8	147.2	118	122.6	57.7	135.8	171.9	77.4	101	116.2	131.9	73.6	133.5	94.7	52	138.2	94.7	118	128	83	104.7	174	74	103.5	79	113.8	108	85	113.4	66.2	55.8	91	181.5	127.6	84	149.6	150	115	130	20.4	102.5	162.6	175.6	113	181.5	133.7	90	136.5	120	342.4	240	203	99.8	193	138.2	86	274.6	92.5	125.4	103	86.9	98	36.7	21	96.9	90.7	66.6	108.9	105.3
"AC000066_at"	36	-5.3	6	17	-12.2	23	31.2	37.2	5.4	32	1.8	6.6	10.2	6.6	148.7	34.6	318.1	41.6	60.4	11.3	26	-126.5	83.9	14.6	17.2	23.2	-6	-25.3	18	-0.4	25.5	-30.5	37	37.8	4	-13.7	30.5	88	53.9	-51.6	28	20	13.2	-10	20.2	29	24.3	21.8	-8.8	9	25.3	10.8	6	-1.3	43	-28.1	88	-19.6	20	-25.4	17	45	1.6	45.9	9	7	24.3	20.3	17	114.2	5.4	39.9	14	10.8	91.8	24.3	117.3	93.5	58.3	5.4	46.3	-9	-6.5	78.1	26	27.1	-3	-28.5	34.3	-4.6	40	16	-36	-3.7	26	7.3
"AC000099_at"	87.1	37	37.6	71.1	35.5	24	86	49	37.6	6.4	58.1	75.5	49.7	49.2	394	53.9	156.4	93.5	55.1	22.7	72.8	167.4	265.9	77.2	148.4	3.8	33.4	50	14.8	58.1	36.7	90.5	114.4	155.8	75.1	100	22	103.8	-14.1	26	92.4	45	58.1	98	121.4	65	53.7	114.4	33.4	30.8	40	48.5	61	31	45	3	-20.6	79	52.7	102.5	29.6	43.7	158	126	49.2	40.5	5.7	85	55.1	67.1	53.4	59	52	90	56.3	70	209.4	72.6	293	78	67.3	32	46.2	50.1	43.8	19.2	79	20.2	127.2	29.4	108.8	71.1	46.2	55.8	166	107.1
"AC000115_cds1_at"	7.5	257.1	9	7.8	249.4	-16.9	35.1	145.1	1.3	-32.8	55.3	20	-8.4	3	-38.1	78.2	235.6	5.7	29	-0.4	54.9	145.8	67.3	22	-35.1	0.7	45	-38.6	-6.5	-15.5	45.9	-28.5	25.3	-21.9	-38.5	-24	-57	14.4	14.2	-88	45	139	-109.2	-41.3	25	-62.2	-71	-43.7	33.4	-17.7	-15.9	-7	-21	-45	31	-20.4	29	44.5	-24.8	-22.8	54.1	7	-28.2	-33.5	67	6	-0.5	-33.1	22.9	33.5	1.8	4.5	67.6	-6.2	18.5	120	149.2	38.4	44.1	18	344.1	-26.5	-5.6	-26.1	10.4	2	-67.9	-0.8	2.3	-6.1	41	15	-4.2	-40.8	-41.8	21
"AC002045_xpt1_at"	135.8	61.4	100	161	131.1	111.3	96.9	56.4	82	96.8	108	92	54.9	67	227.2	106.9	341.6	174	61.6	96.2	64	6	153	118	80	87.1	86.9	127.8	199.8	65.8	65	81.7	58	89.1	255.6	217.7	304.6	115.5	109	117.2	179.3	131	195.3	209.9	98	158	83	-57.7	105.3	114.4	101.6	91.6	104	46.2	70.2	86	203	117.3	137.5	61.4	105	65.8	59	100	132.8	98	92.4	61.6	161.4	100.6	150.5	108	99	75.9	62.7	120	216.2	249.5	260	74	128.3	95.8	54.9	23.5	129	109.5	54.9	76.4	27.5	56.3	49	76.7	65.9	52	68.5	40.7
"AC002045_xpt2_s_at"	1751.6	1078.2	1365.5	2231.5	1613.3	1728.2	1182	1389.9	744.5	1076.6	1555.8	808.5	1320.8	767.4	755.9	1009.2	470.1	1612.5	1492.3	1303.2	1245.5	1267	1021	1169	1102.5	1077.7	1227.9	1585.6	2910.1	1170	1929.7	1017.1	961	1207.1	2755	1519.7	1292.9	1239.5	986.6	1002.5	1382.7	1294.2	1441.7	1106.6	897.2	1331.5	1252.4	1285.5	1218.5	1413.2	1493.9	979.6	1716.3	1604.7	1253.8	2308.8	1049.8	909.8	1415	823.9	792.8	826.9	712.1	1137.8	1412.2	824.5	898.1	508.1	675.5	518.2	2123.7	1217.1	752.4	821.7	1233.6	1035.3	1026.2	598.8	943.2	1188.4	443.2	983.5	837.8	707.1	1424.8	631.8	1261.8	1361.7	1153.9	1166.7	1091.1	1067.8	1292.1	1126.6	1204.1	1254.3
"AC002073_cds1_at"	211.7	182.5	76.4	225.1	208.4	165.6	182.5	112.4	255.4	93	189.2	185.8	198.4	195	314.7	254	287	172.9	240	348	371.1	390.4	125.7	268.7	151	169	163	122.4	222.1	187.3	279.7	250.7	161.4	82	202	113.5	122.4	342.3	321.1	105	243.9	252	190.9	136.4	431.7	177.2	132.2	223	139.7	221.3	178	176.7	117.2	168.7	158	149	99.7	205	151	151	162.4	93	126	108.9	114	110	142	39.9	37.4	17.7	433.9	71.1	314.9	114.4	392.4	167	345.2	366.9	183.3	119.1	40.5	153.3	186.8	105.7	203.7	194.4	170.6	255.4	114.4	161	16.8	231.7	166.5	164.6	291	283.4
"AC002076_cds2_at"	-8	4	-1	-8	-28.5	19	6.3	-226.1	6.6	32	-1.8	-12.2	1	-3	-38.1	-14.5	45.7	16	-4.3	38	-4	-56.7	43.9	1.8	-10.9	31.2	18	11.8	17	-34.2	-16.7	5.5	-23.7	-6.1	36.7	52.8	24	-29.5	-1.2	7	-10	-39.2	29.6	21	-27.4	0	-23	21	-2	19	5.6	-3	-15.5	9	21	-1.2	-11.3	-1429.9	45	-38.1	9	1.8	-7	-8.4	1	3	-15.2	-17.9	13.7	-0.8	-4	43.3	33.8	-21.8	27.5	-17	-723.6	-1437.2	-1821	-13.1	-10.4	-7	7.3	-165	-31	21.4	-17	-21	-26.5	-17.3	-15	-7	-4.2	2.3	-4.1	-26.5
"AC002077_at"	343.6	506.7	346.5	311.6	318.7	243.9	345.1	190.8	419.7	106	527	604	678.5	243	856.7	722.7	2569.3	417.9	383.1	578.6	844.4	527.4	435.5	242.1	459.7	266.1	186.8	265.8	156.9	181.1	755.2	336.2	496	169.7	236	116.2	124.5	497	320.1	630	295.2	848.5	157.1	221.5	322	175.1	308.6	225	351.2	685.3	306.3	233	171	361.6	267.7	253.1	372.7	254.5	190	321.2	156	279.8	398	270.8	308.1	205.2	511.4	239.4	335.6	573.7	335.6	200.7	805.3	561.9	764.5	246.5	402.5	147.7	793.1	229.1	304.7	224	387.7	58.2	299.2	680.9	680.9	361.1	365.4	216.4	255.8	255.7	231.3	564.2	219	458.5
"AC002086_at"	21	18.9	24.8	6.6	2.2	-10	47.3	95.3	23.5	75.5	16	61	13.7	47.8	26.9	26.8	287	20.4	54.5	16.8	-1.3	49.7	30	39	24.3	6	25	30.8	60.4	6.4	54.5	55	1.8	76.4	17.7	26	20	20.2	21	37.8	6.4	-43.9	34.8	19	41.4	50.6	34.3	33.8	59.3	33.4	26	53.4	25	0.4	61	28.2	21.9	169.7	26	55.1	37.6	49	66.4	39	36.2	74	26	14	2.1	79.5	25	-35.3	-6.8	68.9	14	51	281.6	203	158	24	34.2	37.6	53.4	67.5	-6	103.3	66.8	22.4	54.5	52.7	5	40.5	-4.2	50	51.1	62
"AC002115_cds1_at"	3284.1	4794.5	7241.5	4131	3854.5	2874.8	3914.4	6132.2	3864.7	4558.8	3988	5656	3636.4	5947.5	5176.3	3927.7	6369.5	5432.4	6113.8	3423.2	4302.8	4416.4	4783.6	4261.1	4165.5	4249	4282.1	4312.7	3323.9	4090.5	3359.6	4709.7	3431	4107.8	4308.2	5831.5	4689.8	5041.5	4493.9	3677.2	8198.5	4921.7	2642.4	3831.2	3581	4330.1	4774.2	4215.2	5857.8	3018.8	1999	3815.9	2519.2	3662.3	4115.1	5256.7	5027.5	5483.7	4394.1	4491	4799.7	4314.8	4619.7	3757.5	3011	8043	4115.6	6012.9	2872.6	5918.5	2975.5	5713.8	6099.5	5507.4	5133.1	3809.9	3747.4	8104.3	3637.3	7449.6	5930	4603	4079.7	3429.8	3006.1	4976.5	3679.8	2437.8	3949	3899.9	3187.8	3326.8	3085.8	3707.8	4130.2	3989.3
"AC002115_cds3_at"	278.8	289	251.1	244.7	261.3	250.9	405.2	434	274	381.7	212.6	299	299	235.5	547.8	511.2	1609.1	386.2	458.8	284	277.5	480.7	653.1	174	479.7	405.2	277.3	270.6	298.4	347.2	499.8	646.2	454.1	411	364.6	357.4	312.9	523.5	398.1	302.5	233.5	118	224.8	231.8	344	211.4	313.3	449.5	230	288	222.1	265.8	371.9	250.9	259.7	420.4	359.5	692.8	333.4	286.4	276.5	411.8	388.4	425.4	261.5	306.3	466.5	446.3	338.1	2245.3	260.3	427.4	348	386.2	283.1	257.1	750.5	989.4	678.8	276.1	604.9	258	251.4	151.5	238	718.4	309.8	246.8	403.7	375	357.1	366.5	279.6	425.8	469.8	394.5
"AC002115_cds4_at"	191.7	144	135.2	128.3	162.3	161.4	336.4	274.4	140.3	220.2	154	217.1	170.2	151.5	13.5	29	1094.5	267.9	291.1	180.2	184.4	268	395.1	111	370.3	325	195	77	186.8	108	314.1	652.8	195.6	142.6	227	78	147.2	142.1	214.5	190.8	45	55.3	121	42.6	284.5	166.5	220.4	86.7	168.7	180	118	147.7	142.8	137.5	146.5	170.8	381.1	383.5	197.1	121	82.9	249.6	152.4	189.1	168.7	207.1	293.2	231.2	195	568.5	160.5	324.5	330.6	289	265.8	108	513.3	592.7	157.2	143	3	223	209.9	157.1	150.5	527.3	174	125	314.9	293.8	129	201.1	124.4	251.5	264.1	231.7
"AC002115_rna2_at"	318.8	497.7	707.4	285.4	401.5	351.4	240.9	616.1	359.7	559.3	467	739.4	292	432.6	561.4	419.5	563	472.9	495.2	339.6	533.1	277	560.4	443	476.1	243.9	517	378	366.9	413.4	187.2	568.8	365.5	258.7	388.4	487.7	466.2	362.5	435	236.3	534.7	514.2	294.3	318.5	597.5	464.7	455.3	607	543.3	267.4	398.9	409.6	353.5	247.4	395.8	330.3	528.8	691.6	441.9	421.8	490.1	388.4	444.3	371.1	372.9	776.7	416.9	490.5	379.6	79.9	300.3	519	606.5	427.7	629.8	479.5	682.3	911.8	217	801.6	741.4	425.9	491.4	192.8	346.9	283.9	365.7	322.9	435	418.3	348	400.7	412.9	219.4	423.7	441.8
"AC002450_at"	74.6	79	84	56.3	72	78	45	74.3	68.5	226	130	200.7	22.7	246.8	4.3	53.2	14.2	39	55.8	30	87	31.1	28.7	133.2	113.5	55.9	86.9	94	98	107.1	18	88	99	87	54.5	115.3	411.6	88	265	167.1	175.1	182	152.4	240.6	103	94.7	120.8	92.4	101.6	94.7	48	116.3	66.8	21	22.7	20.4	95.3	16.3	50.8	217.6	125.2	77.4	146.8	7.4	60.4	200.1	57	188.1	154.2	-8	102.5	47	84	99.8	52.7	260.6	183.4	83.9	24.4	112.5	174	151.5	112.5	37	94.4	82.3	65	48.5	36.7	120.6	32	20.2	55.6	80.1	39.9	34
"AC002464_at"	21	43	24.8	7.8	19.3	-18.2	48.1	80.1	16	71	-0.6	27.2	-31.3	-14.7	-20.7	-12.6	20.6	37	40.7	-5.6	0.4	64.4	46.6	-15.5	43	-5	-29.1	53.7	-9.1	-32.5	32	11	58	-66	40.7	41	-4.2	56	12.5	34.3	-92.3	-37.6	18	-46.6	-23.1	37.2	37.8	27.7	20	-15.5	1.7	9	33.2	29	23.5	13.7	10.2	19	29.6	36.7	2	19.5	-5.5	9.9	21.8	-12.2	2.5	59.3	-5.8	34.8	13.2	-28.8	-72.8	-0.6	-36	-4	43.6	-59.5	30.6	26	24.1	27.2	-18.6	-18.2	4.2	14.7	37.8	-20.1	9	-10	-19	18.5	0.6	64.1	52	27.2
"AC002477_s_at"	288.9	258.8	301.1	320.6	361.8	292.5	332.5	327	368.5	345.1	348	367.2	335.4	400.7	445.1	279.7	500.9	195.3	331.4	266	330.4	102.6	358.2	340	249.8	335	300.4	310.6	386.2	269.4	299.6	207.8	176.3	473.4	384.9	210.2	331	193	240.3	295.2	249.2	380.6	339.8	285.8	293.8	260.2	258	372.2	212.6	296.2	323	254	299.4	352.3	390.5	473.1	151	155.5	345.3	332.9	269.8	294	411.9	319.9	151	374.8	272.4	282.2	398.9	183.6	319.7	330.9	353	283.4	346.1	300.4	253.5	84.7	411	225.6	281	352.9	373.4	192.8	290.8	77.7	261.5	289	217.1	233.5	250.3	244.7	242.2	191.7	294	274.2
"AC002486_at"	80.8	63.2	52.7	18	63.9	29.6	38.2	131	17	37.8	41.4	67	63.9	33.8	74.8	94.7	84.6	86.9	120.4	63	56.3	247.9	219.2	77.2	82	56.4	36.2	57	78	46.2	34.3	69.8	144	120.2	83.5	58.1	39	74.8	96.8	74.6	65.9	89.1	16	72.9	55.6	68.5	71	182.5	54.1	58.1	78.1	63.9	81.7	52.7	72	68.1	86.4	39.5	40.2	100.7	61.8	40.3	60	54.9	41	37.8	35.5	106.2	98	42.7	39	92.4	125.6	98.9	61.6	72	82	54.5	85.4	47.8	134.7	45	62.3	212.2	66.6	31.5	80	111.3	51	101.3	120	61	52	100.5	120	65
"AD000092_cds1_at"	105	148.7	88	153.7	106	107.1	152.8	184	97	162.9	150	149.4	191.7	124.9	-3.2	74.3	-18.2	136.5	288	123.6	191.7	106.5	355.3	191.8	203.6	113.8	137.5	74	197.1	96.9	126.3	52.5	144.9	267.1	112.5	184.3	181	7.7	214.5	258	129	139	200.7	116	129.1	184.7	175.9	183.6	123.1	135.4	110	132.3	169	74.6	59	127	-10.4	127.2	108	133.2	131	230.4	148.7	48.5	146	98	129.1	276.5	72	46.3	145.9	174	119.1	204.4	205.2	147	161	16	-50.5	149.4	72	120	159	36	88.9	2.3	132	170.6	261	173	126	101.3	153.6	113.5	192.1	168
"AD000092_cds2_at"	321.4	281.3	262.6	289.1	199.3	361	311	110.2	390.9	278.6	368	378.8	461.8	394.9	604.3	470.7	136.1	348.8	437.6	381.8	516.9	116.6	417.5	464.2	411	356.6	324.2	320.8	350.4	354.9	290.9	444.6	445.4	407.6	412.5	438.4	247.4	249.3	622	380.8	270.5	288	361	297.4	534.1	413.2	398	587.6	378	388.5	292.3	391.3	348	246.5	179.7	277.3	429.8	389	262.2	544.5	359.9	303	495.1	668.1	393.3	401.1	342.3	402.4	216.4	190	413	427.4	588.5	380.2	686.6	461	496.1	382.7	578.3	338.5	526.6	333	342.2	492.9	415.2	342.3	501.1	468.6	382.4	404.7	507.6	402.2	335.3	359.5	469.8	356.8
"AD000092_cds7_s_at"	137	230.8	284.3	201.2	235.4	290.7	176.8	243	213.3	343.2	189.2	192.1	229.7	425.4	118	171.2	43.5	267.9	251.6	315.1	460.6	280	335.6	293	385.5	297.4	271.6	254.4	314.9	266.8	207.6	287	484.8	519.6	495.3	544.8	509.3	388.4	221.3	428.1	410.3	426.3	392.3	520.6	308.9	361.3	437	468.2	378.7	252.2	307.3	256.4	265.8	221.9	220.4	249.4	-0.4	379.8	232.1	406.8	234.6	332	368	214.5	183.6	343	399.3	257	235.2	220.3	276.1	431.5	155.5	369.8	255.8	345	163	92.5	469.7	254.5	217.3	252.7	320.9	392.6	217.3	17.1	240.8	358	255	283.9	362.7	196.3	290.4	276.5	304	252.6
"AD000684_cds1_at"	381.5	1460.5	2312.9	610.1	1876.5	611.3	1186.8	754.2	490.7	477.7	1037	1535.5	332.1	480.8	447	497	80.1	1183.5	899.7	456.8	1194.2	1452.7	1088	1298.9	1039.3	294.5	888.4	671.3	1037.5	829.6	384.4	425.4	482.7	179.7	1424.8	1385	435.2	-14.8	963.4	292.1	1142.2	1056.2	732.8	514.9	385.6	797.4	426.1	808	1043.3	430.2	618.6	563.6	636.8	212.8	759.4	351.9	634.2	55.8	742.6	788.2	816.6	719.3	824.7	531.8	793.5	1128	388.3	413	252.3	113.6	372.8	669	877.6	1185.7	696.1	935.7	441.5	1700.1	438.9	1661.3	467.9	409.6	591.4	252.4	379.6	914.8	198	238.2	274.7	229.7	228	175	236.3	198.4	98.8	294
"AD001527_cds1_at"	120	77.4	58.3	112.5	152.4	35.5	258.3	254.6	113.8	198.8	56.2	96	87	90.2	118.9	150	19.6	115	228	65	99.7	335	312.7	101	108.9	226.8	77.2	75	161	126	243	181.5	42	92.4	156.9	144	69.7	35.2	115	131.2	103	49.7	89.2	67.3	28	109.2	147.8	196	82.9	75	135.2	52	120.8	63.9	116.3	190.8	106.3	280.6	84.6	91	71	237.7	79.8	58	97	155.5	50.2	105.3	245.3	690.3	78.2	222.1	87	138.6	125.4	5	-2	133.7	144.8	109.8	434.7	139.3	187.9	74.3	50	161	57	130.9	133.2	51	138.4	63.7	96.2	45	62.3	80
"AF000177_at"	376.6	328.6	408.1	329.8	357.7	481.3	363.9	588.5	411.7	591.5	259.5	571.6	331.2	453.2	189	279.7	171.8	393.8	434.5	327.9	358	190	266.8	437	278.5	353.1	287.2	299.8	234.3	245.2	277	228.7	371.3	719	398	396.1	445.2	369.3	382	480.6	420.5	478.5	350.7	687.4	453.4	921.6	824.3	134.2	463.1	368.5	242.2	936.2	343.2	288	158	234	355.9	218	731.7	740	311.4	334.1	303	224.1	274.9	559.3	226	227.5	540.6	140.1	374.2	415.1	418.8	722	300.3	366.3	103.7	233	119.5	405.9	464.4	362.6	543.9	401.3	265	209.8	277.9	343	372.5	327.9	272.4	289.9	355.5	370.1	342.3	380.2
"AF000231_at"	96.8	142.8	225.7	226.2	310.8	121.4	177.8	111.3	214.9	205.2	168.7	158	116.2	181.6	106.5	220.4	31.5	168.7	148.7	157	253	658.1	45	411.7	146.6	58	186	225	123.1	151.5	106.3	57.7	180.9	109	88	120.2	394.8	35.2	120.8	192.5	110.5	165	144	298.2	144.9	290	371.4	95.8	123.1	209.4	81.7	160	114.7	100.3	99.8	92	134.3	31.6	176.1	228.7	196.2	68.1	141.2	153	101	284.8	45.9	165.5	145.3	22.7	155.2	114.4	51	249.4	47.3	136	224	261.1	127	180	139.3	259.7	259.8	97.2	203.7	137.5	174	148.3	230	198.9	181.5	231.7	332.9	188.9	269	367
"AF000234_at"	206.8	258.8	265	200.4	248.5	427.3	306	164.9	265	338.3	234.2	327	224.1	411	44.1	167.4	55.6	265	199	260.2	325.4	231.6	9	246.7	261.2	139.3	261.7	207.5	261.3	257.3	93.5	135.6	349.7	246.1	244	596.1	338.7	179.3	349.7	604.2	606.2	301.1	440.5	260.9	299.6	357.2	280	296.6	216.4	252.2	112	289	259.1	238.5	190	266.6	109.7	50.5	299	155.7	258.2	230.4	175	91.3	325.5	58.3	348	176.8	198	41.1	275.3	369.8	287	393.8	279	320	191	127	318.2	177	66.2	120	123.5	172.9	272.7	90.7	196	249.7	250	292.8	431	194.9	248.1	191.7	217	242.1
"AF000424_s_at"	500.7	22.7	321.6	221.4	133.2	445	401.1	-9.5	752.5	103	356.5	189.2	472.4	705.9	276	398.1	-4	-17.6	147.5	449.7	478.8	32	-5.7	77.2	121	129.1	990.5	117.2	216.7	692.5	132.5	250.7	412.6	330.1	311	30.8	-6.5	52.5	228.5	100	330.7	330.8	265.9	131.3	709.9	-60.4	22.7	-71.8	387.4	384.3	428.3	313.1	337.3	555.7	222.1	75.9	241.9	-439.5	127	380.5	107	-56.9	88	232.5	231	-29.4	674.2	15	-54.1	-29.4	516.3	48	623.9	118	886.9	213.6	46.5	100.5	-8.5	54.1	-51.8	20	37	739.4	286.1	-20	444.8	1419.5	451.5	838.6	1213.8	1094.5	802	937.9	883.5	444.8
"AF000430_at"	-1.8	-0.8	61	53.4	10.4	59	39	98.9	82	40.7	52	100	31	98	-39.1	11.3	-10.6	64	45	-8.2	8	174.9	78.4	90.2	12	4.5	98.8	102	21	36.7	-13.3	1.6	135.8	175.1	-8.4	48.5	111.6	-14.8	100	150	225.9	76.4	46.4	164.6	75.1	88	53.7	-34.4	92.5	65.9	17.4	87	45	60.4	5	27.5	16.4	-21	121	16.6	84.1	61	3.5	-1.5	57	142.8	-26.2	52.7	37.4	-14.2	32	65.9	48	94	57	68	22.8	41.4	-31	68.5	71.4	79	20.2	-22.5	56.2	-7.8	19.3	59	65	61.6	44	25.2	68.5	38.1	19.6	18.1
"AF000545_at"	195.9	194.6	185.3	150.5	170.8	117.2	164.9	139	161.4	190	191.9	221.3	186.2	185.8	359.6	199.6	418.7	186.8	262.1	213.6	343	78.5	378	158	225.9	254	99.7	177	146.2	273.8	219	392.3	190.9	145.1	165.4	130	58.6	388.4	262.8	258	127	71.1	152.4	121	371.5	136.4	175.9	160.5	191.8	135.4	148.7	171	160	278	210.2	181.5	217.1	224.1	131.9	261.7	136	201.7	185	191.8	150	84.1	211.7	313.8	272.4	487.6	187	149.4	274	190.8	317.9	266.7	132.8	219	253	130	76.3	206	193	306.6	248.7	213.6	187	280.3	181.5	119.7	131.9	182	94.4	165.5	86.2	108.8
"AF000560_at"	109.5	155.2	200.4	142.8	123.5	156.2	252.6	60	47.3	124	130	159.1	146.6	150.5	200.7	239.8	125.7	307.3	249.7	260.2	137	206	330.6	45	245.3	216	127.2	168.4	77	228.7	195.3	212.3	224.8	356.2	463.9	362.6	342.6	162.9	268.4	224	190.7	275.7	165.5	177	154.5	321.1	289.9	442.9	288	184	211.7	141.7	155.8	109	173	178.3	17.9	388.1	163.3	352.7	310.5	283.9	131.9	187.3	122.6	281.7	288	114	234.1	152.1	164.7	277	210.5	402	295.9	78.1	202	272.9	236.3	311.7	658.1	274.2	335.4	348	122	408.1	182	237.3	174.9	280.6	272.4	219.2	155.4	169.3	188.1	248.7
"AF000562_at"	875.8	926	800.2	792	994.1	831.6	815.3	757.5	741	1027.7	926.1	1254.2	1211.8	635.7	2150.1	1203.5	501.8	910.9	1233.2	860.7	1001.8	1248.6	1122	967.9	912.8	756.9	743.5	741.6	726.6	832.2	868.8	1276.6	1096.2	755.7	938.2	712.8	527.5	1132.3	1122.8	1068.6	531.9	885.1	455.8	524.5	875	703.1	844.2	1132.8	604	919.6	805.7	779.7	927.5	842.2	963.6	933.6	727.8	1938.4	859.5	888.2	701.7	943.8	995.6	1013.1	813.2	749.1	1052.9	1047.2	1530.4	592.2	776.6	1208.8	1102.4	868.4	967.2	884.2	757.2	1256.7	1291.4	766.3	855.7	739	731.5	1600.2	909	814.7	1165.5	840.7	1159.4	739	919.5	867	748	949	1125.5	1148.5
"AF000573_rna1_at"	53.4	-9.2	33.4	18	39.9	22	37.4	83.5	81	7.3	18	7.8	164.6	32	25.1	38.1	121.4	-5.5	35	12.5	-13.7	-30.5	170.8	590.5	-14.6	202.2	-11.2	17.4	9	-3	25	-12	237.5	36.7	10.2	-32	558.7	28.7	228.5	286.1	5.6	24	247.4	421	25	365.5	398.7	138.4	34.8	40	6.4	52.7	23	-4.8	-7.7	75.9	-26.6	51	-0.6	17.9	1105.4	24.1	1.2	5.2	83.5	-3	87.1	117	140.5	25.6	5.4	-3.6	56.3	128.9	42.8	-24.5	35.8	3.4	-10	7.8	22.9	173	225.9	-225.9	7.8	56.2	48.9	34.3	39.8	12.5	21.7	-33	28.4	-10.9	-6.8	13
"AF000959_at"	210.9	413.9	445.3	259.1	638.1	386.6	366.5	521.4	411	234	523.9	-3	103	148.7	197.1	1008.2	-17.4	365.4	439.2	237	638.2	299	107.1	280.6	328	444.5	472	586	185.7	371.1	804.9	384.2	193.8	123.5	293	127.8	5696	293.3	498.5	57	340.7	340.2	547.6	917.7	561.5	369.7	394.1	70	113.8	198.8	198.9	458.9	470.4	475.8	163	808.9	222.1	372.4	449.7	334.6	234.6	220.4	285.4	132.8	393.3	267.4	520.4	224.8	-44.8	425.7	439.1	1075.2	305.6	476.1	937.3	284.6	-57.5	441.6	4.2	534.6	-2.2	805.8	361.8	34.5	541.8	397.4	1056.2	568	3896.2	1236.2	1755	1361.8	2162.4	1346.8	2419.5	2447.8
"AF001294_at"	961.8	742	628.6	940.6	1059.6	449.8	920.9	634.7	1150	1919.2	511.6	1479.9	325.4	1490.8	301.9	618.9	191.9	1401	1221.1	364.2	638.2	895.3	1101	1095.8	1256.6	749.7	1236.5	594.8	389.2	911.4	575.6	773.1	1351.6	525.1	832.9	1448.3	844.1	559.9	933.4	533.4	881.8	932.5	1314.2	723.7	756.2	1180.9	1439	935.2	529.8	665.9	841.2	722.7	1650.5	497	856.6	924.2	1095.1	2180.8	892.7	1281.1	665.1	593.2	847.1	691.1	646.5	489.9	1001.3	846.3	1335.1	1462.7	631.3	751	493.4	896.1	450.4	271	512.5	1505.6	1204.6	541.5	621.1	741.5	425.9	1239.2	650.4	356.3	245.6	166	282.7	292.8	272.4	318.8	305.2	346.1	339	288
"AF001359_f_at"	1481.4	1327.1	1028.8	1049.1	1298.3	1022.5	1546.7	890	1014.1	1316.8	1166.2	1302.6	1407.7	1002.1	1846.7	1711.3	4678	1617.5	1800.6	1128.9	895.4	1690.6	1982.2	1155.1	1546.1	1371.5	1099.8	782	1426.3	1428.2	1451.7	2712.4	1342.7	1292.2	1399.1	1630.1	800.9	1721.9	1299.1	1100.1	891.8	975.8	714.4	756.8	1016.4	796.7	1068	1682	1131.2	1076.7	1731.8	943.4	1627.7	1111	1293.3	1766.6	1100.7	2177.1	950.2	922.3	975.9	1132.5	1035	1251.1	808.9	1051.8	1376.6	1397.1	1599.4	4140	1108.6	1778.6	1396.5	1288.3	1509.9	1268.9	1530.2	1305.8	1825.5	1169.2	1568.3	1077.3	1166.9	965.5	1150	2005.7	1439.8	1218	1238	1063.3	1139.8	1225	902.8	1359	1327.4	1107.8
"AF001548_rna1_at"	327.6	672.2	114.2	1171.4	1448.6	1199.1	771.5	113.6	141.2	110.2	538.5	111.6	977.1	65	165	1508.3	585.4	2859.7	1823.4	980.4	665.5	2923	150	939	366	434.4	490	221.5	1218.3	314.4	2492.7	224.9	423	134.2	600.8	251.8	111.6	626.6	1187.7	58.3	293.4	80.1	243	915.6	346	247.8	674	304.1	49.7	224	119	686.7	2269.4	2383.9	2325.2	4000.6	1022.4	199	285.5	116	994.3	386.5	487.6	803.5	1254.2	104.2	290.1	148	75.5	381.4	1444	252.6	267	402.8	507.9	1108.8	1237.3	60.6	231.6	1847.1	22.9	528	260.8	2023.3	1822.5	939.6	2557.5	2617.5	6488.1	2577.6	1803.8	4755.5	2028	3637.7	4016.3	2125
"AF001620_at"	-11.7	-1.5	-16.3	-10	-58	-15.5	11.8	75.1	-16.6	-7.9	-22.5	-33	9	-17.9	-0.7	-11.3	100.6	-2.4	53.2	-3.9	36.7	9.9	35.2	-23.1	-2.3	-15.5	-24.5	-19.6	-0.4	17	-10.5	15	-31.2	-17.7	-23.5	-18.6	4.2	-26.7	-3.6	1.3	-14.4	-4	21	30.5	42.6	-45.4	-56.3	-58.3	-24.8	-11.1	-17.6	-41.8	-13.3	3	-15.5	-8.2	48.8	155.5	-11.4	-43.2	-25.1	-12.8	37.4	-40.9	-18.2	-0.8	12.5	4.3	27.5	27.1	-25.5	-17.9	14	-3.6	-16.8	-7	-53	72	86.7	-16.3	93.8	-45.5	-41.2	274.6	-43.5	13.4	-0.8	27.7	37.8	-7.7	47	176	301.3	95	226	90.2
"AF001787_s_at"	-47.5	-14.9	-39.2	-23.5	-26.6	-37.8	13.2	-93.5	-31.4	3	-60.5	-29	-38.4	-50.3	-13.2	-78.7	1.8	-31.5	-21	-46	-36	-47.4	-4.2	-41.6	-47.1	-29.8	-33.7	-26.4	5	-36	-26.6	-46.7	-4.2	-11.1	-47.2	-16.1	-48	29.3	-33.6	-31	3	-23.5	-70.9	-37.8	-52.3	-37.9	-11	18.2	-46.6	-25.6	-30.5	-37.2	-54.2	-34	-21.8	-46.7	-12.2	-58.3	-55.6	-73.6	-70.9	-1.2	-15	-39.2	-42.3	-24.8	-3	-32.4	5.4	14.9	-40.3	26	-15.5	-10	-80.5	-67	-24.3	-51	-44.3	-68.8	49.5	-46.9	-53.6	-100.4	-29.8	-24.6	-12	-102.6	-24.2	-1.3	-7.9	-100.3	-37.8	5.7	-14.4	-48.2
"AF002020_at"	323.2	517.2	318.5	622	503.9	417.1	245.9	406.3	635.6	490	430.1	870.2	318.7	542.3	260.8	251.2	120.6	353.5	656	377.2	587.7	188.1	276	255.5	185	148	490	296.6	463.7	349.7	277.9	420.6	408.2	535.2	594.3	836.9	284.3	240	370.3	475.4	550.8	373.4	611.1	364.8	459.7	518.9	798.4	689.2	390.1	274.5	157.1	484.3	254.8	252.7	358.8	188.9	293.8	438.7	279	517.3	279.4	393.1	358.8	509.4	578.6	566.3	416.9	454.4	108	69.9	388.5	367.1	473.4	318	428.3	367	363	550	276.5	347.1	522.2	488.1	280	375.6	436.1	214.5	383.9	265	420.6	504	584.8	340.9	459.7	361.2	458.4	521.2
"AF002224_at"	65	55.3	47.8	46.2	39.9	27.2	46.6	42	25.2	104	-4.2	22	8	18.5	470.9	141.7	106.9	20.4	45.9	58	7	58.2	183.8	-5.3	27	53.1	46	18.9	57	134.7	150.5	190	82.4	102	91.3	58.1	54.5	286.9	30.5	62.3	31	-2	-51	-43.1	98	90.2	98	131.4	41.4	62.7	37	-5	21	78.1	91.3	54.5	71.4	215	50.8	44.2	52.7	108.8	103.8	108	24.3	7	103	70	135.8	512.9	58.1	26.9	126.7	128.9	58.1	52	120.8	187	35.5	47.8	133.5	19	56.3	133.5	59.3	89.8	55.6	69.4	89	72	98.9	58.3	48.5	55.8	90.7	47
"AF002700_at"	60.6	21.8	34.8	22.2	3.8	24	102	68.5	-17.7	167.8	20	0.4	55.6	30.8	109.3	92.2	827.1	32	136.5	69.4	66.8	44.1	162.3	45	-0.3	17.1	9	62.7	17	11.3	136.4	106.3	8.2	46.2	47	27.2	73.8	23.9	28.2	53.7	111.3	56.2	94.2	27.5	82	52	116	94.7	77.2	25.2	89	-5	58.3	46.2	11.3	53.9	83.9	505	3	54.5	26	65	51.3	150	11.8	21	7.9	39.9	29	343	-34.5	44.1	69.4	45	76.7	68	347.1	291.8	235.4	23	222.1	11.3	62.3	56.2	85.5	226.2	44	75.5	18.1	-7.7	74.3	1.3	42	86.9	112.5	64
"AF003743_at"	119	83	114.9	107	118.9	105.3	353.3	150.5	110.5	141.5	170.4	165.5	186.2	95.8	230.4	259.5	1067.5	241	212	177.6	141.7	88.9	505.8	150.5	104.4	123.5	84.6	119.1	122.3	159	122.6	337.3	196.6	59.3	73.6	166.6	66.2	335.4	213.6	247	144	109.8	29.6	95.8	216.2	130	167.6	206	73.8	166.5	79	146.8	147.2	125.4	62	195.3	81.5	593.8	131.9	111	145	273.2	172.9	214.5	121.7	142.8	206	221.1	214.5	1097.3	147.7	65	239.5	153	212.3	135	244	230	535.5	102.5	229.4	106.2	147.7	182.9	155.2	384.8	79	134.4	142.9	99.1	159.1	105.5	121.2	181.5	68.5	133.5
"AF005037_at"	33	108.8	39	70.2	123.5	75	32.8	158	107	186.2	73.8	125.7	54.9	211.1	215.4	219.6	291.6	170.8	187.9	186.4	170	259.3	225.2	181	74.6	113.8	82.4	133	124.9	166	72	153.6	230.3	70	151.5	108.9	199.4	290.6	354	153	126	162	128	100.2	151.9	171.9	159.1	228	119.7	98	34	128.3	102	55.6	78.1	82	179.3	226.2	96	313.9	308.6	71.2	267.6	45.9	66	217.3	166	183.4	265	65.4	61.6	224	96.9	175	132.2	165	326.4	245.6	176.5	141	239.4	207.7	333.5	74.3	145.9	345.7	127	148.3	153.7	135.8	103.5	162	88.9	151.5	125	165
"AF005043_at"	60.6	111.3	56.3	75.5	55.8	61	55.1	62	36.2	93	128.2	116.2	66	66	262.9	119.1	580.7	160.1	82.4	65	113	46.2	151	52.8	129	131.9	72.9	79	25.2	121	103	139.3	132.3	226.8	170.3	183.1	232.6	579.8	87.1	135.8	217.1	100	173.1	94.7	141	130	177.8	101.3	127.4	84.4	66.6	63.9	71.1	80.6	74.6	68.1	157	303.6	94	106.2	131	96	154.3	75.5	63.9	188.9	162	113	117	131.6	62.7	147.2	109.7	121.3	122.6	164	245.9	387.4	246	96.9	37.9	140.5	206	88.8	103.8	276.5	119	176	85	124	169.4	120.4	96.2	124.5	102.2	161
"AF005361_at"	-8	9	14.2	24.8	21	3	44.3	96.2	19	27	6.6	29.6	-6.1	-11.6	71.4	43.2	337.3	91.6	12.1	43	-16.4	80.4	0	-6.5	39	42.4	9	14.6	17	43.3	41.7	111.6	28.6	65	73.6	49.7	69.7	183.6	-10	37.8	68.5	34.8	33.4	33.8	83	21	33.2	55.6	3	26	18.1	-9	26	3	35.5	10.6	106.3	147.8	52	17.9	-17.9	0.6	17.1	2.5	-23.7	-13.3	52.6	8.3	45.8	144.7	-0.6	100.2	53.4	5	26	49	52.8	83.9	65	22	103.7	55	43.8	27.6	19	97.1	26.9	4.7	3.7	52.7	29	40.5	32	54.5	53.1	54.5
"AF005775_at"	501.5	707	479.5	657.6	440.1	675.7	482.6	823.6	507.1	2165.4	565.4	973.2	515	646.4	797.8	616.9	1090	600.8	887.8	990.5	894.7	433.6	358.2	907.4	1102.5	521.3	590.2	416.9	478	625.5	749.8	682.6	682.1	648.4	556.5	675.2	707.5	792.9	664.7	476.3	819.2	594	644.7	661.8	1152.7	309	594.1	389.3	1009.6	497	665	376.7	487.3	513.2	663.3	414.4	635.1	709	348.7	698.7	411.6	930	662.2	1070.2	906.8	256.8	594	445	90.5	486.6	508.5	435.5	639.8	450.6	768.3	680.6	739.3	1499.3	1107.2	343.7	788.8	610.3	517	679	684	363.5	635.6	619.7	461.5	593.7	608.2	653.8	625.7	361.2	494.4	640.2
"AF005887_at"	253.5	226.5	205.1	298.7	235.4	351.4	184.4	244.2	202.6	215.4	281.9	302	365.6	259.3	108	131.2	180	116	109.8	268	217.1	92.5	220.2	277	241.1	246.7	189.2	248.3	266.8	230.6	222.2	48.5	258.3	197.6	195	124.5	178	232	287.1	218.3	232.5	184.7	474.2	303.4	274.7	201.3	239.8	162.9	273.4	342.3	218.3	329.9	204	205.3	227.3	276.5	96.2	167.6	250.3	250.7	324.9	220.4	238	313.4	354.6	356.1	270.8	341.6	275.1	47.3	207.5	240	238.3	227.5	253.1	281.2	63	253.4	179.9	246.8	75.2	394.5	196	256.6	126	208.8	206	196.4	125.4	145.8	159.1	185	217.1	190.8	162.6	153.7
"AF006041_at"	451	625.1	566.3	594.9	576	509.4	633.8	421	600.5	468.1	817.6	820	422.2	578.2	964.9	642.1	351	598.9	634.3	658.2	630.5	502.9	621	524.1	540.7	455.6	517	640.8	546.6	641.1	490.8	680.4	559.5	683.6	973.1	856.7	831.4	842.8	856.2	654.6	701.2	775.8	482.3	606	857.2	483.9	611.2	561.8	878.9	500.1	517.8	459.7	459.1	585.1	423.3	434.1	709	786.6	618.4	815.9	670	727.7	840.5	987.1	473.9	667.3	474.3	608.6	500.4	514	549.3	831.2	826.2	526.8	895.1	961	689.2	674.2	354.4	549.1	1377.1	292	534.6	628.8	619.5	437.1	806	772	670.3	641.6	602.6	626.2	428.1	634.8	713.3	782.1
"AF006084_at"	1833.8	1786.3	1920.7	1372.3	1344.9	1702.9	2074.5	924.6	1026.3	3848.6	1309.3	3145.5	1376.5	2713	541.2	1325.8	877	1984.2	1701.5	1357.4	1971.5	1869.1	1128	1161.7	2587	1023.4	2219.2	1584.9	788.3	2458	844.4	1550.7	1300.6	1376.5	934.2	3749.3	828.7	1083.5	1269.1	1678	2014.9	1424.9	1272.8	1939.2	3088.3	1771.9	2413.2	1803.1	4020.3	1582.8	1617	1260.4	2233.2	1463.4	1187	1149.1	1251	1478.9	1076.3	1538.2	2205.9	1266.2	1227.7	1804	1985.5	871.3	1598.2	1927.5	1064	396.6	1522.3	624	1957.9	1641.8	2121.4	3842.1	2526.1	3484.2	1828.3	1665.8	2692.1	2656.8	3954.2	1924.5	2465.2	1236.5	1659.5	2191.3	1595.1	1557	1647.9	1790.7	1334.4	1668.7	1211	1189.9
"AF006087_at"	405.8	265	390.2	315.9	278.4	219	333.5	319	325.2	303.6	468	324	444.8	338.2	298.4	562.3	17.2	380.1	753.2	353.7	476.1	1400.3	644.8	544.3	677.8	182	538.3	397	401.2	500.4	210	480.7	454.1	293.8	347	146.2	279.1	184.7	459.5	233.5	326.1	210.2	159.9	240.6	601.3	357.2	289.9	458	358.5	434.2	538.6	516	517.6	329.2	127	292.5	253	524	326.1	528.2	535.6	285.5	651.5	461.3	346.1	383.8	410.3	516.8	410.2	-8.2	365.2	393.2	734.1	569.8	725.3	593.8	449.6	446.1	343	393.4	447	400	481.3	664.5	429.4	176	588.6	656.8	547.7	517.2	478.9	646.3	381.2	497.7	415.2	479.3
"AF006609_at"	23.5	32	40	10.8	-0.8	16	-31	58	-0.4	3	37.6	17	-24.2	28.4	137	-29.1	-51.9	63	-4.3	32	70.2	70.2	57.8	52.8	81	8.2	19	40.2	17	22.9	-23.8	81.7	101	0.8	45	26	-16.3	-87.8	41.4	11.3	-9	-53.4	-68.5	-117.9	9	46.4	55.3	-3.6	65	44	-28.1	53.4	52.8	-3	-28.9	31.2	-93.7	58.5	-23.5	17.9	-8	3	18.8	53.4	42	-29.4	56.4	21.8	68.5	-16.6	58.1	89.1	63.9	30.5	-12.5	23.5	70.1	13.7	56.2	54.1	-143.6	13.7	23.1	28.4	58.1	-16.9	16	40	35.5	20.2	130	46	21	115.3	79.9	-5.5
"AF007111_at"	63.2	75.1	50.6	60.4	30	55.3	72.8	167.1	30	32	72.9	50.6	76	41.4	365.4	20.5	178	112	65	73.6	67.6	-123.4	181.4	70.8	50	79	58.3	72	94.2	79	113.8	161.6	81.2	72	74.3	48.5	22	147.2	158	62.3	65.9	47.3	88	45	68.5	68.5	109	93.6	53.4	79	69.7	63.9	52.8	47.3	74.6	73.6	162.6	169.7	80.1	88	114.4	75.9	151.5	84.4	36.2	59.7	104	84	82.9	154.3	63.9	90.2	60.4	98	65	72	131.9	147.7	50.8	27.2	120.6	20	69	209.9	68.9	133.2	22.4	45	58.1	52	46	2.1	20.2	35.5	53.7	35
"AF007551_at"	317.9	156.1	166.5	194.8	111.6	189	58	336	124.5	287.1	206	473.3	103	304.7	539	67.3	129.1	172.9	67	196.2	106.3	132	51.2	137.5	123	94	133.2	472.4	137	277.4	115.5	73.4	134.7	175.1	316	447	177	176.1	215.4	652.5	246.5	235.9	430.5	320.9	197.1	124	322.7	299.8	392.8	151	242.2	179.3	152.6	111	234.3	119	164.9	326.6	161.2	510.2	192.7	106	324.8	206.9	165.1	294.4	263.1	281.4	103.6	108	144.9	98	148.1	187	138.6	344	100.9	32	101.6	225.6	207.9	523.8	364.2	271.7	253.5	81.5	171.7	174	127.2	156.2	127	127.6	135.4	136.5	172.9	171
"AF007875_at"	345.3	423.5	462	461.8	394.9	392.9	408.5	882.8	374.3	508.9	389.8	523.1	293	477.8	558.8	316	360	408.2	429	484.5	561.1	515.6	433.1	355.9	429.8	472	354.9	551.6	276.5	379.5	356.7	342.7	686.6	563.2	327.3	348.9	983	424.5	329.4	644.5	481.1	509.2	845.3	674.6	436.3	573.4	581.7	294.4	806.3	385.7	254	371.6	373.2	417.3	433.2	364.5	506.2	763.8	368.5	418.9	315.1	368.9	454.5	568.9	562	717.7	205.1	562.3	385.2	278.3	454.8	369.8	482.5	336.4	495.3	483	467.2	592.7	543.3	698	367.1	474.7	710.7	427.7	392	338.8	504.3	483.2	517.4	413.7	415	506.9	575.6	435.2	556.6	457.4
"AF008445_at"	434.1	629.2	809.7	589.8	1153	597.5	933	763.3	494.6	1601.3	623.5	818.4	317	1065.8	217.3	760.2	669.6	634.8	265	412	387.2	1058.2	106.2	1093.7	668.8	622.9	784.6	730.7	289	526.4	961	657.2	1117.4	1577.8	188.2	356.6	390.9	995.3	1039.5	347	873	845.9	736.9	722.5	707.1	271.3	649.4	182.5	1242.4	766.9	418.6	604.2	629.8	725.8	874	522.3	1512.7	105.5	433.5	450.6	308.6	530	530.3	720.9	461.9	72	616.9	382.7	307.7	396.6	453.9	596.6	842.2	279.7	638.4	1123.1	432.2	700.8	1054.9	586.4	845.1	295	308.7	535.4	448.6	515	346.2	567.2	381.7	600.2	478	663.8	665.9	481.2	501.3	444
"AF008937_at"	95.5	88	113.4	147.2	130	162.2	96.9	357.1	152.6	192.4	126.3	224.7	153.6	164.9	297.3	285.2	201.3	168.7	223	194.4	237.3	389.5	279.7	185	241.1	228.7	158	176	183.6	84	98.8	157.1	148.7	102	145.1	96.9	343.4	246.1	217.1	153	137	108	380.2	202.8	212.8	127	185.3	144	147.2	150	166	139.3	119.8	99.5	177.4	139	269.4	189	338	208.7	314.2	139.3	175	133.7	134.7	325.4	214.5	181.5	178	679.3	157.1	99.1	154.7	110.7	164.4	178.4	329.2	326.7	278.4	159	255.6	177.2	265	468.4	185.3	123.5	118	111.3	122.6	72.8	114.7	157.1	68.5	77.2	222	132.3
"AF009301_at"	190.8	568	204.1	415.6	430.9	256.2	94.7	578.6	553.7	388.1	293.4	388.5	252.7	329.1	355.7	197.5	203.2	323.4	668.3	315.1	450.6	80.4	56.5	362.1	117.1	150	189.2	284	374.1	270.3	89.8	208.7	410.1	575.5	589.7	450.7	590.7	218.3	319.1	846.9	475.6	380.6	690.7	544.3	434	432.8	461.8	644.4	410.3	205.2	202.4	367.8	319.9	319.4	411.8	311.4	237.7	118.9	595.6	672	436.3	315	723.4	600.2	407	399.5	377.1	430.3	720.9	178.8	257	662	183	422.7	394.5	711.5	594.7	131.9	666.7	464.2	208.8	238	427.4	121.7	407.7	173	386.5	322	449.7	323.4	394.1	298.3	353.5	374.5	450.5	485.5
"AF009368_at"	307.6	238.7	295.5	387.1	373.9	398.4	379.6	448.8	406	392.7	374.2	648.8	294	345.7	608.1	507.5	885.5	503	460.6	327.1	336.3	844.8	593.8	406.2	399	211	331.3	334.8	415.3	443.8	377	511.9	513.1	408.5	430.1	499.6	258.8	459.8	462.2	374.6	409.6	450.8	460.2	381	458.8	431.2	441.1	481.7	332.5	364.8	309.5	306.4	316	337.4	296.4	305.8	633.2	290.2	375.1	440.5	437.5	406.3	593.6	601.2	338.6	338.8	491.5	447.9	678.2	407.6	408.6	575.4	397.8	267.8	400.7	479.5	607.1	332.1	387.3	492.7	387.4	507.3	387.7	588.4	352.3	288	394.1	250.7	423	392	382.8	343.6	318.6	462	386.2	425.2
"AF009426_at"	46	16	46.4	61.6	9	74	72	156.9	48.5	28	87.1	-3	36	46.4	67.3	36.4	73.2	10.8	53.9	100	62	190	22	6.6	30	17.1	45	2	67.6	32	36.7	21.7	60	24.6	39.9	8	21	22.4	21.6	36.7	45	5.6	44	7.8	72.8	1	24.3	59.3	33.4	55.3	33	42	23	119.8	32	125	21.9	-7	12.5	76.4	1	26	57	72	14.6	45	104	2.3	-12.2	56.5	67	20.3	23.1	3	54.1	92.4	53.7	-54.5	98.7	75	-19.9	7	27.2	-3.5	55.3	29.3	78.1	45	96	28.6	68.5	67.6	68.5	76.4	55.3	44.1
"AF009674_at"	259.3	81	317	502.6	353.7	419.2	73.6	491.6	200.9	565.2	231.8	387.7	-23.4	319.3	51.5	-53.2	-38.6	128.8	83.5	254.5	305	-31.2	0.4	384.4	259.7	170	279	532.1	353.5	226.8	45	-169.5	600.3	314.7	662.7	531.8	651.5	68.5	322.2	853.6	625.1	415.7	429.3	524.5	-21	499.8	363.9	397.1	290.8	313.4	-24.2	276.9	247.2	289.1	214.5	154	-10.4	74.9	375.1	327.1	219.1	281.4	103	347	378.8	352.1	359.2	134.7	-8.6	-112.2	326.7	195.3	18.9	285.2	-46.3	249.2	24.5	-610.9	41.8	274.4	98.7	211.9	306.6	17.9	439.5	-25.5	231.9	136.1	144	152.8	309.3	29	277.3	133.2	-39.3	169
"AF010193_at"	280.6	259.7	148	265.9	309.8	328.1	163.7	248.8	318.8	124	373.4	314	292	246.8	286.2	376.1	357	372.5	288	366.6	467.9	224.9	153	236.6	341	330	351.8	277.7	239.5	420.6	338.4	165.1	358	303.1	503.1	250.9	142.6	246.1	398.9	456.5	475.6	378	235.7	228.6	317	479.3	381.8	368	202.4	424.6	136.1	432.4	254.8	366.6	348.8	370.3	715.6	419.3	425.1	788.2	302	258.4	323.6	552.8	265.8	361	345.6	285.5	85.4	274.7	364.5	278	164.4	166	341.4	361.9	631.5	283.2	111.8	568.6	204	180.4	219.9	54.7	291.7	400.3	311.8	219.6	389	470.7	503.5	409.5	610.8	278.1	509	492.8
"AF012024_s_at"	112.6	77.4	121	80.6	77.4	142.9	75.1	97.1	52	76.4	53.7	52.7	70	56.3	139.3	70.4	46.5	94.4	39	88	132.3	56.6	98.9	118	45	96	118.9	95	146.2	58.1	116.3	30.9	128.3	131.4	70.8	158	103	-41.8	57	94	78.1	40	109.7	189	46.2	78	154.2	117.1	52.7	100.3	92	142.8	100	83.1	84	101.6	76.9	11.8	102.4	105.3	91.3	71.2	177	110.7	128.2	16	75.2	128.9	128.9	119.8	86	103.6	95.8	118	81	24.3	-6.7	89.8	-4.8	59.7	96.3	88	114.4	96.5	83.9	46.9	118	120	77.4	81.7	57	130	88.9	50	109.8	99.8
"AF012270_at"	17.4	-11.2	-29.3	-5	-39	-28.5	7.4	2.5	-5.3	22	3	-35	-7.7	-54.6	150.5	-32.9	88	75.1	-34	-2.1	-57	106.5	45.8	-27.4	-72.4	29.8	-31.4	-4	4	-10	3	-15.5	-35.3	41.6	-12	1	-39	106.3	6.3	-48	-23.5	-21	10.4	24	-55.7	-67.6	20.2	55.6	-31	-21	5.6	-26	-7.7	-66	2.3	3.6	-8.5	26.4	3	-2.4	7.8	-7.3	12.2	-5.7	-34.6	76	23.2	69	21.6	245.3	-43.1	-35.3	-19.2	-1.8	-38.4	4	230.6	175	-8.2	-56.5	28.8	-21	-10	95.7	-52.2	25.2	-73.7	-1.5	-7.4	-22.1	37.8	-35	-33.3	-10	29.8	-23.4
"AF014958_at"	66.8	98	167.4	104	142.9	117.2	145.8	177	215.7	110.2	132.3	77.2	176.8	239.7	190	216.2	40.2	153	316	126.8	196.7	263.4	77.2	183	68.5	54.2	158	111.1	182.5	114	105.5	431.8	293.4	186.6	245.1	110.7	114.4	148.3	250.7	129.1	126	206.7	287.1	79	236	133.8	144	78	191.8	144	113	115.5	117.2	96.2	89.1	85	78.3	71.5	129	163.7	79	131.2	167.1	214.5	119.8	90.5	87.1	200.7	186	115.5	96.2	104.7	222.1	235.7	226.8	113	178.7	201	45	100.7	267	196.6	171	302.5	228.8	216.4	117.2	192.4	318.8	316	384.4	259.9	344	191.7	265	317
"AF015910_at"	228.2	223.9	166.5	190	197.6	178	319.9	42.8	169.4	217.3	207.9	302	255.3	166	550	192.1	983.5	335.2	457	230	289	66.8	405.3	144.9	345	274.9	186	319.8	196.2	221.1	340.5	501.6	280.6	232.5	347	350.6	185	35.8	474.7	318.9	155.2	153.3	189	127	331	210.5	211.1	390.2	161.2	210.2	214.5	150.5	174	228.5	161	186.8	250	210	225.7	367.7	237.7	299	200.7	213.6	194.4	195.9	269.1	413	231.9	2013.1	235.2	326.6	360.5	277.9	288	306.6	229.7	126	439.8	179	255.6	290	294.2	425	288.9	380.9	258	282.6	399.3	224	286.2	254	187.2	190	296	282.5
"AF015913_at"	352.3	1129	498.3	366	826.3	790.5	402.8	746	507.9	1247.3	1420.9	1879.9	622	805.9	1026.6	595.3	165.3	451.5	440	800.7	491.5	498	688.3	522.2	507.1	902	475.9	727.6	562	432.6	418.7	190	566.5	1026	483.4	682.8	1122.2	758	473.8	1164.4	807.2	692	764.8	861.3	501.5	633.2	732.6	1445.5	457.2	901.4	559.4	895.1	476	500.4	438.6	535.3	586.6	905.3	1181.9	731	794.8	1122.7	828.4	487.2	399.7	1173.8	527.5	976.6	744.8	383.9	463.4	899.1	847.5	766.7	548.4	839	555	630.2	618.4	597.4	1058.7	607.9	664.2	425	495.4	378	385.6	356.5	576.3	348	240	405.9	392.2	256.5	442.8	466.8
"AF015950_at"	-13.4	3	72.9	113.5	106	-0.6	148.4	221.9	-13.3	188.1	-6.5	76.4	-39.9	134	277	202.8	63.6	160.1	238	39	200.1	83.8	420.8	27.5	18.5	225.9	-68.5	131	234.3	157.1	198.9	169.6	82.4	149.4	150.5	161.7	258	319.3	39	261	180.4	73.8	250.9	166.5	40.2	214.9	222.1	45	174.8	6.6	120	24	-8.4	67.6	142	202.2	118	126.3	52.7	96	46.4	228.3	98	-32.2	115	204.3	1.5	172.9	111	768.6	110.5	86	-66	406.5	-59.7	-3	39.5	396.9	420.9	111.6	406.3	261.5	241.1	85	70.4	196.2	303.5	121	97	108.9	221.2	70.2	135.4	78.1	56.4	145.1
"AFFX-BioB-3_at"	158	125.4	128	134.7	135.4	64	144	410.1	126.3	90.5	21	127.4	135.1	207.7	34.7	130	111.8	102	29	76.7	75.1	-24.7	-23.2	198.9	167.8	134.7	107.2	142	122.3	77.4	104.7	82.6	38	47.3	102.4	65	12.5	1269.7	48.5	397.8	217.1	68.5	67	66.2	91.8	110.5	601.9	40.7	96.2	68.5	78.1	127.4	134.7	141.8	155.5	119	7	238.8	201.6	101.6	116.2	97	121	17.2	141.2	292.3	66.6	182.5	43.3	-5.2	182	69.4	24.6	115.3	94.2	127	358	58.5	7.8	65	14.8	37.6	58.3	-65.6	29.6	28.7	82	45.9	27.5	84.4	97	86.2	89.8	31.1	110.7	78.2
"AFFX-BioB-3_st"	1.8	65	57	40.2	6	35.5	20.5	31.2	83	30	40.2	62.3	86	33.8	72.5	61.4	373.5	102	216	116.2	-50.2	169.3	136.4	13.2	138.6	-0.7	63.7	67.6	47.3	108	-6.9	22.4	62	111	136.5	32	67.3	269.4	178.3	84.1	47	25	98	10.4	59	70.8	156.7	61.6	61.6	29.6	3.9	32	57	48.5	44	92	-51	73.8	70	21	56.3	20.5	43.2	108.9	54.5	98	26.8	180.6	9.8	15.7	71	68.5	133.7	32	128.2	166	62.3	-119.9	107.3	100.7	111.8	110	114.4	82.8	92.5	119.8	93	48.5	34.3	39	108	-22	32	65	72	43.3
"AFFX-BioB-5_at"	134.7	161.4	131.8	184.4	150.5	157.1	140.5	239	134.7	179.6	85.3	221.3	179.6	220.4	26.4	37.2	-7.4	-0.6	-20.4	21.8	104.7	-1.6	-48.7	205.1	-26.3	117.2	132.2	125.6	192.7	50.8	32.8	4.4	169.4	66	52.8	2	61.8	1088.7	22.9	357.4	54.5	26	73	50.8	70.2	43.8	559.3	35.5	5.4	90.2	94	154.3	113.8	110	194.7	95	-21	85.2	213	85	82.9	110.5	-5.5	7.4	198.9	264.1	72	79	159.1	35	176	18.9	72	42.8	59.3	55.6	51	-293.5	-247.4	26	23.7	-21	38	-102.3	37.8	-19.3	14.2	17.7	9	73.6	-3	35.5	24	9	27.5	73.6
"AFFX-BioB-5_st"	85.3	85	49.2	56.3	43.3	52.8	131.2	285.9	69.4	93	79	80	111.6	61.6	237.7	224.1	1081	180.4	158	129.2	80	371.4	152	72	164.2	80.8	81.2	42.6	113.5	159	118	313.9	88	125.6	102.4	166.6	99	387.4	128.2	156	86	86.9	133.5	58.6	136	104.2	170.8	79	58.1	71.1	68.1	56.3	71.1	27	65	167.6	387.2	630.7	78.1	80	70	158	73.6	183.8	56.2	110	144	149	118	288	66	111.6	153.9	174	140.8	93.6	704.7	229	521.1	79	336.4	71.1	103.5	170.6	83.9	477	127	6.4	153.7	133.5	174	130	98.8	79	240	176.5
"AFFX-BioB-M_at"	224.7	246.5	208.4	244.7	223	217.3	22.9	590.4	219.8	153	129.1	318	221.5	320	5.8	42.6	26.8	5	-26.2	8	169	-106.9	24	314	47	118.9	197	223	227.3	80	167.6	-8.7	100	40.7	17.7	21	33.4	1986.3	73.6	529.3	164.4	72	88	109	118	126	985.3	-17.6	146.2	172.9	110	227.6	160	231.2	269.4	178.3	-36.4	21	348	91	122.8	193.2	9	0	273.2	422.7	133	122.4	198	2.5	288	115.3	148.9	72	88	148	4.3	23.5	-27.6	67.6	-31	4	-23.8	-19.8	46	14.2	-17	42	10	57	-28	12	108.8	53.9	25.3	50
"AFFX-BioB-M_st"	16.7	31	39	65.9	6.8	19	55.8	2	49.7	5.6	-21	33.2	-16	-41.7	203.3	16.5	324.5	7	-29.5	-17	2.1	29.2	168.7	-42.7	43	31.2	-6	14.6	54.9	43.3	55.8	71.5	-27.8	36.7	-11	33.4	-23.5	150.5	-2.4	108	50	-23.5	41	-29.3	-46.3	-36	60	32.9	39	-22.2	77.2	-19.4	74	5.6	-19.2	17.2	10.8	145.3	1.8	92	37.6	74.3	49.2	41.7	13.2	17	38.1	44.1	34.3	137	29	2.4	-20.1	-3.6	-6.5	84.6	282.5	-20.6	74.3	18	19.9	17	34	128.2	29.6	313	29.4	26.9	-6.5	52.7	30	91.3	11.3	40.7	55.9	8.1
"AFFX-BioC-3_at"	713.8	628.1	649.1	820	684	612	280	1692.6	684.5	697.4	320.8	918.2	695.1	824.2	375.1	748.3	31.2	1101.9	1010.2	625.6	1169.7	722.2	601.1	818.5	780.5	416.9	505.3	634.6	651	919.2	476.2	379.8	981.4	509.5	886.5	642.2	689.1	3671.3	911.4	1352	1067.6	722.5	791.4	745.2	1311.4	798.8	1967.3	1082.1	742.8	310.7	352.6	666.6	442.7	819.1	602.6	723.1	329.8	572.4	1013	1045.1	1038.2	462	999.6	503.6	807.2	886.4	1486.9	1238	1087.9	46	901.8	1562.5	902.5	965.3	1258.6	1400.4	246.8	463.7	188.3	728.8	422.5	422.2	539.2	158	744.7	372.8	952.3	501.4	552.5	650.3	683.8	663.8	751	961	974.8	780.3
"AFFX-BioC-3_st"	-9.5	-33	-6.5	-6	-34.1	-12.8	-1.8	61	-33.7	-18.5	-14.7	-66.7	-1.7	-16.3	11	36.4	7.9	30.3	-4.9	-3	16.8	52.4	73.8	-1.8	17.9	-9.5	-7	-2	1.3	10.2	-80.7	53	12.9	44.1	-27.2	0	37.6	36.5	0.6	-66	-2	-17.7	0.6	22	1.7	18.5	26	32.9	4.2	-23.3	-45.3	-10	-17.7	-21	-6.1	-1.6	4.2	63.5	-23.5	0	27.2	-36.5	49.9	0	-16.9	19	17.7	16.7	14.4	32.5	17.2	6.8	-42.2	-21.8	0.8	-22.2	170	42	6.3	-13.1	-7.1	-6	-11.2	59.5	-43.5	7.1	33.2	-60.3	-25.7	54.9	49	-7	-5.3	7	0.8	-10.8
"AFFX-BioC-5_at"	1158.7	1078.2	779.6	1036.2	1094.7	863.4	781.8	2212	937.3	1113.7	621	1156	1043.8	1028	1067.7	844.1	1959	950.8	941.8	723.7	1097.9	566.9	670.7	1017.3	797.4	1082.2	681.7	822.7	985.1	798.2	1320.3	775.4	830.1	453.6	541.3	545.7	470.3	4797.4	847.6	1375.1	779.2	596.6	615.3	521.9	994.2	656.9	2128.8	918	570.6	687.9	783.3	820	763.6	1182.7	883.2	1346.8	677.2	908.7	1257.8	891.3	823.1	1158.4	709	465.8	1032.8	1289.6	1124.6	887.7	1186	1067.7	1093.4	1024.3	702.5	900.4	1001.1	1031.8	1075.3	940.2	838.9	680.3	550.9	443.3	540.8	505.2	607.6	1183.3	713	475.4	543.2	579.1	583.2	474.3	632.2	821.7	722.7	816.4
"AFFX-BioC-5_st"	-6.5	-53	4.5	-60	-80.4	-41.3	-33	9.8	-15.5	-65.2	-21	-69.7	-79.2	-0.6	-7.5	-24.8	38.3	19.8	-47.1	-16	-47.2	57	24	20	-18.2	-2.5	-45.6	-9	-27.4	-42	-35.1	162.4	35	-62.4	-20	-13.7	-39	43.7	68.5	-11	-19.9	14.8	-15.5	-17.3	-31.7	-11.6	-24	61.6	-1	-52.9	-41	-33.5	-16.6	-55.5	-87.7	-29.7	-21.9	-25.5	-49.8	-16.4	5.4	-91.2	45.7	-10.7	-40.7	-51.6	-85.8	-46.5	-77.9	27.7	-78.5	30.3	-52.8	1.2	-90.2	-89.8	45	-359.4	120.2	-78.6	14.8	-18.6	38	-62.2	-47.2	57	-18	15	-89.3	6.8	5	7.3	-14.9	-30.2	-41.8	-5.5
"AFFX-BioDn-3_at"	2264	2974.7	2116.5	2520.4	2647.2	1923.7	1388.6	4566.8	1834.1	2727.5	1473.7	2620	2250.5	2501.8	5739.2	6259.7	6463.4	8218.3	7093.1	5435.3	6700.2	5930	5501.4	2640.3	6580.4	2154.2	1606.7	2309.2	2550	7025.1	2918.3	6669.4	7955.1	5921.9	7700.2	7103.5	4916.9	12481.2	7264.3	6175.2	8881.1	4939.2	5912.2	4821.7	7886.1	7147.3	8975.5	7440.5	6198.3	1708.4	939.8	1892.2	2082.3	3044.3	2247.1	3384.1	4562.2	7665.5	3330.4	7560.4	7397.8	2868.1	7073.8	5383.6	2968.6	3174.4	8286.6	7500.6	5214.6	3161.3	3294.9	9924.7	5970.5	7788.1	7507.6	9568.2	5467.4	8612.9	7242.8	6197.5	4891.1	3579.9	4576.4	2609.2	6418.3	7450.9	7022	3514.3	4732.2	5163.1	5230.7	5153.1	6161.2	7973.7	6728.8	6594.7
"AFFX-BioDn-3_st"	41.2	18.9	7.5	-9	40.7	56.2	-15.8	6.8	33.4	-3.7	17	27.2	37	65	103.4	170.2	-3	256	245.9	93.5	211.9	239.2	263.9	-4.2	246.8	2.5	23	9	14.8	173	-19.6	132.8	328	288	308	219.8	172.9	17.2	205.2	1.3	309.8	134	230.3	181	230.8	187.9	-37.9	221	146.2	9	30	42	61	26	3	9.8	93.5	223	26	335.4	184.7	-12.1	242	190	40	6	334.9	211.7	182	63	52	215.4	176	262.2	209.6	199	211.1	513.8	179.1	175	134.7	110	102.5	115.1	138	105.3	132	235.4	125.4	218.3	127	120.4	210.4	339.5	219	178.2
"AFFX-BioDn-5_at"	503	783.3	739.1	973.9	903.5	778.5	347	2192	687.2	841.6	362.6	795.3	540.6	910.7	-51.9	577.8	-26.6	860	700.5	636.5	1102.8	521.5	562.5	966.6	511.3	721.2	520.4	792.1	884.9	994.7	569.7	327.7	887.3	650.3	890.5	793.7	623.5	5965.6	960.2	1449.2	1192.9	694.5	850.7	721.9	1121.2	871.7	2693.9	837.2	720.3	354.6	280.9	618.6	589.9	909.7	738.1	853.7	349.8	978.8	1145.3	1189.6	1052.3	476	935.8	218.3	927	1328.2	1252.6	1013.3	731.3	127.6	1009.3	1176.8	599.1	804.1	881.8	1306.7	914.6	266.6	369.8	849	235.7	438.3	534.6	30	773.7	502.7	619.4	376.5	487.9	645.9	639.9	581.2	848.7	795.6	910.5	802.9
"AFFX-BioDn-5_st"	11	108	70.2	22.2	44.1	52.8	9	200.1	91	70	23	65	42.4	80	35.8	88	130.9	191.8	155.7	186.4	245	343	73.8	95.8	329	172	75.5	114.2	50.8	191.7	158	181.5	251.6	186.6	59	158	195.6	428.1	294.2	243	243	134	80	120	155.4	214.1	91.3	172.8	158	76	16.7	23	26	87.2	9	150	-7.4	359.1	91	154.5	157	24.8	78.2	102	79	94.2	321.1	312.7	349.8	46.3	46.4	243	253.6	206.7	200.7	295.2	421.2	387.4	350.7	223	21.8	-11.2	125.4	23.5	159	116.5	210	135.2	151.5	137	73.6	117.2	195.3	195.1	136.5	208.1
"AFFX-CreX-3_at"	6369.7	12848.9	11910.1	10734.9	12950.8	10443.1	7156.7	18940.3	8435.3	13408.5	8036.4	12615.2	10837.7	13007	13660.4	11830	10738	15953.1	17267	11015	13555.6	12132	15430.6	14239.8	13897.2	12547.5	8973.5	12031.4	14022.9	16395.1	12930	13704.6	16335.1	13840.9	17042.5	17549.5	11402.5	31193.9	17671.4	14150.6	19330.1	13093.2	16965.1	13331	19195.6	22801.1	25798.4	13541	14267.8	8047.8	7752.8	9504	12833.3	12196.5	7444.3	14418.1	11660.8	14441.3	16881.4	16896	21572.2	12630.6	18550.7	11568.6	12099.4	15378.8	15224.2	16772.2	10287.8	12912.5	13466.2	21611.8	13347.5	16611.6	14518.5	15437.7	15128	17745.9	11782.2	16015.2	10598.8	12269.9	10301.2	8676.3	16744	15652.8	10523.6	10643.1	13435.1	13817.3	12936.3	14516.6	17100.7	15513.8	15855.2	16520.6
"AFFX-CreX-3_st"	0.6	54.5	36.2	41.4	8.2	7.5	-43.6	-60.6	25.2	6.4	1.8	-16.6	40.7	35.5	206.9	264.1	194.7	351.9	228	271	350.3	20.1	271.4	49.7	383.2	55.3	-0.6	14.6	-5.6	356.6	1.2	199.4	242.1	241.1	257.7	251.8	294.2	217.3	265	102	365.3	306.7	296.2	331.7	434	384.2	147.8	391	338.9	9	-2.3	5	5	55.6	78.1	84	291.9	294.7	27.2	355.1	380.5	5	400.6	179.3	-5.3	30.8	420.6	384.3	175.3	12.1	37.6	519.8	350.5	393.8	434.8	421.2	222.1	314.5	287	330.8	36.3	206	248.2	121.7	282.2	226.2	218	226.8	167.6	253.2	268.7	127.6	396.8	289	259.7	198
"AFFX-CreX-5_at"	6881.1	10920	9235.5	11800.2	11533.8	9141.9	6678.2	19662.1	8095.9	12213.9	5649.7	11064	8784.7	11809.4	4101.7	4121.5	4092.2	5538	5089.7	4117.4	6137.1	3467.2	3490.6	12912.5	4980.7	11016.8	7164.8	9313.3	12059.4	5367	10698.3	4404	5934.4	3606.1	5076.7	4605	3504.3	27462.5	5169.4	12149.3	6899.7	4202.1	4911.7	3371.9	6793	7317.8	22130.5	5006.1	5938	6268.1	4978.5	8028.7	9349.5	10673.5	8981.6	12816.7	3286	6176.7	15720.6	5620.3	5783.2	10483.7	5557.3	3528.4	12954.5	13311.1	6530.9	6007.6	3952.4	12190.7	12661.6	7098	4633.8	5727.6	6077.2	7586.9	5175.6	4297.8	4698.5	4903.8	2990.3	2471.5	3345.8	2669.4	5376.5	5359.7	4428.8	2662.9	3528.4	3598.5	3681.8	3548.1	5717.4	5402.1	4859.3	4788
"AFFX-CreX-5_st"	-6.5	30	7.5	46.2	60.4	68	-30	23.2	39	72.9	32	25	33	54.9	37.9	-6.5	24.1	119.2	62.7	46	79	45.6	151	56.2	75.5	-10	58.3	45	0.4	9	-8.7	3	116.2	78.1	131.1	77	18	18.3	-7.7	65.9	90.2	54.5	47.8	94.7	72	108	49.4	75	96.2	25.2	17.4	17.2	24	14.8	-19.2	0.7	-44.3	123.5	17	44.2	74	16	160.3	80.8	52	52	103	84	29	-18.2	27	78.1	5	59.3	-36	62	33.6	54	33.5	54.1	-9.1	33.4	16.8	-6.8	74.3	-3	59.3	96	44.2	84.4	110.5	72	114.7	108	88	123.5
"AFFX-DapX-3_at"	-2.4	8	-7.7	-5	-34.1	-24	-4.4	17.7	10.4	-1.7	-0.6	13.2	1	-6.5	152.4	-15.2	9	40.7	-2	-32	-6	54.9	-20.6	-36	26	-14.9	-11.2	29.6	13.7	10.2	19	91.3	-41	21.7	-24.8	19.3	-3	-2.3	-6.5	-15	-19.9	-14.4	-7	23	-10	17.2	-32	55.6	4.2	4.2	-4.6	-17.9	2	1.3	-35.2	4.2	16.8	57.7	-27.2	-17.3	10.4	-8.4	-4	45.9	1	18	-6.2	-9.2	-30.6	46.7	13.2	-0.6	-15.5	29.8	3	-5	-2.8	16.5	37.5	-34.5	-3.9	3	-3.9	72.5	-26	113.4	-4.3	-8.4	-21	13.7	-0.4	5.6	16.8	-18.2	-8.4	-15.9
"AFFX-DapX-5_at"	-30.5	-12.4	-54.9	-22.2	-14.4	-66	29	-21	-25.6	-21	-56.5	-61.6	12.5	-56	71.4	33.8	349.5	4.3	35	6	-26.6	143	54.5	-37.1	43	-2.1	-54.2	-67.9	-42.4	-21.9	51.1	29.3	55.6	-6.1	-18	6	-42	95.5	103	-18	-37.6	18	6.6	11.8	-18.6	-3	35.5	-4.2	-5.3	-18.8	-9.2	-47.5	-1	-23	4.3	-7.7	57	41	-48.7	42	1	21	28	-19.6	-117.8	11.3	35.5	-1.7	60.4	224.7	-58.9	36	5	0.6	-36.8	-31.4	116.7	35.5	154.7	-38.7	8.3	10.2	41.4	50.6	-6	66.2	47.3	-23.1	13	-10	4	-44.9	-8.8	-42	-32.7	7.3
"AFFX-DapX-M_at"	10	24.3	-5.3	33.4	33.2	-16.9	74.3	-15.8	20	62	25	2.1	27	-7.7	52.8	42.6	127.4	-35.2	16	29	65	144	77.8	43.8	26	38.1	6.6	21	41.4	33.2	33.6	28.7	36	53.9	13.7	33.4	14.2	69.1	41.4	-2.1	50	-2	-12.8	4.2	-23.1	50.6	4.5	11.6	27.2	6.6	62.7	17.2	24	22.7	5.7	34.6	83.1	103.8	14.2	65	42	98	51.3	52	1	66	26	68	123.5	114.9	-7	14.6	18.9	29.8	27.5	5	182.5	98.8	300.6	13.2	249.3	20	29.6	106.5	2	121.7	27.7	-2.2	27.5	23.5	-3	-15.5	40	16.8	31.2	21
"AFFX-HSAC07/X00351_3_at"	14036.4	14027.2	14720.5	6769.4	15318.9	16627.2	14318.2	8257.7	10421.1	16874.2	12473.6	13122.7	9445.4	15856.8	15280.8	11745	9540.2	9953.1	16192.1	10509.2	10827.3	13272.4	10721.6	13214.2	11453.1	12181.2	16874.7	11235.3	16168.5	17248.7	11371	16153.4	16116.3	13706.1	13079.1	17845.8	7880.3	12858	18123.2	6849.2	12994.9	13906.9	14252.2	12654.9	21099.5	10797.7	15834.7	12268	18907.3	11457.6	16331.3	12050.2	17801	14149.8	9966.3	11540.9	15176.1	13339.8	12744	17414.7	16311.9	5584	14558	13364.7	17878.7	9835.2	11546.6	10780	9490.9	9944.3	14717.9	13889.2	11828.1	11381.7	12109.4	17190.2	14390.3	32470	13803.1	19599.4	10155.4	14743.5	11014.8	14566.6	17730.1	16310	10894.7	14289	12693.9	16315.6	14177.5	18452.2	14208.9	12283.5	12272.3	14777.6
"AFFX-HSAC07/X00351_3_st"	319.7	380.8	410.3	468.3	297.3	382.7	357.7	1120.1	527.4	371.8	347.1	319	536.3	401.5	406	669.6	596	759.5	712.8	510.7	728.6	481.6	547.3	492.1	631.8	284.7	365.7	473.3	363.8	602.7	589.5	640.7	1063.6	766.6	645.6	602.8	416.3	879.1	698.1	550.9	691.8	370.8	433.4	299.9	956.6	455.5	584.1	586.5	394.8	337.4	308.4	364.6	451.8	540.6	411.8	533.7	401	706.5	472	1074.4	527.1	318.1	1233.5	598.3	443.1	472.4	1137.3	1207.9	844.7	254.4	357	1103.9	655.7	691.8	604.9	1283.1	665.9	406.3	525.9	661.7	604	343	390.9	456.2	574.6	852.7	762	772	633.4	643	659.4	644.6	342.4	1196.8	756.8	864.8
"AFFX-HSAC07/X00351_5_at"	14685.7	13121.6	11147.4	7180.1	12902.2	14127.7	6014.7	4325.6	8349.4	12323.1	11626.6	14017	7718.4	15160.4	13706.5	11548.5	7723.7	7097.8	12979.7	7791.9	6926.7	13704.9	8471	14623.4	8638.3	10192.5	17755.8	7940.7	17237.3	11619.8	6340.9	11646.7	11878.7	11053.1	8431.6	11171.6	6403.3	7514.6	15008.3	5159.2	8753.8	13570.7	7387.2	6985.7	15032.7	4303.3	10326.7	12491.4	10250.8	10955.5	14823.4	13052.8	19871.9	8591.8	9737.1	6499.7	8844.6	7764.7	8018.2	11836.4	11085.7	12396.8	11117.1	7915.9	12247.7	10609	6800.1	8545	9737.9	5373	12021.4	6345.6	10952.1	9651.4	8265.1	12053.9	8747	16370.8	7813.4	12323.5	9123.3	13474.6	8131	14428.9	8536.2	6900.4	6529.2	9117.8	7775.7	9348.1	5707.6	12524.8	7406.2	5845.9	7774.1	8135.2
"AFFX-HSAC07/X00351_5_st"	-19.3	-73.8	-27.7	-74.7	-74	-71.9	-20	-22.2	-29.1	-34.4	-42.8	-25	-55.7	-6.5	-37.4	-94.6	-8.9	-81.2	-60.1	-41.6	-36	74.5	-3.4	-61.6	-75.3	-43.9	-16.1	-5	-21	-57	-30.8	96.3	-1.2	-48	-9.2	-27	-34.8	-32.8	-58.7	-73.3	7.3	-39.2	-89.4	-90.1	12.5	-118.2	-53.4	-126.1	-50.1	-67.7	-82.8	-36	-74.1	-28	-59.5	-106.7	-4.5	-27.9	-45.2	-50.5	-25.1	26.9	26.7	-12.1	-88.1	-76.4	34.6	-55.5	-48.4	-25.1	-53.1	-81.7	-44.8	-22.7	-57.3	-14	-1.8	-6.9	19.8	-34.5	34.2	-22.4	8.1	-36.8	-23.5	-47.2	-76.5	-41.7	-88.6	-44.3	-72.3	-104.5	-77.5	24.3	-57.7	-45.4
"AFFX-HSAC07/X00351_M_at"	23065.3	21256.1	19324.9	11508.8	22098.5	23376.5	11770.9	8048	14232.6	18171.4	18014.1	22248.5	14865.2	25454.3	22004.9	19351.7	12181.3	14920.4	23174.3	12519.5	11235.4	25071.7	17765.2	22024.4	16953.7	18329.2	27567.3	13655.4	27461	25281.2	12614.3	21036.6	20629.8	20066	16606.4	21858.7	10673.1	12718.1	25131	8456.3	17557.8	23610.3	16631.1	14518.8	31075.4	9636.4	18404.3	20344.4	25742.2	15369.7	25025.4	20351.4	32953.3	16203.9	15820.4	13248.9	16425	17491.3	15702.3	22631.6	20665.5	15945.3	20961.5	15198.2	23335	16858.2	14911.5	16722.2	16668.8	8719.7	21031.9	15645.1	18686.2	19102.6	15964.7	18389.5	17675.7	46489.6	13851.5	28266.3	15171.5	23408.8	13749.2	23021.7	14214.9	16517.4	11333.8	17338.9	15291.5	18199.6	15577.2	22955.9	16347.5	11273.2	14053.5	16317.2
"AFFX-HSAC07/X00351_M_st"	135.8	81	75.5	75.5	91	71	182.5	180	45	126	81.7	42	65	82	34.2	189	427.3	83.5	167	53.4	84	130	131.3	70.8	107.1	114.7	81.2	98	106	83	109.7	254	162.6	124.5	88	50.8	101	374.1	103	102	125	17	129	102.4	129.1	69.7	20.2	181.5	54.1	55.3	100.7	58.1	146.2	49.7	72	121	43.8	123.5	65	121	101	131.2	74.3	72	72	119.2	205.1	140.5	102.4	498.1	55.6	40.7	148.9	168.3	23.1	94.7	220.4	176	172.9	113.5	206	96.9	108	108	97.1	334.2	81	92	16.7	110.7	144.9	69.4	65	95	101.3	76.7
"AFFX-HUMGAPDH/M33197_3_at"	10046	11010.2	9547.3	5604.9	7443.3	10251.5	12947.9	15967.6	12012.3	12329.6	14115.7	13104.7	13311	16155	5971.5	7085.6	7119.2	14723.8	9781.2	8887.5	6964.1	9556.3	13282.5	10844.7	8185.7	11159	21409.3	9823	5150.1	14453.3	7898.9	12938.1	10133.2	20396.9	10168.8	13222.3	13383.3	10973	13546.1	12833.6	16207.9	19302.9	22157.2	13655	20885.9	21967.3	16781.4	12553	18324.9	11464.1	10196.7	14514.7	10888.3	8417.6	9397	10525.1	15013.4	9539.2	8684.8	16750.7	18796	20691.3	17347.4	9496.1	8431	14229.1	15952.3	19623.1	20198.3	8023.7	5358.5	21892.2	11309.2	16126.3	8545.4	9288.2	9524.5	17078.7	7550.6	22076.4	22915.3	20812.9	13396.7	18499.6	6432.6	8572.4	6612.9	7656.5	6652.4	8860.1	5505.2	8023.2	5573.6	6960.2	6815.5	5930
"AFFX-HUMGAPDH/M33197_3_st"	54.9	180.4	101	92.4	107	103.5	158	143	101	157	92.4	103	159.9	123.1	32.5	98	173.3	159.1	96.9	137.5	149.6	192.3	187.5	134.3	189	65.9	100.5	133	70.2	151.5	164.4	337.3	228.5	244	155.8	166.6	137	146.2	228.5	131.2	144.9	90.2	144	85.4	168.7	165.5	211.1	108	184.4	118	68.9	85	127.2	72	118	143	180.4	245.9	91	276.9	138	106	226	232.5	91	160.5	265.8	178.7	138.2	91.1	86	274	104	117.1	221.2	126	105.1	152.4	267.9	193.4	100.1	122	140.8	244	97.1	225.1	154.5	91	130	116.2	62.3	136.5	91.6	139.7	32	128.2
"AFFX-HUMGAPDH/M33197_5_at"	10961.2	10728.7	8897.4	5832.7	12104.7	10402.5	14575.6	17981.1	14286.2	13491.7	14733.1	14421.8	12372.5	18428.8	5270.1	6189	7864	11801.8	6478.7	8997.9	5564.7	8341.9	10146.3	12287.9	7300.9	12135.9	22483.1	11741.4	4564.6	10793.4	6567.1	12228.4	10659.4	16302.2	8706	10963.8	20008.6	10584.8	13273.9	13221	15594.1	18053.1	18372.2	15681.7	17111.4	13449.2	15904.7	12086.2	12956.3	14051	14120.3	15372.7	14055.8	8376.8	7535.3	11306.9	13719.6	11540.3	11885.5	16785.9	18048.7	25012.4	17076.4	7775.4	9410.2	15054.7	12283.9	16945.4	19410.5	8576.5	5527	16926.1	12382.3	15459.8	7626.3	9064.5	7280.4	15996.2	13214.9	16469	20947.1	35260	14283.2	16385.4	5231	8276.2	5860.6	5911.7	4760.3	8070.4	4108.8	6565.6	5151.8	5038.3	4549.8	4565.6
"AFFX-HUMGAPDH/M33197_5_st"	-23.4	-44	-29.3	-48	0.8	-21	17	-17.1	0.4	3.9	-7.7	-34	-33.6	-22.2	8.1	9.8	32.7	88.9	-25.6	-54.9	-24.8	-91.2	-8.8	-48.2	27	-18.6	-7	-18.2	-39.2	18	0.2	47.1	81.2	74.6	24.3	61.6	109.8	84.2	51.1	27.2	45	-12.2	22	35.5	14.8	29	45	4.3	24	4.2	-25.7	-31	-1	-5.6	-35.2	16.6	23.7	25.1	-27.2	45	0	32	13.5	-32.2	-76.5	-11.1	-1	33	-19.4	42.7	-19.4	1.2	-1.7	2.4	6.4	-15	35.2	-16.8	109.5	16	-4.5	86	14.8	-21.3	-18.2	30.4	21	-119.3	-36.9	16	28	-42.7	-34.6	26	-39.3	-25.7
"AFFX-HUMGAPDH/M33197_M_at"	9125.9	8670.3	7258.3	4013.1	8897.2	8316.3	11947.6	13255.6	11725	10614	12708.3	11331.7	11173.2	15662.5	4430	5084.6	1118.5	11120	6631.6	8575	4594	7678.5	8024.8	10154.8	6749.1	8776.6	20757	9513.7	2974.7	10755.3	4468.2	10262	9072	19106.6	7512	8879.8	19955.2	9573.6	9860.8	11769.4	17619.4	19740.4	21525.3	18218.5	17401.7	19139.7	13549.3	9908.4	16028.7	11820.5	11075.1	13761.1	10680.5	5983.4	5311.9	7868	10783.9	7114.8	8876.7	13896.1	18253.2	20058.7	12715.6	5691.8	6632.6	12667.8	12048.4	16897.6	18930.9	5189.7	3732.9	15150.7	10991.9	14151.7	7165.4	6867.3	4160.2	16676.8	8018.9	20572	21723.1	35124	12362	14524.3	4068.4	5204.1	4376.5	5025.9	3580.4	6786.8	3053.9	5072.3	4693	3859.6	3358.4	3170.1
"AFFX-HUMGAPDH/M33197_M_st"	93	96.9	53.4	78.1	112.5	97	78.2	51	95	68	102.5	94	95	58.1	39	-5.5	53.7	154	71	100	34.3	-6.4	142.7	47.3	187	66.8	82.4	115.7	66.8	44.1	57	78.3	114.4	146.2	108	144	123.5	60	63.9	118	105.5	36.2	49.2	94.7	106.3	140.2	127.2	9.9	89.8	91.3	28	77	63.7	22.7	16	59	141.8	113	53.4	54.5	121.6	92	114.9	134.7	83.5	62.3	46.8	126.7	65.9	231.7	116.3	166	24.6	37	118	100	207.7	90.7	153.9	118	121.4	148.7	75.5	58.8	79.8	119.8	30.3	71.1	80	52.7	94	88	88	52.6	71.1	82
"AFFX-HUMISGF3A/M97935_3_at"	2245.6	1514.8	2204.2	954.8	1799.3	1466.7	1228.5	3266.5	1138.6	3041.1	2467.4	2573.7	2228	2879.9	821.4	932.8	1965	2546.8	622	1309.1	1021.1	1197.4	466.1	2598.8	1262	4171.9	1008.8	2208.7	800.6	1779.4	715.2	2473.8	1877.7	2755.3	843.8	1398.8	2452.8	3010	1166.9	1261.8	2536.3	3438.3	1681.9	947.9	3567.1	1159	1338.2	547.4	2361.1	2443.8	1898.9	1917.1	1060.8	3793	1452	1077.6	3201.7	883.7	1593.7	1323.9	1130.9	1515.9	925.5	2458.7	1428.7	657.2	998.4	1104.1	545.7	415.1	1168.2	1167.5	3414.2	694.2	2108.7	1706.2	3021.7	5154.3	864.4	1407.3	1283.2	1406.1	1382.3	714.7	1200.4	711.7	1336.3	3312	652.8	879.8	1106.6	3409	945.9	1125.7	887.9	768.6
"AFFX-HUMISGF3A/M97935_5_at"	53.4	-13.7	19	-89.4	-5.8	-84.6	-32.5	67.6	-42	191.6	50.8	162.3	-24.2	310	116	21.6	96.8	54.9	5.2	-38.2	-60.8	6.7	-51.9	238.5	-28.9	314.2	-54.2	90	-68.5	-5.8	-12.4	50.6	39.8	41.6	-77.5	11	123.5	82	26.8	21.8	56.2	77.2	29.6	-43.1	170.8	0	23.5	-0.5	62.7	180	158	103.5	-64.9	52.7	-58.7	-21.8	60.6	106.3	-4	-33.4	-36	84	66.4	-63.6	-79.4	-42	-80.9	-10	-39.1	-10.6	-74	-66	163.3	-47.8	26	44	41.8	479.2	18.5	14.6	24.1	146.8	25.3	-8.9	-3	40.4	-4.9	42	-75.9	-49.4	-22	191.4	-55.4	-52.8	-1.4	-32.1
"AFFX-HUMISGF3A/M97935_MA_at"	1023.5	499.2	730.5	148.3	681.6	345	383.8	1147	462.1	1091.8	868.4	1140.4	599.4	1601.6	5.5	240.9	69.9	833.8	163	273	160	432.8	92.4	1620.4	450.6	1975.2	317.8	821.4	198	368.6	18	674.9	778.8	1017.5	147.2	516.1	853.4	1146.9	382.8	519.4	778.5	1151.3	429.9	308.5	1262.4	230.6	517.6	167.8	569.7	1151.7	1521.3	930.3	447	1106.9	340.9	105.3	814.4	137	491.6	475.6	352.2	433.5	400.6	281.4	420.2	178.3	271.6	511.2	183.3	-20.5	351	267	1990.2	89	944.5	505.4	646.1	1965.4	60.3	317.9	534.7	628	416.5	313.9	275.5	27.1	338.9	1157.8	-10	133.5	205.1	1439	115.5	206	115.3	215.6
"AFFX-HUMISGF3A/M97935_MB_at"	1038.7	559.5	780.4	300.9	726.3	494.2	412.7	1139.5	526.6	1132.3	1046.2	1247.5	782.4	1381.5	212.6	374.2	79.6	910.1	191	339.6	288	358.3	125.7	1484.4	352.3	1790.9	357.2	828.2	317	424.6	201.6	587.6	562.1	910.3	208.6	443.9	961	1082.5	381.2	427.3	828.1	1212.8	487.4	321.6	1328.4	286.4	401.8	270.2	618.6	1213.6	1279.9	939.5	436.7	1254.8	378.7	277.3	949	225.1	574.6	363	377.3	540.4	271.8	554.7	503.4	329.6	263.1	381.1	194	73.2	453.9	308.1	1778.1	253.1	766.4	491.7	884.6	1749.6	181.6	363.4	310.3	578.2	463.7	459.2	372.9	52	417.8	1033.2	168.7	233.5	215.8	1238.8	205.1	273.2	279	244
"AFFX-HUMRGE/M10098_3_at"	108.8	125.4	108.8	60.4	90	102.5	86	199.3	104	34.3	72.9	71	106	104.4	-11.7	70.4	30.9	105	89.1	75.9	4	45.6	43.4	83.5	64	26.8	72	149	73	65	164.4	43.2	100	21	-3	109.8	53.7	174	183.6	72	113.8	52	96.8	58.6	68.5	58.3	52.8	21.8	67	28.4	46	86	68.5	103.4	102.5	112.6	-38.4	-0.8	96	106.2	55.6	41	65	31.2	71	125.2	169	233.9	120.2	62.5	66	125.2	55.6	89	42	106	-2.3	122	-13	49.2	17.1	74.6	89	22.1	33.2	3.8	91.3	44	2.3	42.4	107.1	72.8	60	24.3	-8.9	65.8
"AFFX-HUMRGE/M10098_5_at"	-18.5	-3	28.4	19	0.8	-22.5	1.8	53.2	-10	-55.2	-1.8	-23	16.8	10.4	-36.7	-29.1	-19.6	-32.2	-18.4	-15	2.1	-8.6	-45.8	16	0.3	-1.2	-22.2	-10	-29.6	43.3	-54.5	49.2	-35.3	-56.4	43.3	-17.3	-16.3	249.3	-4.8	-45.6	18.5	19	4.2	-29.3	-24.2	-3	-20	-16.2	-88.2	-37.9	-46.7	-26	-3	-25	-44.9	-48.9	-56.5	7	21	31.1	3	-27.6	28.7	-61.9	-30.5	-11.1	-8.1	77.2	69.4	-2	13.2	-6.5	2.3	9	-21.8	50	56.2	12.7	26	-56.5	18.9	-63.3	-53.6	7.8	-57.2	-53.8	-17	30.3	-15.9	-17.3	-1.3	10	-43.1	-30.2	-20.3	-20.2
"AFFX-HUMRGE/M10098_M_at"	-86.4	-49	-5.3	-46.8	-73.2	-30	-103.3	-103.3	-23.3	-99.1	-57.8	-23	-42.3	-13.1	-96.1	-108	-298.1	-12.1	-74.7	-46	-44.2	2.2	-79.8	-32.8	-93.8	-99.4	-61.7	13.2	-55.3	32	-105.2	-140.7	-58	-78	-0.4	-58.5	-43.5	-5.7	-25.7	-58.8	-134.7	-39.2	-24	-71.6	-33.9	-73.9	-67.2	-73.7	-66	-72.9	-77.8	-33.5	-84.7	-75	-67.4	-66	-150.9	-330.4	-16.9	3	-96.5	-82.6	-6	-135.8	-12.8	-9	-62.4	21	-16	-87.6	-57.4	-11.6	-43.1	-33.5	-43.1	9	-27.6	-39	-27.2	-45.5	41.5	-87.9	-98.7	-142.3	-83.9	-852.4	-26.8	-78.2	-59.6	-90.2	-16	-82.6	-62.5	-72.6	-39.3	-82.6
"AFFX-HUMTFRR/M11507_3_at"	205.2	235.2	166.5	82.3	129.1	142.9	218.5	168.3	184.3	246.1	197.5	248.3	201.8	276.5	127.4	334.4	78.2	165.5	113.5	122	124.9	210.5	181.4	351.5	126	416	188.4	224	185.7	176.7	229.7	275.5	166	835.7	78.2	121.3	724	183.6	156.9	241.1	296.2	142	288.9	314.4	290.3	159.1	106.2	152.9	206	189	382	344.6	152.6	153.6	76.4	164.4	76.9	197	267.5	221.2	290.8	352.5	270.1	154	126.3	190	113	144	253.4	60.5	302.5	125.2	265	212.7	199.9	138	305.2	123	169.4	120.2	877	260.6	158	245.1	266.9	94.4	324.3	417.5	148.3	392.7	278.8	416	317	292	309	325.2
"AFFX-HUMTFRR/M11507_5_at"	147	125.4	92	45	97	83.5	168.3	128	108	142.7	93.6	180.7	83	151.5	213.6	204.9	489.3	126.4	163	122.8	54.9	191.5	185.1	182	109.8	175	122.6	156	104	180.2	130	250.7	228.5	317.8	82.4	115.3	314.9	104.7	235.7	133.5	161.2	74.6	129	140.2	204.2	158	98.9	127	158	100.3	193.6	120.6	86.2	102.6	123	77.4	208.6	260.2	102.4	196.2	140	209.4	99.7	115.3	98	115	143	98	139.3	360	124.9	146.2	116.3	185	147.2	138	320.8	284	295.6	104.4	462.1	192.8	172	24.1	151.5	210.7	206	207.7	126.3	206.9	177.2	269	148.4	214.1	147.5	154.8
"AFFX-HUMTFRR/M11507_M_at"	21.6	64.1	65	14.2	65.9	46.4	69.7	18.8	63.9	84	42.6	85	28	71	52	123.5	98	56.3	95.8	-19	48.5	-35.3	47.3	102	55.6	92	46	76	6	48.5	39.7	148.4	35	325.2	10.2	49.7	311.8	80.5	126.3	101	104.7	60.4	60.4	106.9	70.2	56.2	67	-4.8	74.6	11.8	55.6	69	24	-10	36.7	29.8	-20.1	98.8	59.3	122	52	95	65.7	-8.9	29	46.4	27.5	38	45	60.5	74.3	59	17.4	38	37	46	172	93.5	59	39	172.2	123	94	-8.9	80.6	8.2	127	122	47	63.9	71.1	139.7	74.6	85.8	105.5	73.6
"AFFX-LysX-3_at"	20.3	-22	-6.5	-10	4.5	-11.4	42.3	23.2	-11.1	33.2	-5.3	-6	11.3	-1.8	31.1	-11.9	214.5	75.9	65	0.4	-10.9	127.4	79.8	-10	15	5.2	0.6	19.6	19	-9.3	23.5	17.8	16.6	42.4	36.7	27.2	3	69.7	-16.2	21	41.6	-9	19	30.5	16	2	2.2	92.4	5.4	-4.8	35	-3	1	10.2	3.7	-1.2	23.3	17.3	-15.5	32	-2	24.8	35.1	11.6	-1	17	57	20.3	131.2	403.4	-8	-24.3	-16.4	18.5	-34.4	2.1	37.9	95.3	127.8	6.6	70.2	-26.5	11.3	71	3	52	-1.5	32	29	-1.3	8	7.3	1.8	-13.7	17.4	7.3
"AFFX-LysX-5_at"	-9.5	0	-14.7	5.4	-5.1	-19.6	-3.5	-29.4	6.6	-7.2	0.6	20	16.8	-10	6.5	-30.4	38	20.4	0.5	-9.1	29	66.2	8.5	0.6	39	6.8	-1.8	3	13.7	-9.3	24	-4.3	28.6	11	50	-22	14.2	99.7	17.1	10.2	6.4	-4	-31.5	4.2	-10	2	26	46	5.4	20	-3	-0.6	3	-30	20.4	-17.3	7.8	20.7	-23.5	-2.4	1	-12.1	-14	17.9	3	42	-5.5	65	6	55.4	13.2	12.5	-19.2	5	-17.6	14.6	8.7	-12.1	12.9	-1.8	32	-9	-8.2	43	-18.2	21.4	0	-0.8	18.9	20.2	-5.8	10	-26.5	41.6	60.6	-21
"AFFX-LysX-M_at"	39.8	31	-2	31	25.2	-7.2	41.7	24.9	37.6	50.8	20	41	36	-6.5	127.4	-8.5	85.2	30.3	46.8	14.8	2.1	30.6	12.5	23	44	28.2	7.8	36.7	30.8	22.9	72.8	28.7	-8.8	55.1	78.2	22	37.6	61	53.2	12.5	28	-50.2	-28.5	25	-7.4	42.6	26	11.6	14.2	30.8	33	-6	16	26	27	9.8	-39.9	47.5	21	-10.9	-14.7	36.7	102.2	29	25.2	52	40.7	37	13.7	150.6	0.6	6.8	-8.7	52	4.7	16	68.2	3.8	94.7	23	79.7	43	49.7	90.3	14.6	77.7	6.4	28.6	-3.9	9	9	6.4	-30.5	46	-18.1	-28.1
"AFFX-M27830_3_at"	221.4	231.7	251.1	135.8	238.2	178	338.3	317	201.8	239	149	131.3	185.3	171.7	592.9	333.5	792.9	286.1	193	216.2	129.1	458.5	547.3	292	348	283.6	202	212.7	267.7	226.8	389.9	981.8	243	276.5	292	187.7	168.3	342.3	223	224.9	144.9	132	70	81.6	212.8	186.8	267	203	240.4	243	220.2	118	369.1	232.1	187.7	338.3	255	829.1	199.8	209.6	196.2	375.3	121	343.2	214.9	224	262.1	176.8	197	1040.7	204.3	203.9	193.6	354.8	207.8	141	204	234	511.5	226.5	311.4	280.6	274.7	162.6	184.4	820	338.9	227.8	244	198.9	438.3	273	231.3	349.8	202.8	137
"AFFX-M27830_5_at"	186	292	280.6	154.8	216.5	206	213.2	435.5	233.9	283.7	268.8	250.9	360.4	335.9	9	131.2	720.1	208.6	105.8	123.6	181.5	114.4	214.5	454.4	196.4	258.6	189.2	352.2	195.3	161	377	231.6	484.8	260.8	221.3	392.9	320.9	1770.5	307.7	412.7	360	216.6	411.6	142.7	275.6	231.6	727.7	131.4	151.5	148	168	284	253.2	184.7	224.7	206.9	106.3	296.9	509.4	523.5	167.8	283.1	380.6	35	248.3	548.7	432.3	420.3	318.2	441.3	195.1	213.6	143.1	220.8	183.8	261.5	206.9	203	184.9	65	129.1	152.4	153.3	-7.8	51	263	86	198	87	72.8	110.5	52	88	32.9	84.4	73.6
"AFFX-M27830_M_at"	612.8	644.5	439.5	434.7	533.1	469.2	777.1	1097	485.1	446.3	712.2	483	890.5	574.5	932.8	796.9	2559.3	683.4	852	433.6	494.3	437	705.9	766	1073.4	769.1	429	484.7	606.6	588.5	1351.6	784.5	1092.2	852.1	568.5	773.9	569.6	1753.3	584.7	900.6	761.1	431	900.5	293.1	567.6	680	566.3	651.3	343.4	613	652.2	458.9	782.4	440.7	494	846.3	319.1	1396.3	1357.6	1198.6	450.8	655.7	1667.3	368.6	561.1	881.1	1861.4	1863.5	1763.3	1830.4	424.1	2635.8	1216.1	908.2	666.8	767.9	913.7	853.9	840	383.1	684.6	407.6	435.3	590.8	324.5	918.1	422.2	579.7	488.8	380.1	484.1	415.2	227.2	718.2	508.1	485.5
"AFFX-PheX-3_at"	18.1	-14.9	40	46.2	-15.5	20	-43.6	16.6	59.3	-25.7	-30	-26	-9.2	-5.3	35.2	-37.3	-19.5	-54	-47.7	21	-6	31.1	-2.2	-19.9	15	-39.4	-5	27.2	42.6	-14.4	5.3	-25.5	-4.8	21.7	75.1	75	-7.7	54	-45.7	41	14.8	4.7	-5	-5.8	11.3	67.3	45	31.1	22	42	1	19.8	-3.8	4.7	-29.7	36.4	-45.9	-33.6	6	16.6	5.4	-40.3	11.5	-13.4	-22.4	23	-12.3	71	14.4	-35.9	5.4	-17.1	30.8	-10.8	21.7	-23.3	12.7	0	21	30.8	-17.5	42	-3	-9.5	1	-28.2	49.7	-26.4	13	53.4	11.3	39	48.5	7.7	-24.3	3.9
"AFFX-PheX-5_at"	-58.3	-53	-76.4	-34.8	-31.3	-67.7	-66.5	-25.2	-19.9	-29.7	-51	-47.5	-24.2	-29.1	-37	-66.6	18.4	19.1	-34.7	-91	-17.3	-57.2	-52.4	-42.7	-76.7	-37.7	-38.1	-70.9	-79.2	-49	-28	-100.5	-29.9	-15.5	-16	-108.1	-58.5	-14.4	-36.8	-36	-13.3	-69.1	-27	-14.9	-41.1	-11.6	-59.2	-31.7	-62.5	-61.3	-43.1	-57.9	-46.7	-48	-31.3	-55.3	-3	-25.1	-69.5	11.6	-96.5	-65.5	-35	-18.9	-70.8	-45.6	21	-44.9	6	-31.4	-72.2	-83.4	-44.8	-66.5	-17.6	-26.8	49	-29.1	-5.8	-55.1	14.1	-89.1	-27.6	-23.1	-76.3	-31.8	-79.4	-79.3	-47.8	-42.2	-66	-23	-31.9	-92.2	-4.6	-62.2
"AFFX-PheX-M_at"	-30.5	-26	-42.3	-39.6	-34.1	-22.5	-48.4	-52.9	-24.5	-35.2	-21	-17.7	-24.9	-17.9	21.6	-24.8	19.2	-32.2	-36.7	-40.4	-21	78	-27.1	-14.4	-7.5	5.2	-51	-28.5	-37.1	-30.7	-18.1	34.7	-16	-42	-29.8	-2	-54	38.4	-28.9	-39.6	11.3	22	-14.1	-10	-44.6	-27	-37.9	3.7	-64.2	-21	-7.7	-10	-2	-25	-49.8	5.4	0.4	-3.8	-41.8	-8.7	-11.6	-48.9	-60.1	-8.9	-43.9	-19.9	-30.2	-45.7	7.2	-44.5	-5	-35.3	-73.5	-10	9	-23.3	39	-24.8	53.5	-21	-30.2	22	-2.1	1.6	-19.6	22.2	5.6	9	-3.9	-7.7	-12	13	4.2	-0.3	14.2	-27.3
"AFFX-ThrX-3_at"	-85.8	-45	-17.9	-74.7	-32.2	-33	-16.8	46	-33.7	-46.8	-59.2	-26	-0.3	-56	-56.7	-83.2	-9.5	-39	-72.9	-60.4	-37.5	-17	-39.3	-39.3	-4.3	-54.7	-10	-23.1	-56.4	-56	-31.8	-66	-104	-68.8	-82	-121.8	-23.5	-27.9	-67.6	-94.2	-191.3	-40.7	-55.5	-73.4	-25.3	-52.9	-0.8	-15.5	-66	-15.5	-49.6	-40.6	-13.3	-40.5	12.5	-22.6	-32.1	21.9	-46.4	-66	-74.5	-41.9	16	-53	-10	-39.6	-47.4	2.3	-23.7	10.7	-51.7	-23.6	-49.2	5.7	-94.4	-32.5	9.4	-18	-9.5	-49.6	7.7	-51	-69.6	-12.4	-52.2	-160.2	-3.6	-103.7	-56	-78.6	-92.3	-101.4	-64.2	-42	-36	-97.6
"AFFX-ThrX-5_at"	-7.5	-61	-4.2	-22.2	0	6	-44.2	130	6.6	-35.2	36.2	22	1.7	-13.1	9	-20.4	-38	-32.2	29	-5.6	19.3	11.8	-30.4	-12.2	3	-15.5	1.8	-36	-0.4	-63	-43.8	5.1	-9.4	15	25.2	-54	-17.9	16.4	-28.9	7	-2	14.8	-6	-29.3	-7.4	-80.2	40	-5.3	-43.1	-13.3	3.9	12.5	8	-9.1	-54.6	2.5	-6.3	-16.4	-3	-11.8	-29.2	-54.2	-25.7	-16.2	1	21	-22.2	28.6	73.8	-1.7	-5	-60.5	1.7	21.6	21	-22.2	22.2	-50.5	0.9	9	-20.3	0	-29.4	74.8	-8	-41.9	-12	16.8	34.3	-20.1	-17	12	-44.8	39	-3.5	-50.1
"AFFX-ThrX-M_at"	0.6	6	18	12.5	19.3	-19.6	12.5	13.7	10.4	31	5.4	19	13.7	28.4	34.7	-15.8	18	10.8	34	35	23	-11.1	6.7	18	24.3	51.1	14.6	11.8	17	27.7	31.4	-3	25.3	-6.9	-7.7	9	3	94.7	6.3	8	-36	21	13.2	0.6	-6.5	-10	-12	17.1	54.9	6.6	18.9	49.7	33.2	23.5	36.7	3	74.1	50	5	-1.2	-6	11.3	-6	3.5	30.5	6	9	16.7	39	54.3	-1.8	21.7	5	86.9	-7.9	24.3	4.3	-10.8	75.5	-16.3	94.7	16	3.9	50.6	22.7	7.5	-2.2	-15.5	9	18.5	7	16.8	14.8	-11.8	57.9	18.1
"AFFX-TrpnX-3_at"	-91.8	-105.8	-150.2	-140.6	-86	-112.5	-38.9	-39.8	-106.1	-88.8	-98.8	-91.4	-93.1	-124.4	-18.1	-53.9	18.8	-12.8	-78.8	-82	-86.9	-15.9	-43.5	-111.8	-29.8	-43.9	-84.2	-90.3	-95.7	-58	-26.6	-44.6	-29.2	-143.3	-84.6	-77.4	-89.2	13.8	-40.1	-60	-191.3	-96.5	-39	-86.4	-101.2	-143.5	-78.4	-22.6	-91.2	-83.3	-81.7	-105.6	-83.4	-120.9	-158.6	-73.6	-8.5	16	-102.8	-50.5	-107.5	-37.1	-3	-86	-116.8	-130.7	-134	-69.7	-43.8	42.4	-126.7	-67.7	-72.8	-63.3	-88.9	-80.5	-35.7	3.4	75.5	-61.9	58.3	-69.6	-101.1	-1.3	-117.3	13.8	-94.7	-77.1	-117.6	-110.3	-90.2	-89.9	-87.6	-48	-94.3	-59.4
"AFFX-TrpnX-5_at"	-28.1	6	-39.2	-7	-5.8	-24	-17.9	67.6	-40	-34.4	-38.7	-16.6	-21	-6.5	-12	-36	-41.8	-33	-6.2	-36	-23.8	9.9	-29.9	1.8	10	12.2	-11.2	-1	-47.8	-12.2	-14.8	-19.5	26.9	-5.3	-51	1	-76.9	10.6	5.7	-39.6	7.3	-51.8	-31.5	-11.2	-16.1	-27	21.8	-21	-11.2	-30.2	-37.4	-44.1	-12.2	-43.5	-9.2	-28.9	-27.9	21.6	-18.2	55.8	-38.7	-28.2	16.6	-49	-6.5	10.2	-72.4	-3	-34.9	-20.8	-28.5	-42.3	-43.1	-15.1	-10	-11	35.8	-14.7	42.7	-22.5	-1.4	-9	-44.3	30	-5	-36.7	-29.3	4.7	-6.5	26.9	-27	10	-44.8	-25.6	11.6	-11.7
"AFFX-TrpnX-M_at"	-113.3	-182.5	-192.8	-140.6	-112.4	-142	-77.9	-128.9	-158.3	-131.3	-128.2	-169.7	-117.4	-127.4	-71.2	-116.9	-42.4	-106	-93.9	-169	-116.1	-59.8	-52.9	-148.9	-140.2	-113.2	-103.1	-129.2	-122.8	-139.4	-120.5	-207.2	-137.5	-234.3	-147.6	-126.3	-105.6	-45.4	-128.5	-147.5	-270	-211.1	-154.8	-284.7	-151.8	-130.8	-210.2	-75.6	-154.8	-103.2	-103.1	-140.8	-130.7	-150.9	-106	-143.3	-38	-414.3	-143.1	-56.7	-185.7	-76.1	-98.1	-135.2	-183.9	-189.2	-192.8	-48.2	-71.9	-37.1	-197.2	-128	-131.1	-82.8	-113.1	-101.2	-314.5	-419.3	-3.5	-84.2	-94.8	-84.2	-231.8	-36	-119.8	-987.6	-139.7	-154.8	-83.7	-133.4	-160.7	-99.3	-220.2	-198.2	-100.3	-83.4
"AJ000099_s_at"	1623.6	1254.9	1140.9	1015.2	1054.2	1066.9	1439	1231.8	1173.8	350.6	955.3	1156	1104.2	1138.7	1878.9	2468.4	3608.9	1478.5	1620.2	1409.9	1340.3	1527.8	1861.9	1077.7	1628	1335.7	1225.6	1413.6	1144.8	1365.7	1714.5	1744.4	1151.6	924.4	1266.7	1740.5	771	1066.9	1253.8	976.4	730.1	816.2	893.6	937.6	1400.6	911.1	1227.2	1640.1	779	1260.1	1656.1	1186	1619.6	1154.1	1636.6	1264.4	1471.7	2183.3	917.9	1194.8	948.1	954.1	1247.7	1193.4	948.5	1097.9	1436.4	1339.2	1546.8	3933.7	1124.5	1476.2	1567.3	1281	1612	1243.7	873.7	1103.1	1899.5	1269	1462.5	1060.1	1047.3	1597.6	1076.5	1715.7	1744.8	1404.6	2121.9	1458.6	1805.2	1700.1	1505.3	1333.8	1822.6	2308.7
"AJ000480_at"	869	679.3	453.7	1011.1	515.4	513.5	435.3	703.1	450.2	820	473	1038.9	392.6	303.8	758.3	2514.7	1016.5	960.3	791.8	551.7	732.9	698.8	662.4	946.6	855	627.6	531.4	448.8	378	633.3	803.1	552.1	855	383.1	559.2	644.5	312.9	540.8	1098.7	657.5	760.3	522.8	762.8	277.9	593.7	380.8	540.5	604.8	300.2	432.6	805.7	807.1	975.5	461.4	1051.2	691.6	958.4	750.5	756.1	1660.7	443.8	1074.6	1231.9	455	1015.2	497	748.2	957.8	409.4	1052.3	1125.9	692	799.2	1145	514.9	1619.4	1223.3	780.8	2494.9	382.4	586.9	921	451.6	1015.8	985	584	426	373.4	914.3	746.3	631.8	436.1	635.2	434.6	727.8	718.9
"AJ001047_at"	27	-16.1	-16.3	119.7	82.4	122.3	-51.3	52.6	18	-41.8	52	5.4	-10	129.1	69.7	21.6	0.2	-29.2	-56.9	13.7	-11.8	0	-67.5	-69.6	5.7	89	-24.5	40.2	21	40.7	30.8	4.4	-19	47.3	96.9	41	26	35.2	217.9	30.8	-5	29.6	-36	50.8	-6.5	-100.8	2.2	34.6	-57.2	238	-9.2	219.1	29.6	66.8	19.9	-12.4	113.8	1.6	95	-77.9	1	-0.6	108	49.4	3	-66	-30.2	-72.1	-17.1	41.3	140.2	-21.7	-70.1	88	-50.2	0.4	-45.8	130	348.9	107.1	130	-23.7	-13.7	119.8	-34.8	-47.9	-114.8	-26.4	23.5	-36	80.8	-36	47.3	-66	44.1	129.1
"AJ001421_at"	1530.8	2086.9	1567.5	1454.9	1890.5	1859.3	2768	2144.8	1502.7	2560.1	2082.7	3435.1	1627	1587.4	3555.8	2170.5	3439.1	3000.1	3147.9	1596	1788.9	2774.2	2847.7	2377.5	2121.8	2349.1	1690.9	1459.7	2159.7	1843.7	1793	2671.7	1912.8	1753.5	1761.7	2825.9	2264.7	2814.9	4029.3	1953	1540.1	2596.2	2596.1	1190.1	2226.8	1717.7	1514.5	5062.2	1475.1	1867	1367.3	1506.9	1384.9	1571.1	1776.7	1382.2	3505.9	2413.5	1684.1	2003	4257.4	2978.3	2619.9	7468.9	1743.2	2697.9	2223.9	3614	2497.1	3039.8	1589.6	2481	3174.9	1488	2416.8	3294.8	2818	2332.8	3682.2	1941.1	2663.6	3176.8	3569.9	1301.5	1661.4	3397	1360.2	1369.5	1718.5	1636.6	1221.7	1374.9	1098.6	1132.4	1400.2	1610.3
"AJ001487_at"	-36.6	-8.4	-16.3	3	1.5	16	-21.5	55.8	-17.7	-21.8	-24	-11.1	-8.4	-16.3	101.8	16.5	18.8	-39	34	12.5	32	-2.5	35.8	11.8	-39.9	20.4	-16.1	-39.9	-21	17	-6.1	72.7	16	-7.7	73.6	88	37.6	-46.7	39	8	35	-10	-80.8	40.2	-14.9	-2	-34	58.1	10.8	-31.4	-6.9	-17.9	22	-5.6	-44.1	-41.7	98.8	32.5	-1.8	48	-27.8	-0.6	55	37	-10	19	6.8	-17.1	10.6	37.5	-14.7	20.3	45	-16.8	-0.8	-10	41.8	80.6	111.8	-13.1	-4.8	18	54.9	0.4	30.8	-7.8	44	-41.7	-26.5	18.5	86.2	40.5	-1.8	-1	12.5	0.3
"D00003_at"	-5.5	-30	3	-23.5	-23.8	-37.8	-61.3	-5.7	-34.8	-41.8	-7.7	21	-20	-48.9	27.7	-53.2	-226.5	-40.5	-83.8	-47.1	-62.2	14.6	-3.4	-63.8	-3	-92.9	-56.4	1	-51	-39	-6.5	-177.8	-78.7	-90.8	-9.2	-30	-54	-99.7	-16.9	-24.8	55.3	3.9	-34.5	-116	-33.9	11.8	-105.8	102.4	-131.1	4.2	-28.9	-13.1	-30	-37.5	-45.7	-106.7	-51.4	-355.6	10.8	-123.2	-10	-89.1	-112.3	-56.3	-42.3	-4	-58.1	-62.8	-3	-64.9	-63.1	-54.2	-53.6	-40.5	-10	-16	-895.5	-569	-821.3	-5.3	-230.5	-119.5	-57.7	26	-48.5	-1028.6	18.5	-43.1	26.8	-45.3	-77.6	28	10.2	-20.1	-36	75.9
"D00003_s_at"	-13.4	-26	-71.7	-29.8	-7.2	-14.1	-40.7	-11.9	-19.9	-33.6	-48.3	-63.4	-7.7	-51.7	-10.6	1.9	-7.5	21	-14.5	-46	19.3	-16.6	-8.4	18	-47.1	-0.7	-41.4	-59.5	-47.8	1.3	-18.6	-24	22.4	-44.4	-12	-2	-66	-11.3	-19.6	-16	-39.2	22	53	-99.4	-49.7	-24	-4.8	10.8	49.7	-85	-28.1	-29.8	-35	-36	-32.1	-71.5	23.7	56.6	-9	-7.5	-36	-22.8	24.9	1	-43.9	-39.6	-40.3	7.7	14.4	16.5	-54.6	9	16	0	-11.7	-2.1	-266.8	54	45	-16.3	61	6	-21	21	-6	-14.1	-60.2	-20.1	-28.1	-23.1	-38.3	-14.6	-68.9	-31.4	-1.9	1
"D00017_at"	5816.7	6892.5	5930	5886.5	15018.4	10268.5	9391.9	2960	9667.2	8101.8	5753.1	8515.1	5640.5	17473.1	9144.1	7872.3	2647	6164.6	5755.2	6245.9	3817.5	14182.8	6274.9	17090.4	5635.3	6668	13936	5963.4	5763	5746.1	9397.3	7964.2	7203.5	6762.3	2861.6	4189.9	4766.1	6862.7	14283.2	2972.2	4937	14275.5	7600.9	10161.6	7681.2	3448.3	14529.5	3327.3	4492.2	7598.7	4169.1	7323.8	10538.4	5313.6	5401.7	4223.8	9499.8	6839.4	2013.8	11557.8	9732.2	9845.2	10626.6	8926	7409.8	2237	6146	4724.4	2011.9	5822.3	7583	10060	7019.2	5447.8	5149.5	4981.2	6269.2	13118.7	5615.8	5857.6	5794.7	9455.4	4766	6320.7	6575.4	11297.5	7376.1	9773.4	6941.7	9054.3	9360.8	7912.6	9326.6	8844.4	7746.9	8482.7
"D00097_s_at"	35	31	0	17	-7.2	-10	-14.2	24.3	-19.9	44.1	-21	19	-12	-16.3	100.3	26	13.3	-19.6	-34	13.7	20.2	12.3	-62.2	-21	-28.9	7.5	-6	-12.8	18	20	25.5	12.5	-42	-0.8	20.2	-16.1	4.2	-36.4	7.7	-24.8	65.9	-119.4	-5	-22.7	-24.2	-36	-41.8	32.9	-10	-6.5	-24.9	0.6	-17.7	14.8	14.8	3	45.6	65.5	-33.5	-1.8	5.4	27.7	14.7	13.4	2	4	-35.4	-12.4	7.2	2.3	30	6	16	14.2	-7.9	-45.4	-11.2	97.1	17.6	-27	-21.4	-26.5	-38.1	16	29.6	-1	-33.5	-6.1	16.7	-50.5	3	-34	28.4	-23.3	-17.3	-25.7
"D00408_at"	3.8	11.3	12.5	-29.8	19.3	23	-2.4	-2.5	3	-4.4	4.2	6.6	-4.6	-8.8	54.7	-3.5	33.8	13.4	19.1	3	25	83.2	26.7	5.4	-1	22.1	-22.2	7.8	23.5	24.1	1.6	42.2	12.1	-3	8	-13.7	20	-34	-25.7	-17	33	4.7	-12.8	-53.6	-1.7	14.6	-23	8.3	-24.8	6.6	9	4	5	3.9	-23.4	-1.6	22.4	75.5	10.8	-26.3	-4	33.2	30	-5.2	-14.1	27.2	-12.9	-58.7	-14.9	97.4	-13.1	-5.3	1.7	-8.7	-20.2	20.2	-24.3	47.8	66.2	-5.3	-31.8	-8	-9.1	15.6	-1	32	-3	-0.8	-0.3	-33.9	10.6	49	19.3	31.1	1.9	-6.2
"D00408_s_at"	57.9	104.7	57	196.4	1974.2	141.8	352.4	103.5	56.2	121	205.1	101	183.4	205	304.2	484.3	111.1	473.8	313.9	88	164	1355.9	215.4	6887.6	161.7	171	188.4	32	922.5	153.3	1059.5	-5.2	192.8	99	154.8	125.6	904.9	72.7	3625.5	127.2	16.8	81.2	494.1	474.7	93	83.5	162.3	248.2	108.8	118.9	163	124	126.3	220.7	111.3	259.5	223	397.2	125	73.8	527.1	122	400.6	176.7	347.1	127.6	166	174.9	183.3	223	119.7	181.5	151.4	176	115.3	149	482.1	250.8	181.6	85.3	21.8	157.1	286.2	230.2	311.4	4822.2	265	180	229	254	353.6	378	606	207.8	421.6	333.4
"D00591_at"	127	193.8	137	147.2	219	187	131.2	133	159.1	196.4	144	266.8	98	32	169	142.8	-19	294.8	205	116.2	96	104.9	74.9	148.7	206	50.2	165	137	312.9	174	47.6	53	184.3	194.2	129	416.5	256.2	-21	156.9	349.7	223	205.1	177	188	147.5	228.7	254	374.7	222.1	150	139.6	140.5	219	117	113.8	23.8	108.8	117.3	186.8	199.8	110.7	134.7	232	243	231	363.4	223	81	180.7	37.8	144.9	224	165.5	176	136.5	211.1	29.6	224	176.5	149.4	102.3	158	187.9	63.8	136	50.7	141	139.6	204.2	93	55.3	108	123.6	104.7	174	181.6
"D00596_at"	168	77.4	527.4	42.6	218.1	97	480.9	529	143.1	621.2	386.6	811.8	133.8	470.1	98	91.3	38.3	484.5	161	75.9	56.3	99.5	106.2	153.3	91	221	509.4	421.3	37.8	428.6	121.7	71.5	452.1	517.3	333.5	1409.4	831.4	712.9	117	433.3	1196.9	575.4	283.6	444	342	296	282	121	915.1	127.2	278.3	369.1	199	200.4	144	82	307.3	1058.7	82.4	434	252.3	1077.9	155.2	221.1	147	582.5	210.7	181.5	105.8	25.4	131.3	546.7	598.3	175	192.3	110.5	273.3	810.2	283.2	259.3	906	400	194	53.2	91.6	73.9	65.9	161.4	118.9	156.2	86.2	230.8	141.8	111.6	54.8	53.9
"D00632_at"	939.5	907.2	522.9	2811.6	800.3	1415.4	1192.4	743.5	4369.4	1621	915.4	1002.1	1025.3	1002.1	1378	3187.7	1994.9	1937.4	3010	982.1	1656.3	941.9	1758.2	1031.2	399	652.9	1274.6	549.3	2407.8	828.7	1414.1	966.2	1044.1	536.8	828.9	1508.6	1242.3	1064.8	950.8	761.1	654.9	857.9	871.3	939	1575.4	323.5	598.8	3237.6	568.9	1071	1040.3	2050.3	916.1	1597.9	2081.1	3914.1	2232.8	381.7	976.1	640.1	1956.6	1691.5	1218.5	1055.5	2512	497	2224.7	993.1	241.9	2275.3	2424	1320.3	1099.4	831.2	1632.3	959.4	1297.7	871.4	2851.9	444.4	1100.3	3689.4	452.6	728.9	1247.6	1114.3	2309.6	2362	4893.1	3010	4154.2	3040.9	3992.2	2357.6	3440.8	6672
"D00654_at"	178	373.4	72.9	147.2	203.5	305.2	189.1	74.3	123.5	55.3	129.1	128.3	164.6	256.4	60.1	217.9	208.6	249	244.9	136.5	133.5	1401.3	81.5	190.9	155.4	168	275.7	105	94.2	154.3	348	128.3	443	124.5	70.8	107	206	252.4	259.5	41	139	307.6	120	223	202.4	52	398.7	41.6	98.9	54.5	101.6	231.5	567.3	494.5	209.4	435.9	423.8	95.9	118	197.1	358.5	184.7	436.2	270.8	227	106.8	190.9	138.2	95.5	79.5	206.8	197.5	220.3	154	279.8	223.9	140.3	246.9	154.7	1419.2	113	140.5	81	368.3	298.3	363.5	688.2	518.1	2856.8	709	372.4	1171.1	913.8	939.6	750	329.8
"D00723_at"	132.3	67	531.3	254	112.5	181	144.9	246.5	245.9	219.2	327.3	219.6	95	362.3	15.5	181	50.5	175.1	105.8	230	218.6	189.1	153	277	224.9	218	173	293.4	112.5	231.6	175.9	190	126.6	548.4	370.1	218.8	1283.4	113.8	118.9	447	282.5	358.4	231.2	456.5	159.1	547.2	390.3	192	312.3	103.4	114	280.1	257.4	163.3	122	152	98.8	186	153	326.2	406.8	274.9	255.7	160.3	122.6	371.5	177.2	315.9	198	26.6	185	116.2	140.3	206.7	184.7	258	275.1	298.1	206	232.6	648.5	273.3	241.1	71.5	184.4	135.4	184	162.6	198	140.5	151.5	218.3	211.9	206.9	155.4	266.8
"D00726_at"	237.8	224.7	140.5	173	190.8	265.8	352.4	473.8	225.7	332.5	234.2	301	405.6	288	90	296.7	427.3	264	263.1	184.7	185.3	400.3	445.4	260.6	226.8	348.9	247.1	454	224.7	294.2	265	266.9	198.5	860.3	253.5	336.5	693.5	266.1	317	558.9	288.9	255.2	250.9	267.2	280	509	440.3	190	281.7	311.6	256.8	633.2	280.9	275	149.1	275.7	291.9	196	355.3	164.9	531.7	377.1	177	198.9	280.6	285.6	178.3	374.8	252.3	523.5	241.3	206.9	396.3	238.5	287.2	223.9	305.2	165.5	398.6	244	242.1	278.8	199	288	210.9	219.2	188	308.7	334.7	192.7	175.1	173	229.7	172.1	232	331.6
"D00749_s_at"	459.1	517.9	561.1	422.5	476.2	381.1	571.7	591.4	484.3	481.2	467	463.7	563	578.9	322.7	558.2	733.7	408.2	714.6	446	530.9	580.7	456.6	546.8	716.5	409.4	480.6	419.8	388.5	570.1	418.7	489.4	552.6	451.7	503.1	1280.2	673.6	471.4	621.1	434.1	331.6	435.7	447.7	282.2	869.7	299	654.2	446.3	710.6	473.3	629.3	546.8	402.9	644.8	494	353.8	627.6	294.7	546.6	546.9	383.1	451	450.8	507.8	423.4	398.6	560.2	726.2	622	237.8	540	593.4	858.1	378	815.2	738.4	450.5	562.2	151.4	414.2	573.7	525.9	584.5	172.9	572	241.9	1034.7	694.2	448.8	515.1	411.7	770.5	298.2	505.8	434.3	503.2
"D00760_at"	810.3	891.8	803.7	755.3	768.8	653.7	789.2	820.9	899	1500	1311.2	1540.8	491.3	1953	299.6	475.8	302.5	518.4	623.9	669.1	594.6	612.5	605.3	722.5	457	863	871	907.9	866.5	934.9	538.6	715.9	940.7	1358.4	522.2	1397.7	2600	987	719.7	915.7	1213	2136.5	945.7	995.4	925.5	750.1	916.8	916.3	961	896.3	688.9	795.7	769.9	808.8	388.6	614.6	916.6	606.4	860.4	1115.3	701.7	877.6	804.6	1232.9	773	1164	505.1	890.9	592.2	459.5	802.5	1488	935.3	576.1	602.7	910.3	857.3	1241.6	749.4	935.2	717.1	1361.3	1379.2	774.5	898.9	631.8	612.3	670.7	640.5	604.2	523.9	950.2	961.6	548.6	756.8	603.3
"D00761_at"	1565.3	1601	1325.4	1678.8	1542.7	1517.2	1817.9	969.2	1321.4	2446.9	2016.8	2726.5	405.6	1889.1	623.5	1176.3	433.3	1769.6	1756.5	1125.5	1456.2	1025.1	1070	1818.5	1266.7	1446.2	1502	1229.4	1714.4	1303.2	1483.5	1155.3	1919.5	2372.3	1297.3	2547.3	2319.8	1905.4	1068.3	1016.3	2565.3	2175.2	1355.5	3381.8	1543.7	2119.4	1709.3	1704.4	2172.3	1239.5	1205.1	2368.9	1188	1299.8	1135.5	990.1	1253.3	1349.5	1965.6	954.8	981.5	2150.1	899.4	1696.4	2110.6	2686.6	1323.6	1155.6	997.6	336	1311	2002.6	1703.1	1361.8	1721.7	1766.1	1471.9	1708.2	2177.7	1143.5	1196.9	1922.5	1600.4	1160.7	1634	839.2	1265.3	1376.5	1558.8	1172.3	1229.6	1500.5	1769.3	1299.9	1467.6	1407.5
"D00762_at"	1279.3	1150	1072.3	964.4	1042	913	1890.3	1595.8	1222.1	1272.2	1034.2	1552.9	993.2	1874.2	642.3	1110.9	690	915.2	782.4	1042	1108.4	734.5	1392.8	1447.8	1275.2	1603.8	907.3	1439.7	1057.2	1237.4	839.1	879.8	1542	2856.1	806.5	1271.7	2962	1565.7	1138.8	2492.5	1748.2	2008.5	2052.7	2531.1	1320.4	1971.3	1682.7	2023.1	1162.7	1662.7	1165.7	1659.7	1102.8	1222.9	1024.9	876.8	1257.9	1231.2	1773.7	1331.6	1896.1	1515.9	1350.5	1250.3	1043.1	2627.1	1023	1275.7	1221.2	516.1	1115.5	1638.8	1940.5	1734.5	1169.8	1424	1536.1	1554.2	2104.6	1015.9	1599.4	1908.7	1449.2	801	1283.1	924.9	1079.8	1346.8	1212.8	1020.9	1003	1581	1307.2	1120.7	1318.4	1190.6
"D00763_at"	848.4	1047.6	1107.3	996.2	830.5	769.7	1298.1	933.7	966.3	962.7	1255.9	1302.6	837	1639.2	694.5	1025.5	831.4	674.9	773.9	859.7	1146.8	897.2	746.9	968.6	999.3	1058.7	723.8	906.5	592.9	957.5	811.1	1110.5	1172.7	1348.4	1219.8	1359.6	3198.9	1066.9	1130.8	2237.1	2591.1	1681.4	1059.9	1953	1431	1753.3	1945.1	635.8	1197.8	1237.7	723.3	1001.2	692.7	1048	825.5	755.4	1236.3	908.7	1090.5	1292.6	916.2	943.8	1057.5	1150	844.3	2619.9	635.5	1141.7	1050.4	655	806.6	1474.4	1438.2	1243.2	978	865.9	1220.1	1529	1155	833.3	1311.4	1039	1425.2	822.2	1165	762.5	1036	1331.2	1088.1	1123.9	953.8	1385.9	1094	1030.4	1272.7	1105.5
"D00860_at"	239.5	318.9	286.2	179.6	185.8	270.4	214.1	321	255.4	483	366.5	269.4	261.5	339.7	254.5	230.4	372	244	247.8	252.6	334.6	158.9	182.6	198.9	444.7	235.4	264.2	297.7	279.2	270.3	224.9	137.5	135.8	617.6	190	217.7	407.1	210.7	187.9	299.4	238.2	269.1	192.7	239.8	255.8	296	135.4	391.9	230.8	225	329.9	236.1	265.8	290.2	337.4	380.4	290.9	375.8	295	220.3	196.2	194.3	208.6	311	203.3	411.8	147.5	188.1	128.9	357.4	292.5	239	240.6	281.6	238.2	364.8	305.2	189	258	292.4	294.7	377.2	312.9	90.3	263.1	127.2	256.2	279.6	270.3	218.3	258.6	266	279.6	279	286	198.9
"D10040_at"	317	504.5	278.8	491.4	273.6	413.7	210.5	1188.2	1159.1	450.5	174.8	229.1	383.4	695.3	35.2	327.7	180	237	548.3	414.1	633.1	101.1	408.7	57	252.9	422.7	227.6	182	340.5	449.8	265	150.1	264	1290.4	341.8	409.4	289	477.8	336.6	652.5	520	447	973.1	609.3	522	743.9	299.2	73	223	265.8	292.3	235.3	318	253.6	494	217.9	584.1	52.8	289	367.7	186.8	234.6	733.7	307.3	1142.8	269.8	391.2	242.1	323.2	127.6	313.7	339.4	216.7	297	336.7	248.3	404.4	286.4	184.1	326.5	126.6	611	279.2	166	320.2	340	581.6	536.2	416.6	604.2	847.9	676.4	760.8	492	628.2	797.4
"D10202_at"	234.3	152.4	250.3	174	311.8	243	284.5	90.7	406.7	291.3	201.3	226.5	294	458.5	158	308.3	4.1	211.9	228	294.5	311	291	65	286.2	255.9	161	287.2	69.4	102	268.5	56.4	221.2	190	226.8	55.3	65.9	70.8	112.2	233.9	128.2	205.3	249.5	206	113	648.8	70.8	51.1	73	371.5	238	227.2	206	151.5	236.6	146.5	82	105.5	9.9	121	164.9	175.1	170.6	38.2	191.8	302.5	-2.2	237	219.2	12.9	16.3	239.5	139.3	456.1	169.4	578.2	184.7	317	362.4	3.6	150.5	32	309	291.1	33.5	287	39	228.6	524.6	293.2	421.7	623.6	382.4	340.8	307	290	255.4
"D10326_s_at"	39	2.2	14.2	-19.8	62.7	-3	87	31.2	13.2	-21	-3	18	13.7	-58.9	3	106.9	327.7	83.5	18.5	6	-17.3	19.8	63.4	22	27	30.5	-22.2	25.2	-0.4	-6.5	124.5	88.8	39	52.6	22.7	62.7	109.8	47.9	87.1	-2.1	34	1	16	-26	43.8	-22.5	41	28.6	-7.7	25.2	-38.9	-21	5	-6.5	39	82	-26.6	-34.8	-8	-70.3	-2	81	19.3	104	1	-29.4	-10.6	-71.5	-0.7	298.7	-0.6	46	5.7	1.8	-51	51	36.3	73.3	54.3	43.8	-36.8	53	19.3	22.7	19	125.4	18.5	30.3	21	-4.6	-3	30	-4.2	14	30.5	-3.6
"D10495_at"	1125.6	652.7	728.8	1422.5	1192.1	517	791.1	629.6	548.4	588.1	715.3	692.6	655.3	734.7	1722.6	1073.7	795.3	1352.3	1458.5	702.7	1121.2	1281.5	1720	2253.1	1080.9	368.6	780.5	588.4	772.4	905.3	745.4	550	499.3	511.8	1993.8	702.2	435.2	350.9	406.2	322.8	620.5	411	428.7	359	1280.2	1225.7	329.2	1696	551.7	585.2	833.2	561	1100.5	572.7	823.7	506	527.4	536	1180.3	480.9	341.6	529.1	286.3	524.3	850.6	715.3	654.9	403.1	402.1	705.7	709	392.3	961.7	868.4	1299.6	985.2	821.8	457	993.1	391.9	459.8	393.8	437.6	669.4	665.1	1513.3	941.5	1105.4	794.7	595.3	1275.5	837	715.8	688.2	820	959.3
"D10511_at"	340	253.6	352.2	802.5	196.7	359.6	318	430.9	322.5	689.9	354.2	401.3	504.7	505.2	345.7	382	74.9	247	667.4	480	543.4	348	590.7	190	305.2	490.1	374.9	751.7	579.1	481.3	371.2	144.9	344	209.8	692.9	416.5	833.4	227	163.7	701	463.7	303	223	627.4	417.1	1286.8	389.5	402.3	376.4	1008.2	341.1	351.2	447.8	320.3	237.8	345.3	435	288	613.8	411	399.2	245.2	460.2	480	500.5	809.8	345.6	574.7	341.8	75.3	389.3	449	540.4	521	400	412.6	404.4	77.1	426.3	523.5	628.4	537.6	946.7	117.3	533.6	102.7	566.7	499.2	704.6	441	519	582.8	818.5	535.7	637.8	771.3
"D10522_at"	1496.4	2289.3	1387.2	751	1544.9	2218.1	1226.9	807.7	917.2	2142.4	1315	883.8	1715.9	1542.7	90	1183.5	422.1	1216.2	540.1	821	1222.6	1274.7	265.9	1819.3	827.9	1526.8	1396.9	1339.9	631.3	1660.1	1877.8	2184.6	1812.4	2619.8	571.2	1209.3	3030.6	2159.9	1391.3	1351.2	3380.6	3010.9	1343.8	1523.4	1336.4	504.1	1397.3	58.1	1401.6	1904.6	1074.7	1637.9	808.4	1858.3	491	1280.9	2298.6	1594.8	1779.3	1085.2	827.4	1323.8	1757	1869.2	993.7	798.7	965.5	1022.5	1374.5	24.5	1278	2482	1694.8	1216.2	1774.9	2140.9	1177	1520.9	458.4	2660.6	378.9	988.8	1346.2	878.1	1107.2	1737.5	1018.7	1770.6	1291.4	1603.8	742.6	1152.9	1273.9	1043.8	948.8	1078.1
"D10523_at"	925.8	996.9	598.2	669.7	566.3	553.1	600.3	373.5	518.8	540.3	905.5	1073.9	582.1	1468.1	942.7	627.5	109.2	899.2	1056.8	467.5	773	729.4	786.6	587.5	612.9	464.2	631.3	743.2	1355	748.8	458.5	433.4	782.2	702.2	611.8	862.3	420.4	502.1	599.8	424.7	473.2	827	438.1	338.7	625.8	622	300.2	1780.7	466.5	527.7	544.3	576.3	927.5	632.1	488	832.6	552.5	325.6	625.3	672.8	753.3	412.5	411	1537.7	505.5	591.8	549.1	1005	687.2	9.6	892.6	1415.3	765.4	820	768.3	864.4	913.7	578.1	787.5	774	583.2	820	699.5	104.2	740.9	381.9	707.2	891.3	884.4	728.4	819.1	721.8	631.5	809.1	643.1	816.4
"D10537_s_at"	308.6	228.2	196.6	191.6	265	200.1	273.8	243	185.4	219.2	215.4	211.9	257.1	169.4	544.5	331.5	964	183.6	270.3	211.1	161	136	212.6	196.2	236.3	313.3	212.6	193.8	264.1	170	378	365.1	318	227.8	194	179.7	349.4	419.1	241.2	76.4	114.7	118	158.9	88	199.8	162.3	133.2	282.8	186	222.1	236.3	142.8	234.8	190	264.1	325	131.1	233.5	207	256.2	243	328.8	277.8	212.6	198.9	263.2	250.7	206.9	400.5	903.6	157.1	279	249.2	314	258.6	174	251.6	250.8	527.8	152.6	274	154.3	271.2	426.8	189.1	487	256.2	168.3	278.3	194.4	261.3	224.7	159.9	259.1	288	172
"D10656_at"	74.6	113	88	70.2	88	70	145.8	200.1	82	136.4	101.6	88	57	145.9	90	74.3	3.8	151	98	112.5	96	186.2	190	68.5	136.5	117.2	96	223	102	131.9	159.1	156.2	75.5	57	121	290.3	217.6	102.2	14.2	86.7	94.7	215.2	152.4	364.8	34.3	152	144	23.5	115.5	114.4	57	124	88	81.5	115.5	135	145	162.3	80.1	160.3	79	186.8	61	79.9	67	109	45	139.3	53.2	5.5	52.7	39	37.2	112.5	49.7	54.9	105.9	126	72	94.7	310.3	176.1	132.2	291.1	82.3	36.5	69.4	119	100.5	58.1	43	10	159.9	78.1	98	124.5
"D10667_s_at"	-24.2	12.5	-53.4	108.9	116.2	60	-24	-79.8	-47	-49.3	3	-58.1	35	-44.6	123.1	60.6	-184.8	80.1	52.6	16.8	-12.8	18.4	-63.2	124	-20.1	-47.9	11.8	-18.2	77	-14.4	30.2	-5.2	-18	-18.8	54.5	14	-5.3	-35.2	26	-39.6	5.6	-73.6	-31.5	155	6.4	-22.5	9	-30.6	-101.5	-26.8	-46	18.5	186.6	114	98	212.8	-60.5	51.5	3	-28.1	18	-110	-28.2	44.3	66	-29.4	-23.3	-21	-42.2	-70	123.1	-19.4	-31.9	8.3	-4.4	93.6	49	-778.5	-33.2	100.7	5.3	3	-58.8	-2.1	93.5	-49.5	79	110.5	374.8	157.1	34.3	257.4	175.9	177.2	166	75.1
"D10704_at"	194.2	463.9	315.1	467.4	479.5	233	391.2	703.1	256.4	247.2	326.4	403	157.1	284.9	807.7	226.2	63.1	368.5	543.4	244.9	176.8	428.6	169.7	217.3	270.6	276	306.6	221.5	508.8	141.2	256.2	266	283.4	262.9	384.9	238.2	531.8	344.6	241.2	318	333.4	241.6	314.3	264.3	129.1	631.7	113	361.3	274.8	242	154.3	252.4	268.2	190	332.1	245.8	74.8	222	530.7	216.7	182.5	224.1	132.8	385.5	470.1	403.6	192.8	317	262.7	73.6	313.7	411	416.6	264.1	375.3	432.1	243	240	231.6	276.1	639	141.7	203	456.2	231.3	285.5	270.5	300.4	258	278.1	240	192.1	285.7	246.4	234	274.2
"D10922_s_at"	33	68	99	2	9	-8.6	82	190.8	87	62	9	50.6	25.2	145.9	61.3	73.6	208.6	14.2	20.4	2.1	16.8	42	27.3	-0.6	77.2	41.6	52	33.2	22.7	68.9	106.3	56.5	28.6	37.8	16	27.2	10.8	1.9	16.6	-8	10.2	73.8	22	25	42.6	7.5	16.8	6.3	110.5	21	56.3	21	11.3	54.9	13.7	26	67.9	12.7	5	137.5	-16.3	39.7	94.7	64	-4.2	9	45	-3.8	51.2	175.6	-5	28.6	39	60.4	35	16	27.2	55.5	40.4	29.6	434.7	60.4	72	156.1	17	66.2	88	84.6	117.1	197.1	52	139.7	220.8	63.2	194.3	70.4
"D10923_at"	79	306	317	128.3	152.4	71	389.5	797	321.6	93	59.3	309	331.2	578.9	101.1	84	23.1	108	273	122.8	65	120.6	343	74.6	108.9	187	202	145	48.5	128	185.3	454.6	54.1	130	189.1	42	98	52.5	155.8	158	558.2	413	145.9	1055.8	153.6	272.9	207.7	114.4	264.2	115.3	203.3	139.3	88	103.4	108	100.7	-7.8	104.7	207	202.4	52.7	667.8	48.5	46.8	106	90.5	85.3	190	208.8	98	94.4	165	131.9	218.6	91.8	101	98.7	11.3	12.9	52	-32.5	187.9	366.5	312.9	147.7	39.5	54.9	202	273.8	265	316.1	128.8	390.3	230.6	247.4	294
"D10925_at"	147	44	223	-54	0.8	366.4	43.7	51	21.8	17.4	190	54.9	115.3	384.6	27.7	90.5	-1.5	232	3	58	-44.2	205.2	-173.1	-40.4	-84.6	4.5	378.7	35.5	19	101.6	-6.1	313.9	77.2	116	310	-100.2	22	99.7	206.9	-11	39	164	119	42.6	350.4	-49.1	-8.2	-26.4	335.2	43	106.2	70	49	217.3	17.1	48	172.9	7.3	-12.8	293.2	-72.1	3.7	-62.1	169.4	24.3	-83.7	160	50	-26.9	23.5	60.4	-13.9	170.8	26	202.2	54.1	31.6	7.4	-48.6	6.6	41.5	-3	11.3	170.6	97.1	-22.2	250	492.7	80	609.1	423	466.1	127.6	329.2	35	18.1
"D10995_at"	186	131.2	111.1	163	199.3	106.2	254.5	185	274	193.2	119.8	219.6	165.5	133	734.9	266.8	273.6	178.3	214	137.5	126.6	657.2	310.6	153.3	181	209	151	123.5	170	215.4	297.7	313.9	142.8	206	167.8	117.1	183	194	177.2	215.4	104.7	94.7	85	122	79	158	185.3	249.3	114.7	175	198	158	146.2	122.6	190	196.1	252	197	113.8	136.5	149	294	92.4	291.6	125.4	185.7	176.1	215.4	325.7	497	159.7	248.7	243	96	122.6	154	130.9	172.9	358	139	125.7	153.3	137.5	194.7	88.9	283.9	186	166	241	164	163.7	139.7	103	155.8	168.3	142.8
"D11086_at"	1418.2	857.6	2241.7	685.5	1884.6	724.2	1776.4	686.2	920.9	808.8	1334.1	860.5	1211	1052.5	341.1	1196.2	1860.6	1189.5	1128	1137.3	1134	2208.5	755.9	834.4	912.8	1192.5	645	568.4	637.5	963.3	1448.5	1852.4	892.8	712.3	473.3	590.3	398.7	1175.9	1702.8	811.2	537.4	742	511	424	1815.7	371.3	612.7	772.9	1353	1106	1253.9	765.3	719.7	1781.9	929.9	875.8	1333.4	685.4	652.4	967.2	510.7	679.1	794.3	1150	563.8	323.7	1102.2	806.2	811.8	1581.3	924.3	959	1969.6	677.8	2079.1	934.9	968.6	983.2	1203.3	369.4	841.2	580.5	899.4	1867.5	1237.4	1295.7	1294.1	1477.7	797.6	911.5	787.4	1089.7	610.8	890.9	810.6	891.3
"D11094_at"	753.4	778.7	645.8	898	812.1	1049.3	837.6	933.7	691.3	1729.8	1233.9	1953	777.3	1504.3	680	580.9	39.3	989.5	638.1	609	646.7	765	675.9	704.8	746.6	972.8	1032	680.3	891.3	962.5	450.1	1002.5	1323.2	1075.8	441.9	1126.5	1427	1226.6	1098.7	1360.8	988.5	1289.7	1153.4	1182.7	1307.9	840.1	929	1385.1	2893.2	1002.5	949.5	769.1	760	901.2	1048.7	620.9	965.8	583.1	889.2	745.7	870.9	763.1	1163.4	904.1	1118.1	1031.8	690.6	749.4	1172.6	152.1	1027.2	679	859	745.8	908.5	1765.3	688.3	1354.9	713.5	927.3	796.9	1315.1	979	618.4	933.3	374.9	776	803.1	616.1	738.2	692.7	940.2	939.1	639.6	900.9	816.4
"D11139_at"	147	113.8	47.8	96.9	146.8	58	126.4	147.2	92	124	71.1	83	75	72	50.4	57.9	357	144	125.2	57	72.8	69.1	3	127	114.4	162	96	95	78	102.5	156.9	74.1	30.3	74.6	72.8	46.2	70.8	181.5	139.7	77.2	62.7	55.3	80	29	107.2	46.4	109	102.4	112.2	118	119	66	78	87.2	160	67.3	169.4	278.8	86.9	65.9	86.7	188.9	93.6	137.5	100	67	117.2	145	45.8	523.5	100.7	104.7	148.1	163.7	102.5	64	118.7	216	304.4	98	157	144.9	121.7	107.2	96.2	378	59.3	54.5	114.4	83.5	52	74.3	122.8	42.4	44.1	85
"D11151_at"	286.2	122.6	137	261.6	121.7	307.9	110.3	206	267.5	400	206.9	189.2	131.3	169.4	102.6	227.2	60.8	363.8	141.8	145	173	364.9	196.9	134.3	144.9	163	197	317.9	287.1	495.1	182.5	11.5	389.9	89.1	79	170.3	200.4	98.8	126.3	72.9	226.8	361.7	272.1	219.9	320	126	337.4	309.5	125.7	296.2	199.8	288	326.7	242.1	167	273.2	398	936	183.6	92	122.8	209.4	354.2	259.7	438.5	132.3	162	110	155.5	25.2	317	204.9	86	66.6	174	228.5	-3.9	249.5	164.9	553.4	29.2	134.7	132.2	394.5	247.8	67.3	389.8	193.2	510.6	276.5	418.3	256.5	614.8	386.4	625.5	658.4
"D11327_s_at"	107	239.5	191.9	170	107	168.9	275.6	124	168.3	82	243.9	156.9	195.9	205	277	185	82.4	160.1	155.7	164.9	220	46.8	68.9	175	204.4	113.8	174.8	112.6	135.8	236.3	105.5	272.7	182	115	130	127.8	100	104.7	85.3	120.8	144.9	150.5	122	93.6	321	80.1	65	89.1	233.4	169.7	265	93.5	150.5	319.4	149.1	186.8	57.7	67.7	118	97	108.9	94	53.5	197.1	85.8	10.2	108	125.6	29	188.4	199.3	78.1	262.4	104.4	271.6	98	167	208	159.1	13.2	162.4	134.7	147.7	170.6	233	199.8	224.1	265	151.5	132.3	198	222.1	121.2	107.2	128	145.1
"D11428_at"	2616.7	762.2	1150	2858	876.8	2203.4	1258.1	1102.9	2222.8	547	995.3	806	1352.1	1260.9	1039.4	2561.9	585.4	2228.1	1260.4	1225	1568.6	1289.2	455.5	456.8	1003.5	1486.5	1498.8	743.2	1669.3	1716	1611.7	822.1	1417.1	570.2	799	485.9	306.6	1953	1454.3	1116.2	1466.1	1549.7	1057.9	1060.9	1198.2	336.6	999.7	362.2	689.2	1179.2	1122.8	1916.3	1045.6	3032.3	1093.8	3025.4	2368.1	1119.6	888.3	1835.2	840.8	1607.4	2467.4	1648	1173.7	317	1795.4	1141.7	352.5	1252.9	3192.2	425.7	1173.6	1000.7	1875.4	1269.7	469.8	952.3	549	2251.4	726.3	721.5	882.5	1408.9	1775	721	2729.4	1695.3	5496.7	3075.2	2862.2	1964.3	4851.4	3999	4101.7	3840.7
"D12485_at"	173	104.7	86	4.2	91	91	74.3	139	65.9	56.2	54.5	68	103	116	65	152	175	102	91.3	90.7	65	-2.5	103.5	55.3	54.9	236.3	45	52	52.7	194.2	71.2	260.6	144	73.8	49	198	396.1	74.1	80.8	149	84	210.2	122	72.9	48.5	59.7	350.8	34.6	61.6	63.9	36	50.8	36.7	88	126	63	90.7	118	40.2	74.6	116.2	60	356.5	82.6	70	81.6	205.1	101.6	193	163.8	56.3	102.4	100	109.8	96.8	432.9	151	75.8	29.2	841.9	111.1	114	139.7	298.4	87.2	140.8	6.4	67.6	73.6	76.7	87.1	102.2	68.5	108	27.5	67.3
"D12620_s_at"	-39.8	37	-5.3	-68.6	-65	84.4	-55.4	-12.6	27	23	0.6	-51	-14	9	24.5	34.6	-3	4.3	-13.2	-60.4	-53.2	57	79	411.7	-36	146	-12.4	-29.6	-13.3	8.1	0.7	43.2	140.5	-10	-32.2	-5.6	543.5	5.1	65.9	-17	-51.8	-9	20	-24.3	3.9	-30	60	1.5	-43.1	-21	2.3	28.4	-54.2	-9.1	-40.9	1049.4	-10	-6.8	-55.6	15.1	409.3	166	124	-24.1	-3	-58.8	-66.7	6.3	-68.3	58	-21	-75.3	-5.5	11.6	16	-52.9	54.5	180	0.9	52.7	221.1	47.3	-13.7	-45.2	-43.5	114.2	-23.5	47.6	-30.5	-59.8	26	6.4	-25.1	-111.9	-32.7	-26.5
"D12625_at"	-6.5	-19.8	19	1	23.5	9	20.5	-10.6	-2.1	39.9	17	6.6	2.3	7.8	104.9	84	217.9	8.3	2.5	-14	24	-1.1	61.8	18	-22.8	16	7.8	-7	0.4	16	63	-7.4	-43	-13.3	-4.6	-11.2	-17.9	-0.9	11.6	-0.4	11.3	-45.5	24	41.4	6.4	0	22.7	52	10.8	-14.4	20.3	-21	-10	16	16.6	21	61.4	86.6	16	54.5	-1	26	24.3	29	-2	46.4	44.1	-7.7	53.9	20.4	14.6	11.1	-30.5	42	10	14.6	45	-13.4	27.4	7.8	25.2	-5	-21	69.5	1	37.1	23.9	14	34.3	3.8	2.1	-49.3	-3	-8.6	48.5	1
"D12676_at"	49	99.1	102	181.5	189.2	111.3	65	290.3	152.6	363.9	178	79	107	215.4	50.4	127.8	111.8	226	202	243	218.6	217.6	121.4	210.9	108.9	193.8	193	133	133.5	187.3	10.3	26	220.4	24.6	44.1	182	131.4	9	266.7	169.4	164.4	117.1	142.8	200.4	199.8	185.7	166.5	150.4	65	212.8	98	224.5	181.6	95.3	75.5	102.5	238.8	262.1	100.2	199.8	199.8	76.7	274.4	29.8	199.8	122.8	73.9	59.3	132.3	22.5	222.2	126.4	118	75.9	158	298.4	206.9	196	55.8	206.9	107.3	275.1	138.6	10.1	152.4	57.7	68.5	59	100.5	150.1	133.7	161	72.9	97	174	151.5
"D12686_at"	312.3	831.1	1006	335.2	498.5	574.5	370.1	348	317	531.3	604.7	475.1	336.3	323	160	273.3	96.8	453.2	511.9	542.3	539.7	190	489.6	407	489.7	279.2	482.9	505	485.1	435	369.3	537	613.3	1427.2	393.6	387.4	1064.8	559.9	362.6	740.4	692.5	558.5	596.9	976.8	614.3	725.4	384.1	622	505.2	530.8	361.8	635.4	412.7	195.6	232.6	202.2	581.6	403.7	544.5	608.2	351.5	389.3	502.3	403.5	231	499	224	448.9	595.1	35	352.5	368.9	417.4	528.5	457.3	493.5	120.1	274.5	393.5	329.9	720.6	453.2	620	618.4	416.9	188	109.7	314.9	340.9	392.7	368.2	348.9	427.4	359.5	181.5	402.4
"D12763_at"	-1.8	4	-6.5	6.6	1.5	-7.2	21	55.1	21.8	46.2	-31.5	-13.3	27	65	18.7	106.9	145.6	-7.5	57	-8.2	19.3	30.6	30.7	74.6	-21	23.2	18	835	19	-1.3	53.2	-5.6	1.2	-29.8	-52.2	43	-4.2	-55.3	32	6	-31	1	3	73.8	19.3	-49.1	22.7	12.5	-16.1	17	46	28.4	22	-10	6.3	21	31.4	39.5	6	-48.4	13.2	3.7	123	3	11.8	46.4	16.6	3	67.6	99.6	25	-37.6	-2.3	47.3	-14.2	-37.9	18.9	8.2	70.8	-51	1.4	-19.8	9	14.2	-6	5.2	-67	-1.5	33.2	45	44	139.7	36.7	48	263.2	132.3
"D12775_s_at"	288.9	193.8	331.7	280.3	194.2	272.7	251.6	111.3	306.1	122	337.7	126.6	476.5	378	282.5	218.8	108.6	250	127.6	233	250	362.1	105.3	231.2	157.1	150	332.9	232	188.9	208.8	201.6	267.9	172.9	323.5	238	122.4	176	206	254	112.2	419.2	461.6	277.4	294	290.3	147	303.9	29.4	181.2	295.2	350.3	280.9	227.5	348	251.8	214.5	295.7	-7.6	266.6	240.1	210.6	146.2	184	317	143.1	67	174	169.7	69.4	99.1	266.6	175.1	214.1	171.7	364.4	247.4	194	66.4	138.8	184	115.5	397.9	279.2	363.4	343.7	127.2	151	275	89	190.9	83.5	149.6	96.2	82.4	140.8	75.9
"D13118_at"	1287.1	1075.6	915.5	1054.5	1143.2	1122.5	1298.9	1388.1	1242.4	1824.5	1419	1020.5	1697.9	1454.6	1983.3	1584	1858.7	1894.6	2086.6	1480.3	1255.8	1178	1565.3	1077.7	1734.3	1607.3	1482.3	1806.4	1515.8	1048.2	1653.1	1421.1	1258.5	2738.3	1394.9	1112.5	7926.1	1953	1606.1	1680.8	1855.1	1631.8	1438.3	2126	1242.8	1815.2	1780.5	1729.5	1436.6	1402.9	1357.1	1465.5	1281	1434.9	659.7	1634.3	1240.2	2182	2031.6	1725.8	1422.9	1418.6	2175.8	1905.4	1412.9	2570	1329.6	2017.1	1284	2367.4	1179.7	2590.2	2377.8	1880.4	1870.3	1266.5	1419.6	897.6	1435.3	1438.3	1972.7	1581.8	1544.3	1399.2	1261	946.3	1711.2	1174.2	1698.2	1300.1	1273.3	1374.2	1166.3	1596.3	1418.2	1493.7
"D13146_cds1_at"	1032.6	978.5	825.3	823.5	787.7	1017.2	933	994.6	701.5	898	906.9	837.2	958.6	1020	548.9	840.7	603.1	1104.5	1095.8	825	778.2	1029.3	1021	923.2	1266.7	1008.9	1126.1	1049.3	949.8	1055.1	830.6	968.3	815	1020.9	1084.8	1483.5	978.4	961	959.4	913.2	765.6	857.3	882.1	754.4	795	1304.7	682.5	851	966.5	1074.2	1391	1155.7	1301.3	958.4	1132.1	883.1	1174.7	782.6	1189.9	973.3	775.1	1098.7	1043.8	1014	925.6	951.2	938.3	992.2	1062.3	411.8	887.6	1110.7	1080.8	906.5	826.2	889.7	848.2	1038.8	568.2	928.9	885.7	680	844.1	1319.7	976	679.5	731	810.2	978.8	846.1	792.9	801.7	671	784.7	840.9	899.6
"D13168_at"	12	27	28.4	48.5	20.2	30.8	37.4	26	-2.1	44.1	20	-3	23.5	10.4	79.8	47.6	204.1	21.7	72	43	63	-8	4.4	27.5	-17.3	46.8	25	48	21	41.6	73.6	79.9	30.3	0	26	34.8	3	-10.4	70.2	29.6	16	19	34.8	27.5	34.3	24.3	32	54.1	6.6	25.2	38	17.2	22	63.9	23.5	66.6	65.6	66.1	30.8	24.6	36.2	34.3	45	33	-6.5	12.5	26	5	30.5	204.3	24	20.3	38.1	22.7	45	54.1	68.2	208	151.4	16	74.2	19	10.2	52.8	39	53.2	112.2	54.5	169.7	177	195.3	221.1	158	162.7	207	205.1
"D13264_at"	39	32	7.5	37.6	47.3	92	75.9	90.7	21.8	49.7	14.2	-1.3	16	17.2	187	99.1	101.7	33	3.8	36	37.8	-41.2	6.2	-8.8	-4.9	54.2	68.5	6.6	20	76.7	27.2	20.5	-7.1	56.4	69.7	22	50.6	-3.4	18.8	19.3	66.8	-5	83	25	81	-3	3	32.9	23	44	19.6	41	34.3	2.1	43	47	50.7	57.7	28.4	-0.6	6.6	61	26	79.9	26	11.3	70.4	3.7	28.2	259.7	40	58	123.5	9.9	56.3	83.5	125.8	322.3	157.2	52.7	45	6	21.7	40.5	13.2	55.3	53.4	97	84	75.1	70.2	55.6	105.5	37.2	59.7	101.6
"D13305_at"	69.4	72	54.9	18	115.3	61	218.5	172.9	63.9	70	40.2	101	82	55.6	73.4	128.9	567.7	111	57	61	71.1	282	99.8	112	73.8	82.6	55	37.8	61.6	113	172.9	249.6	108	153.7	59	27.2	63.4	133.7	102	46.2	11.3	59.3	19	4.2	90.5	43.8	33.2	45	82.9	65.9	51	57	43.3	93.5	138	245.8	-20.1	224.1	48.5	71.1	32	175.1	108.8	106	53.7	75	198.5	35	29	472	31	211.1	142.1	89	122.6	20.2	97.3	-16.8	143.1	67.6	125.7	85	109.8	2.4	72	322.7	54.9	62	135.4	12.5	32	56.3	72.9	72	45	35
"D13315_at"	1144.7	1120.2	477	1172.2	1075.8	2201.7	780.8	1625.8	986	3756.3	3011	2071.6	867	984.9	1701.6	810.6	318.1	1409.3	1437.1	1288.3	1464.5	518.6	934.2	1024.2	1563.2	1204.1	1279.3	1130.1	1793.6	1010	1070.3	1097	1669.2	2444.6	1665.1	4088.2	1450.2	2178.5	1173.1	2683.6	1754	1164.1	1364.5	862.6	1332	981.6	849.9	976.5	1435.8	709	752	1374	1232	2117.1	1198.3	1056	830.3	1954.2	1529.4	1465.4	802.3	1866.4	1619.3	2436.4	1652.8	2485.5	1318.4	1344.1	2845.9	614.8	1054.1	1961.9	1349.2	1190.8	2392.2	2277.5	1172.6	1523.6	405.8	1442	1201.6	1210.2	848.6	1099.7	1862	615.5	1353.2	1285.1	1381.7	1155.6	1462.7	1289.8	1537.2	1410.2	1505.4	1583.9
"D13370_at"	890.5	1479.3	819.1	840.4	804.3	1441.4	892.9	799.4	1008.8	1477.5	2150.8	3083.1	1289.5	1212.6	2172.9	1161.8	1329	983.3	874.9	1500.9	1164.2	578.6	1278.1	777.2	1461.5	1555.4	1003.3	1460.5	899.3	1219.1	1077.4	1020.2	1222.9	1438.1	1361.4	1017.6	1418.8	1173.7	1362.9	2716.1	1560.7	1366.6	1172.8	1475	1372.1	1330.7	1534.6	1691.3	1116.3	1837.4	811	1623.9	913.4	1366.1	882.3	1125.6	926.8	2762.6	1587.3	1323.9	1284.1	1429.7	1516.1	1011.5	802.9	1650.3	1148.5	2235	1181.8	734.7	1259	2102.9	1563.1	1377.1	1509.1	1521	1117.9	1218.9	1551.4	1238.6	1580.9	1061.4	1301	906.1	1305.1	809.3	970.7	1157	1212	1058.3	866.5	1041.8	1150	902	820	984.7
"D13413_rna1_s_at"	11031.4	15639.2	13618.7	16433.1	15873.3	13724.8	11415.4	17957.7	13112.5	19937.8	13950.3	17889.7	9135.7	13797.6	7009	12600.9	8620.5	10562.3	13102.5	12839.3	9728.2	10889.9	19525.7	9075.8	11826.9	10815.8	11661.3	18280.5	13360.4	10077.2	14763.2	12109.7	15087.3	26681	14193.7	20041.4	19573.4	9463.7	9013.5	14646.2	13617.5	9430.7	12011.7	29632.7	9909.4	11331.2	14928.1	19167.9	19011.6	15769.2	12392	11682.6	14439.1	14259	15777.5	12949.1	11056.5	11010.7	14717.3	14244.9	8282.7	12599.8	14757.4	8734.6	11778.7	10460.7	19493	12426.8	12954.7	13626.1	13323.2	12860.3	11173.7	8191.3	12352.5	10422.6	6763.5	26541.1	21051.7	15890.6	9730.9	7860.9	13313.2	11210.4	11114.7	17414.4	13239.9	13785.6	14904.8	14777.6	15708.3	14642.5	16062.6	15662.4	16062.5	14119
"D13435_at"	208.4	242.1	219	266.7	273.6	217.3	205.2	371.6	293.4	270.1	287.2	349.7	216.8	245.9	282.5	187	100.6	260	237	241	224.9	113.7	406.4	465.9	182	236.3	246.3	353.6	417.5	273	203.3	251.8	332	489.5	273.5	382.7	467.8	75.5	370.3	294.2	489.1	317	426.3	551.3	185	450.1	478.5	150.4	236	252.2	138.8	317	248.1	213.9	179.7	243.9	84.7	286.2	309	349.6	500.3	295	202.4	289.2	470.9	403.6	119.8	201.7	202	186	267.4	195.3	234.8	300	224	276.1	439.6	356.9	179.9	254.5	274	323	253.5	88.8	273.6	221.1	271.4	202.8	252	181	193.6	188	329.7	161.8	151	201.6
"D13540_at"	34	65	40	54.9	76.7	41	85	91.6	59.3	105	60.4	79	54.1	74	153.3	50.2	342.7	88.9	113.5	54.9	55.6	88.9	91.3	48.5	59	87.1	73.8	52.8	57	50.8	55.1	121.4	63	122.4	0.4	37.6	88	130	43.2	122.6	33	41	112.2	102.4	57	45	113	126	50.8	75	51	78	47	35.5	71.1	24.9	106.3	223	46.2	66.8	79	105	22.7	40.3	41	109	63	54.9	98	115.5	60.4	80	69.4	55.6	71.1	60	163	151.5	181.6	67.6	183	89.1	133.2	53.2	56.2	100	36.7	43	48	71	52	69.4	54.1	65	36	135.8
"D13626_at"	88	63.2	98	92.4	31	41	45.8	29	65.9	113.6	71.1	5.4	16.8	65	32	65.8	143.1	104	84.6	81.6	134.7	36.7	124	34.8	47	65	52	23.5	57	98	108.8	28.7	-4.8	37.8	27.2	-7.4	24	43	9.9	48.5	135	32	101.6	1.8	118	9	57	56.3	169.7	16	74.6	4	35.5	111	29	114.9	90.7	54.1	79	43.5	28.4	58	29.3	116.2	70	32	55.8	58.1	78.1	133.9	52	84	94.7	78.2	73.6	73.8	132.8	78.4	43.2	19	270	39	112.5	197.5	61.6	53.2	190	244	240	138.2	143.1	318.8	228.8	282.2	237	202.4
"D13627_at"	702.7	605.1	1105	859.9	760.2	648.8	536.4	921	1123.4	1146.6	1031.4	1074.8	895.4	1192.5	401	538.8	38.7	709.8	546.7	1547.5	964.2	517.6	963	673.5	823.5	584.1	912.8	1120.6	1003.1	1193.3	588.5	521.2	814.1	1361.1	977.8	968.8	1313.2	639.4	811.1	1289.7	1233.8	1210.2	1106.3	1309.9	975	1709.2	1444	1253.7	1906.9	1150	806.6	1084.5	986.9	824.3	522.4	602.9	728.8	1170.6	963.8	1100.6	1186.3	1685.1	925.5	755.8	956.1	1774	876.2	997.7	536.3	81.8	857.5	919.4	863.5	1028.8	750.1	1039.8	1063.1	658.8	863.3	1069.2	1152.8	1005.9	2156.4	244	929.1	771.9	954.5	1102.4	762.6	700.3	808.8	1041.1	1161.5	744.3	931.4	825
"D13628_at"	72	214.1	93	411	154.3	106.2	113.4	142	80	106	114.4	79	50.8	88	115.3	344.1	96.2	424.8	389	223	313	128.3	293.4	149.6	192.4	83.5	106.3	119.1	288	132.8	387.2	47.1	122.3	109	316	140	104	130.9	246.3	63.7	103.8	165	100.7	117	106.3	165.5	135.4	121	204.2	106.5	72	127.4	119.8	603.1	145.3	393.3	222.1	97.3	106.9	133.2	125.2	97	147.7	182	239	88	128.2	26.9	77.2	24.1	416.2	144	127.8	172.9	133.2	326	123.6	45	133.5	140	92.2	45	116.2	144.9	272.7	216.4	717	557.8	945.1	543	480.6	579.6	831	598	1002.3	643.2
"D13630_at"	906.2	1336.8	1760.7	1433.2	1003.5	1330.2	854.4	1389	1431.3	2465	895.5	1544.2	1296.4	1383.8	499.2	633.9	214.5	1224.5	774.8	855.7	935.9	1152.9	1196.2	1439	1085.1	1225	1287.1	1807.8	1098.5	1195	716.1	861.7	1663.4	1438.1	1347.2	1747	2189.1	926.8	897.2	1628.2	1633.5	2507.7	1235.5	2180.6	1110.9	1159.8	4260.5	836.3	1221.7	1504.8	1230.3	1506.1	1454.5	1311.3	672.2	995.8	1112.8	2198	910.7	1446	2547.6	2688.6	1450.8	1000.9	1472.6	706.1	674.2	1423.6	1148.3	30	1269.7	852.5	802.7	954.9	738.7	1171.3	900.1	1677.5	959.9	1464.4	1774.1	4592.8	1829	250.3	1090	968.9	894.8	859.1	987.3	1032.9	603.4	971.3	1333.8	955	826.1	1012.9
"D13631_s_at"	223.9	139.3	139.6	187.2	121.7	211.7	156.2	76.7	222.2	148	220.2	148.3	269.4	223.8	7.4	292.8	227.2	93.5	110.7	192.7	270.8	143	144	181	112.5	70.2	209.8	85.8	206	137.5	249.2	56.5	183.1	122.4	149.4	131	90.5	198	148.3	109.7	207.7	191.8	193.6	119	276.5	33.8	106.2	28.6	190.9	191.6	264.1	192.7	150.5	420.5	180.9	171.9	212.8	25.1	141.2	167.1	93.6	51	111.1	181.1	143.1	71	121.7	131.2	45.8	45.3	318.8	94.7	234.8	53.4	243	247.4	-11.2	128	47.9	138	9	109	105.3	246.1	293.6	80.6	245.6	394.1	275.6	332.5	386	461.5	381.9	254.8	349.7	363.4
"D13633_at"	55.6	125.4	113.4	21	43.3	28.4	87	71.1	40	137.6	73.8	154.8	43.3	112	319.3	1.4	210.2	21	-7.5	22.7	47.3	99.5	213.6	66.2	94	120.8	40	115.7	27.2	93.6	78.2	44.1	148.7	272.3	73.6	121.3	195.6	118	45.9	183.8	133	214.5	95.5	147	109.8	111.8	58	21	120.6	46.2	73.8	57	52.8	53.4	57	42.8	99.7	253.5	92	86	44	148.3	91.3	49.4	21.8	183.6	24.3	99.8	80.3	174	4.2	158	53.4	108.9	94.2	44	80.2	222	188.3	101.6	384.6	144	102.5	40	26	100.7	49.7	55.8	42.8	-6.1	90	107.2	33.2	28.6	-18.1	14
"D13634_at"	207.6	278.4	206.8	166	229.7	144	151	192.5	183.1	238	204.1	304	152.8	176.5	288	158.9	125.7	198.9	230	206	170	29.2	319.5	218.1	348	190.9	160	206.7	197.1	212.6	212.5	237.3	197.5	336.6	408.4	359.1	519.5	297.2	195.1	460.8	232.5	307.6	334.1	396	158	442.5	384.9	172.8	248.1	211.9	182	367.8	251.5	149.2	144	171.9	162.6	270.5	218	218.5	328.1	374.4	294.4	159.1	354.6	410.2	148.7	302	122.4	278.3	135.1	174	192.7	308	158	223	309.5	358	148.1	251.6	174	320	419.6	-88.8	114.2	276.5	187	153.7	155.8	122.3	113	176	175.9	109.8	191.1	177.4
"D13635_at"	127	202.2	303	159	79	253.6	130	207.1	158	309.2	218.3	182.4	5	323	52.4	99.1	211.9	136.5	52.6	149	171	176.8	56	159.8	117.1	150	182.8	186	145.1	185.6	117.2	36.3	128.3	209.8	185.6	315.8	323.2	97.2	206	380.8	323.4	214.5	247.4	364.1	210.2	181.5	274	181.5	90.7	219.6	118	164	227.5	151.9	155.5	156	118	293.6	351.7	261.7	176.1	163.7	265	111.6	94	181.5	46.8	159.1	133.5	36.5	161.4	88	115.5	206.7	96.8	173	204	287.2	220	212.3	-5.6	264.1	491.4	381.9	196.9	87.2	94.7	99.8	141.8	100.2	87.1	111.8	168.4	140.8	121	113.4
"D13636_at"	526.1	747.5	500.9	584.7	394.1	473.9	370.9	757.5	347.1	828.5	551	732.8	495.4	341.2	678.5	504.5	559.4	507.3	556.5	563.9	473.4	399.5	540.3	640.1	591	633.2	427.1	492.6	538.2	455.3	442.4	335.2	435.8	417.3	444.1	790.8	1070	408.2	407	639.4	537.4	581.3	529.9	981.3	388.3	514	431.1	385.8	500	525.4	414.5	653.2	494.6	447	598	374.1	414	879.1	732.5	276.1	630.9	822.6	350.3	531.8	941.6	712.9	430.1	927.5	1180.2	521.4	453.9	474	405.1	506.9	506.4	561.7	308.4	371.3	305.7	414.2	448.2	377.2	524.7	225.4	572.9	197.1	286.2	354.2	405.9	316	394.9	307.6	282.6	268.3	347.2	378.7
"D13637_at"	139.3	16.7	189.1	43.8	90	195.9	176.8	-48.3	158	52	164.2	88	88	493.2	19.7	119.1	22.2	96.2	-35.3	98	109	119.7	-59.9	132.2	-16.4	115.5	247.1	62.7	135.8	30.3	63	354	108	236.3	-12	-9.1	52	14.9	106	259	220.4	298.3	108.8	111	230	148	34.3	7	193.6	227	140.5	144	34.3	215.1	65	-8.8	159.1	-8.9	66	166	104	10.6	217.9	134.7	88	-42	26.8	39	-54.6	-16.1	94.4	45	222.1	-4.3	156.9	104	73.2	7	18.2	1.8	22.9	-46.9	53.4	131.8	19	-24.3	69.4	269.6	2.3	190	46	154.3	160.8	37.2	15.1	-51
"D13638_s_at"	-17.6	6	-7.7	-31	-17.7	6	0	-55.2	-7.7	12	19	-0.4	-23.4	-5.3	-42.2	3.6	55.6	17.9	-37.3	-15	13.7	15.5	35.2	-4.2	5	32	3	-26.4	-0.4	-7.2	14.1	0.9	-21.7	-19.9	-54.8	-21	-3	-17	1.8	-7	-4	-19.9	-37.5	14.6	3	-25.5	-18	-7.7	6.6	-1.8	21.7	4	-10	7.3	-21.8	11.3	2.6	-29.5	-23.5	-0.6	7.8	-1.8	-26.7	-21	-11.4	14.8	2.5	-42.5	20.5	16.8	-13.1	15.3	-21	-61.5	-12.5	0.4	22.5	-15.9	32.5	-41.5	45.6	13.7	8.1	48.3	-18.2	65	-37.9	-8.4	-6.5	-15.5	-51	8.1	7.8	-87.8	-9.5	-28.1
"D13639_at"	1061.6	672.2	505.4	778.9	536.9	850.2	844.8	455.9	1264.1	424.8	539.2	661.4	723.5	614.6	781.8	1873.2	2004.9	602.6	661.7	613.3	1331.6	1416.8	298.7	476.5	701.6	703.4	734.5	620.4	518.9	690.7	946.2	966.2	618.5	345.6	394.5	250	318.5	865.6	847.6	434.1	504.7	766.8	523.8	416.3	1478.5	982.5	413.5	511.5	538.1	666.8	844.7	699.3	557.8	1637.6	591.5	2009.9	1553.6	336.2	485.4	630.6	411.6	485	820	778.7	508.3	156.7	907.3	403.9	179.3	901.3	938.5	374.4	1089.7	740.7	1119.9	728.3	744.9	502.3	1463.7	628.8	386.5	397.9	579.6	1010.2	1014.2	633.2	1937.4	1459.7	2014.8	1014.6	1194.5	1419.3	2206.8	2017.4	1551.7	1500.1
"D13640_at"	694.5	451.8	439.5	494.2	500.1	547.2	723.9	769	404.5	591.5	442.6	1099.2	490.4	442.4	999.6	811.5	1227.8	825.1	727.8	538.9	590.3	804.7	798.3	409.4	980.1	551.9	435.8	422	543.3	504.6	637.6	1073.2	544.6	451.7	506.6	585.5	735.6	989	659.6	597.1	323.4	583.9	515.3	555.3	602.1	537.3	811.2	796	469	589	485	435.5	432.4	855	515.2	665.5	805.9	661.8	357.5	446.3	431.8	539.6	425.4	629.7	523.1	437.8	715.5	675	615.3	2159.2	618.9	622	684.7	608.5	707.3	519.7	823.6	505.8	1372	642.3	510.5	440.8	460	589.6	545.4	1148.7	859	620.4	1127.1	864	736.1	861.6	1066.1	1123.2	974.8	949.4
"D13641_at"	1068.5	1150	1249.4	2597.5	1185.4	938.5	740.7	1767.1	1711.6	1462.4	1107.4	1234	1209.5	866.8	820	1267.8	824.3	1015.4	1252.9	3486.5	2059.2	751.8	1843.3	932.8	1773.9	1523.2	931.7	1503.4	2198.5	1712.7	1013	605.3	974	973.7	1963.2	1333.1	1886.5	1172.6	970.6	2377.6	1131.7	964	1139.9	1959.8	860.8	2381.1	1752.4	2080	1204.1	2438.3	1101.9	1899.2	921.3	1408.7	817.6	1383.8	689.4	1484.3	1818.9	1651.4	1529.1	1592.8	1987.8	1409.8	1463.8	1244	1718.7	1308.5	1517.5	1868	1027.2	1146.2	872.3	1376.4	1278.4	1823.5	1172.6	596.4	1078.7	1150.7	525.7	1383	2039.8	1326.2	1579.2	1696.7	982.5	771.2	1393.5	965.9	1101.9	952.5	1245.5	1051.3	1365.5	1406.8
"D13642_at"	59.7	73.6	26	83.9	59.3	67	54.5	125	74.6	77.2	102.5	67	65	75	155.2	53.2	206.9	-7.5	24.9	50	67.6	198.4	37.7	72	53.4	29.8	83.5	23.5	100	-7.2	5.3	90.5	71.2	65	43.3	24	72	93.8	7	62.3	41.6	39	47.8	-17.3	80	72	58	172.8	95.3	75	25.3	60.4	68.5	57	43	101.6	126.3	31.1	62.7	-4.9	66	43.7	95.8	96.9	95	84.1	2.5	96.8	42.4	92.4	55.6	74.6	65	26	26.8	77.2	96.6	-233.7	133.5	41.4	29.7	26	52.7	31.6	32	108	86	32	90	72	68.5	96.9	91.6	64.1	30.5	27.2
"D13643_at"	541	1102.8	993.8	2717.3	1050.8	427.3	859.3	2995.5	1722.2	1635	1063.8	1190.3	796.1	557.4	2418.6	2464.9	-3.5	1439	3642.4	1630.1	4184.2	649.8	2523	595.8	2138.7	1259.1	364.2	1173.7	2961.8	550	424	1342	1976.2	3420.6	1736.4	810.6	1176.6	874.9	1382.1	293.2	1902.1	459.3	2005.6	1231.5	792.2	2617.8	1106	469	480.1	1328	377.2	235.3	794	322.7	606.3	1260.3	880.7	396.3	1427	1803.4	1313.5	191.1	2015.9	3173.1	622.8	1077.9	1467.1	1642.6	653.7	823.6	2210.1	1821.3	1008.6	2610.9	1947.9	3044.2	2790.2	215	742.6	1100.7	168.7	1579.5	1686.2	55.8	1505.9	1824.9	1837.4	1176.6	2351.7	2497.9	3227.2	2333.5	2277.9	2007.6	2580.5	3148.8
"D13644_at"	42	77.4	62.3	87.2	68.5	35.5	43.7	65	24.3	73.8	57	79	39.9	62.7	47.2	106.9	74.5	-10	90.2	116.2	97	21.4	119.7	25	24.3	59	46	71.1	26	46.2	29	58.5	66.6	110	45	76	94.2	91.3	77.4	85.4	80	86.9	62.7	137.6	60	78	41	34.6	72.9	36.2	3	34.8	84.4	78.1	65	43.5	13.7	76.7	40.2	17.9	40	37.8	23.2	70.8	44	84.1	41.6	94.2	112	67.1	59.3	18.1	-1.7	14.2	36	54.9	158	202	121	37.8	75.2	83	124.5	8.7	76.7	102	53.4	49.4	26	34.3	72.8	24.3	52	5.7	37	72
"D13645_at"	170	153.3	79	77.2	88	132.2	87	319	169.4	294.7	83.5	160.1	72	311.7	42.4	65.8	52	98	6.8	141.2	163	100.3	185.1	68.5	73.8	82.6	107.2	346.1	53.4	268.5	105.5	56.5	191.9	415.7	235	311.2	241.3	44.3	26.8	305.6	273.3	224.4	298.9	299.1	190.9	272.9	233.5	88	326.1	246.7	53.4	185.6	123.5	129.1	101.6	28.2	296.7	20	254	293.2	109.8	200.7	137.5	111.6	149	209.4	120.8	133.5	241.9	199.3	105.3	178.3	174	167.1	67.6	280.3	21.9	49.9	131.8	166	411.8	666.4	390.9	340.8	163	57	99	119	126.3	173	159.1	151.5	178.7	100.5	61.4	117.2
"D13666_s_at"	1471.7	474.4	1913.2	261.6	846	2846.3	1220.4	894.6	1331.2	749.7	2636.1	1164.8	1334.5	2080.8	96.7	174	208.6	13.4	324.8	431.6	333.8	1338.5	255.1	247.4	1128.4	2305.7	2602.2	2309.2	80.1	2940.4	1463.4	2792.4	3199.2	1358.4	527.4	957.2	181	4047.2	2758.3	1099.3	844.8	5706.7	2088	2128.2	1808	316	5205.2	41.6	1337.1	2172.3	1998	2465.4	1755.4	2161.1	531.8	1052.2	3248.9	2139.2	2005.4	2131.9	1206.4	2453.9	2485.2	1476.9	1993.6	1775.4	1344.9	617.9	731.3	59.5	1442.4	407.4	1324	353.2	1916.7	1021.9	213.6	911.8	210	5204.5	378.9	734.9	1383.8	1536.1	770.8	78.4	1038.8	820.8	853.6	338.9	582.4	472.5	1010.1	762	397	219.8
"D13705_s_at"	234.3	211.7	132.6	195.6	199.3	180	277.4	212.8	206.8	214.5	197.5	197.5	265.9	150.5	267.8	58.8	564.2	120.4	279.2	153	132.3	507.8	328.2	202.4	237.3	200.4	186	153	223	87	259.7	245.2	178.6	102	104.7	135	124.5	87.2	70.2	66.8	104.7	143	82	113	115.3	152	91.3	212	117.2	202	219.2	196.2	172	165.1	179.7	193	203	220	144	88	122.8	255.1	103	130.9	167.8	172.8	218.3	124.5	187.3	254.4	155.2	191.1	188	196.4	150.5	137	169	64.3	260	138	311.4	119	172	367.5	116.5	417.3	133	107.1	116.2	153.6	136.5	137.5	74.6	77.2	163.7	152.6
"D13720_s_at"	184	187.9	122	104	110.7	116.3	157.1	276.5	216.5	187.2	159.8	144	141.5	140	69.7	145	187	147	137.5	158	163	113	166.5	96.9	136.5	227.8	98	82.4	123.1	150.5	283.4	81.7	166	91.3	89.1	113.5	42.6	310.4	118.9	79	131	84.6	116.3	60.2	227.3	58.3	76	95.8	208.8	119.8	172	135.8	85.3	344.7	141	114.9	121.7	287.1	136.5	144	84.1	133.5	90.2	110.7	93	99.2	103	184.4	103.6	473	176	131.2	152.2	95	163.3	117.2	206.9	96.2	171.7	59.7	140.5	100.7	89	100.3	183.4	321.6	200	241.1	103	81.7	98	270	120.4	135.4	131.1	133.5
"D13748_at"	2219.4	3066.9	2460	1157.4	1373.5	2501.4	2088.1	1467.3	3244.1	4327.1	1846.8	5533.2	2906.3	3937.9	2765.8	3099.2	1285	3933.7	3043.9	4282.8	2982.2	2558.2	3459.4	1682.5	3010	4045.8	3979.4	3767.5	2093.4	4114.9	2908	3502.2	3967.9	2038.8	3452.6	4724.7	5932.8	3414	2992.7	3299.5	2373.5	2962.5	2861.2	4732.8	3717.1	4388.7	2626.7	2716.7	2795.2	4633.3	2794.6	4069.8	2536.8	2397.6	1553.1	1811.8	3309.2	4779.5	2999.5	2929.3	3749.6	7587.9	3113	1858.7	2913.3	4789.4	2762.5	3242.2	3500.7	3028.3	2165	2340.1	4648.3	4904.2	3145.3	2695.9	2727.7	3389.2	3441.6	3714.8	4340.9	6004.9	5725.8	3475.3	3586.8	2612.5	2338.4	2346.9	2898.8	3913.4	2771.3	3596.5	3034.1	3107.3	3071.4	2312.4
"D13789_at"	-30.5	1.5	54.9	52.7	89	33.8	-21.5	110.2	-51	9	41.4	72.9	-21	65	33.6	-0.8	-34.3	115	-8.7	88	104.7	42	-50.1	107	152.8	20.4	30.8	26	0.4	-30.7	67.3	166.9	199.4	94.7	115.3	178.6	123.5	266.1	171.7	34.3	92.4	86.9	75	144	21	79	165.5	78	-5.3	-6.5	-14.2	-8	21	25.2	20.4	7.2	110.5	32.5	63.9	57	121.6	-10	49.9	74.6	91	-27.6	2.5	125.6	10.6	-13.9	6.6	-70.6	-29.9	55.6	35	53.4	-10.9	-137.9	72	66.8	50.7	142.8	111.6	-4.6	98.8	-2.3	86	83.5	86	59.3	42	76.7	88.9	50	177.8	156.9
"D13814_s_at"	41.2	20.3	7.5	52	23.5	28.4	87	55.1	48.5	29	28.4	5.4	46.2	30.8	-16.1	54.5	88.6	59	5.2	7	35.5	118.9	111	47.3	52.7	284.7	29.6	20.3	60.4	41.6	85.8	34.2	20.4	11	-20	-8.2	310.8	70.2	19.9	39	30	19	-3	14.6	21	27.5	40	54.9	14.2	57	20.3	69	18	28	48.5	65	153	65	41.4	54.5	14.6	51	35.9	25.3	29	18	20.4	45	53.9	81.4	17.2	40.7	52	36	0	36.7	16	15.1	35.5	20	63.7	41	2.1	88.8	37.8	57.7	16.8	45.9	50	40.7	57	88	88	39	131.1	71.2
"D13897_rna2_at"	130	192.3	108.8	67.6	163.3	124.9	237.7	115.8	57	231	111.6	189.2	157.1	100.7	297.3	227.2	86.3	118	193	240	124	233.5	159.1	14.6	177	175	94	130	135.8	168	301.5	606.3	142.8	31	111.6	95.8	94.2	348	99	39	1	72.9	18	52.8	56.3	225.9	79	159.2	151.5	133.2	73.8	117.2	184.1	126.3	105.3	206	197	9.9	105.8	106.2	103	209.4	59	138.4	137.5	159.2	104	185.3	268.7	411.8	104.4	168	80	196.4	144	108	24.5	75.8	72	118	167.8	161	175.1	150.5	120	54.5	166	117.2	171.9	144.9	146.8	113.4	80.8	29.4	188.1	52
"D13900_at"	1449.6	2226.1	1652.9	1493.7	2375.3	1414.8	1786.1	1527.2	1911.2	3235.7	1649.3	3063.6	2053.7	2622.8	3577.2	2109.4	1255.6	1798.4	2362.4	1768.2	1919.3	1673.1	4762.8	2893.1	3666.3	1867	1819.2	2967.7	2307.9	1404.9	1888.4	2111.6	1055.5	2859.6	2242.3	1806.4	2509.4	1929.7	1300.6	2376.1	2260.7	1559.9	1677.8	2535	1818.3	3505.9	1592.1	2696.7	2255	1956.1	1620.3	2116.3	2471.2	1960.3	1463.1	2263.3	1529.9	4240.5	2960.7	1573.1	2448.8	2671	2713.2	1897.5	2744.3	3718.5	1906	2352	2498	4999.5	1813.4	1944.8	2705.6	4317.2	2096	1784.1	2705.7	1745.1	2018.6	1550.2	2193.1	1482.5	3250.6	1960.4	1779.8	2400.5	1667.7	1707.1	1743.2	1004.7	1378	1623.6	1341.7	1497.3	1538.6	1724.3
"D13969_at"	83.5	38	26	79.8	74.3	53.7	60	69.4	30	61	52	46.4	37	-8.8	34.7	-6	70.4	95.3	-8.7	60	33.2	6.3	74.3	27.5	216.6	71.1	70.2	13.2	82.4	28.6	102.2	22.4	11.3	0	294	83.5	19	15.5	-20.3	46.2	174	20	137	22	2.3	180.4	26	17.7	106.2	22.7	42	52	29.6	41	65.9	21.6	86.4	-5.4	160.1	34.3	63.4	64	20.4	119	29	84.1	23.2	37	-12.8	165.3	29	17.4	-42.2	-15.1	1.5	102	6.3	-664.8	139.6	30.8	172.2	29.6	24.6	34.5	29.6	87.2	47.3	93	111.6	49	83.5	23.5	87.1	39.9	-33.5	50
"D13988_at"	838.6	532.8	772.7	616.9	748.4	644.8	526.5	323	803.1	1683.8	694.1	1612.9	664.6	1115.5	1036.9	973.7	189	463.1	614.6	1199.1	924	937.2	1047	638	820	897	870.3	1069.2	626.1	1040.6	561.8	1108.5	1221.2	666	1106.2	1081.2	871.5	641.7	1072.3	1469.5	966.9	1116	520.1	1031.5	1091.7	752.2	1015.5	1070.6	641	992.8	984.2	1030.9	1053.2	861.9	494	586	1064.4	808	577.3	1023.5	1205.3	1025.5	1403.1	980.6	864.5	847.9	801.2	1226.8	1139.8	51.7	914.3	447	1161	827.8	1113	1018.3	788.6	1247.3	820	783.9	1401.5	1115	1573.2	877	1049.5	421.8	983.9	1102.4	834.9	816.8	710.9	1100.7	872	873.8	711.6	923.7
"D14043_at"	507.5	1045	522.9	890.9	1611.8	1104.2	658.2	534.9	683.9	1291	878.4	1126.4	766.2	1111.5	594.2	1042.8	224.1	1317.3	1102.5	849.8	1129.2	595.5	547.3	1513	436	766	737	778.9	1164.6	779.2	963.7	612.6	586.4	1172.6	2183.9	1322.6	1467.8	1101.2	1047.5	1472.2	1730.1	1077.6	1244.5	592.7	728.4	772	845.6	955	731.5	873.8	364.9	1036.9	617.7	1033.9	471	1035.3	886.7	294.7	1703.9	770.2	737.6	702.5	728.5	1109.3	836.7	1221.5	503.3	585	2560.4	506.5	904.3	999.4	692.2	1197.3	820	1088.2	1394.8	549.1	1389.4	1143.5	421.7	1080.6	758.4	290.1	1114.8	3063.1	1022.1	1067.4	1034.7	884.7	1180.1	1016.5	1101.5	966.9	871.4	1106.3
"D14134_at"	16.7	21.8	1	-31	-32.2	10.8	9.7	-19.7	30	-1	-5.3	6.6	10.2	1.8	-8.8	-13.2	1.5	-12.8	-15.8	10.2	5	81.1	18.5	-8.8	-32.5	-3.5	10.4	-2	12.5	16	-3.9	14.5	-15	-38.4	5	18.5	-8.8	-23	-30.5	18.5	32	22	5.4	-44.8	-11.2	-21	52.8	2	1	7.8	-6.9	-7	37.8	30	-27.3	12.9	-3.4	-4.1	12.5	28.6	23	26	-14.5	-14.8	-15.5	25	-62.4	-26	25.4	18.7	-31.5	-1.8	5.7	-21.8	-2.2	26	-19.5	22.2	56.2	17	1.4	43	21.7	85.8	5.4	24.8	3	-5.3	-7.4	-31.7	-69.2	26	-29.2	-33.7	40.7	-14.2
"D14446_at"	57	68	57	47.3	32	47.8	42.3	1469	34.8	86	49.7	52.7	2368.4	400	-5.2	20.5	54.8	59	82.4	431.6	80	37.8	150	41.4	74.6	6551.1	24	248.3	50.8	72.8	160.1	76.2	65.8	134.2	465.6	19.3	146.2	232	60.4	907.3	119	41	582.7	1005.6	69.4	4438.1	298.3	52	161.2	96.9	59.3	1054.8	53.7	425.5	52	4774.9	84.7	-33.2	416.8	224.9	208.3	114.7	203.3	126	54.5	239	15.1	292.3	3864.5	79.5	59.3	609.3	172.9	2752.1	167.6	143	97.3	-20.6	195	236.9	264	89.1	81	52.8	55.3	69.7	61.6	39	70.2	132.3	113	101.3	98.8	81.2	19.6	59
"D14497_at"	19.6	40	43	31	44.1	32	31.2	14.4	32	21	19	41	21.8	16	41.6	81	6.6	15.1	42.4	28	64	0	-10.4	5.4	28	22.7	17	28.4	0.4	19	23.5	49.9	6	-2.2	13.7	1	95.5	38.4	-10.7	52	63.9	47.3	59.3	32	20.2	-4.4	13.7	28.6	18	25.2	8.1	8	35.5	29	23.5	0.7	67.9	-26.3	40.2	2.4	16	24.8	28.7	33	22.7	-6	-4.3	36	39	88.6	30	27.7	3	120.2	21.7	34.3	13.5	14.1	42.2	18	17.4	23	4.7	206	37.8	22.9	65.9	42	41.2	86.2	78.2	52.7	54.9	81.2	59.7	90.2
"D14520_at"	170	188.9	839.3	831.5	1431.5	187	1346.9	423.3	793.4	323.8	292.5	577.4	265.9	340.4	246.1	894.6	322.3	486.3	692	1120.5	343	574.4	563.6	1144.4	194.8	386.2	195	530.8	648.9	187.3	1076.5	222.1	318	1296.8	626.7	337.4	90.5	185.7	982.6	188.2	374.7	731.5	866	531.5	112.5	298	1659	156.7	1043.3	835.3	190	199.8	407.3	137.5	317	105.3	238.8	103	537.6	424	847.6	764	635.1	114.4	447	304.1	221.1	328.8	19	744.2	339.1	1327.5	198.9	487	541.4	222.1	40.8	273.7	182.4	436.7	1115.6	318	1043.3	209.1	163	1023.1	125	217.9	197.1	110.7	255.8	188	293.5	118	321.9	362.6
"D14530_at"	10997.9	9560.1	7598.6	15792.2	8899.2	9348.5	10204.2	9695.6	10743.6	10882.1	8493.6	9902	10781.7	15136.1	9362.6	12348	8658.8	10868.6	12366.2	14249.2	12075.6	8255.4	11368.8	8464.2	12126.9	8737.7	10210.4	13557	13868.1	16652.8	12286.2	10461.3	12213.2	9252.6	13675.2	11966.8	15852.7	9662.9	14036	16835.1	12218.2	10889.2	10371.9	17442.5	15948.6	13179	13398.4	19770.6	14069.5	12174.2	9075	10581.5	11638.9	12619.2	8622.6	11791.9	13250	13971.4	11995.9	13747.7	15851.8	12901.2	17082.5	11505	10116.9	15139.7	13402.6	10656.9	7631.9	8675.1	11964.2	14191.9	10582.2	9965.7	11423	12380.8	9260.3	11521.7	13492.8	13727.6	9457.5	14841.4	24457.5	7138.2	14515.7	13188.8	12104.4	14029.8	18189	14279.7	11502.3	14955.7	14645.3	11831.8	15472.7	14805.4
"D14533_at"	121	23.5	68.5	140.5	121.7	119.7	93.6	142	78.1	91.8	89.1	150.5	53.4	95.8	7.4	71.2	37.2	73.6	55.8	102	138.2	102.6	112	140.8	189	93	70.2	133	125.7	86	94.4	98	124.9	160.1	108	107	81.2	118.9	32	100	89.1	80.1	194.4	147	98	206	117	182.5	88.9	102.6	62.7	58.1	100	80.6	112.2	93	72.7	74.3	83.5	127	110.7	55.3	87.2	52	97	45	92.4	32	-28	135.4	129.1	81	34.6	52.7	81	104	186.2	134.7	64.3	116.2	-128.7	177.2	120.8	109.4	114.9	209.8	98	119	127.2	54.1	117.2	126.4	167.4	108.9	139.7	138.2
"D14657_at"	131.2	269.8	1009	41.4	164.4	60	486	226	215.7	1123.8	441.1	674.8	78	477.8	161	46.8	41.1	147	79	88.9	72	134	2.2	108	242	495.3	340.1	616.4	40.2	281.8	91.6	509.1	579.5	852.8	132.2	496.1	1433.9	314.4	75.9	1079.3	647.9	564.4	215.7	1223.5	419.4	556.1	910.4	90.2	827.5	190	361.1	232.2	135.8	102.6	109.7	83	432.8	648.1	202.4	1071.3	383.1	591.1	163.7	187.3	89	1324	169	492.4	493	99.1	84	807.8	447.9	462.5	116.2	107	189.1	920.6	253	200.1	1464.2	1048.2	727.2	88.8	126	75.8	74.6	80.1	49	124	46	299.2	52.7	59.7	81.7	47
"D14658_at"	2152.6	2842.9	2885.8	2856.5	2391.8	1891.1	1972	1561.5	2658.2	3454.4	3486.1	3315.2	2835.7	1585.2	1389.9	1819.3	2124.5	1479.3	2263.2	2205.9	2898.7	1697.5	1945.2	1755.7	2560.9	2333.2	1939.6	2888.8	2555.2	3261.4	2462.8	2507.5	2253.3	1977.8	2635.4	2540.6	3232.2	2239.3	1892.8	3603	3445.8	3084.4	1793.1	2733.9	2221.6	2993.9	2760.3	1417.8	3001.9	3010	1340.6	2433.2	1772.4	2852.3	1078.5	2575.6	2124	2365.8	3293.7	2384.6	2576.7	2873.9	2323.8	5096.4	2300.7	2608.6	1820.2	3027.4	2886.9	1877.9	2174.6	2401.6	2319	3298.7	3009.2	2491	3103.4	2295.5	2677.7	2075.6	1868.2	2462.4	2534.2	1764.1	2810.6	2472.9	3224.8	2052.8	2292.4	1764.4	1630.9	1888.8	2067.2	2332.9	1935.2	2302.9
"D14659_at"	332.1	385.3	294.5	468.3	381.7	317	211.4	519.7	391.6	449.6	417.6	475.1	298	358.2	183	288	226.2	228	355.7	357.7	344.6	376.1	338.1	298	292.3	307.6	226.1	351.5	297.3	332.9	243	168.7	352.2	400	804	384.3	738.3	297.2	325.3	472.9	587.5	601.7	470.5	610	304.2	633.9	326.8	222	411	328.4	263.2	523.9	362.3	295.8	235.2	288	458	312.5	351.7	551	350.1	367.1	361.1	381	563.8	371.5	297.3	389.8	269.6	157.3	367.5	214.5	302.5	360.8	243	608.4	447.9	361.3	516.3	345.4	269	614.2	451.6	76.7	480.9	267.5	288	257.3	295.2	319.7	255.8	306.7	435.6	245.5	387.1	395.2
"D14660_at"	52.7	45	115.7	93.6	26	86.2	59	161.4	92	142.7	79	153.7	30	145.9	28.6	7.2	14	86.9	68	55.6	110	20.4	101.6	83.5	79	29.8	57	92	50.8	130.9	10.3	14.5	88	145.1	49	308.9	288	54.5	150.5	205.2	123	178.4	189	328.6	141	197.5	139.7	45	179.6	89.1	24.6	81	95.8	62.7	31	29	73.4	72.6	117.2	123	202.4	42.3	148.7	95.8	143.1	139.3	90.2	67	117	14.3	53.4	82	112.2	162.6	117.1	83.5	164	142.1	17.6	103.5	4	199.4	255.6	-10.8	102.2	7.9	65.9	98	61.6	113.5	70.2	88	85.3	57	38	101.6
"D14661_at"	292.7	419.8	398.8	536.8	405.1	413	364.8	411.8	338.9	391.8	477	469.8	234.1	546.5	335.4	460.6	149.4	401.4	477.9	297.4	557.7	412.7	129.1	447	310.6	273.8	326.5	310.6	381	398	397.2	194.7	278.8	487.6	433.8	453.5	411	371.2	248.5	237.3	595.8	436.3	312.5	591.3	544.7	281.7	418.5	196	515.7	338.2	331.6	358.2	342.2	415.4	247.4	271.6	338.4	389.9	582.8	278.5	359.9	420.8	380.6	311	375.8	497.7	314.9	327.7	359.8	294.4	409.4	317	513.9	406.5	389	440.7	509.2	515.5	280.3	386.8	130	351.2	457.2	82	443.7	280.6	366.5	544.2	549.2	483.8	447.9	550	507.2	437.6	468.1	536
"D14662_at"	1062.4	1265.4	1772.3	1771.4	942.1	1184.1	904.9	1375.4	1689.6	1413.2	919	1574.7	1743.2	1262.6	2218.4	1407.3	1261.5	986	1191.2	1889.3	1460	644.2	1467.4	796.8	1649.6	1112.9	792	1310.5	1771.9	1311.6	1012.1	689.2	914	2979.5	1703.4	1796.2	1933.8	1470.4	901.9	2232.5	1251.9	963.2	1082.7	1532.4	1093.2	2567.3	2005.1	1231.6	1088.8	1573.4	1138	1560.7	908.1	1220.4	1202.3	1199.4	1245.6	931.4	1177.1	1326.5	2652	1314.5	1448.4	1439	1604.7	681.7	1279.1	922.8	958	2133.2	989.3	1326.5	1159.4	1426.6	1180.8	1645.6	1643.2	665	1346	948.5	1183.8	1103.7	1304.8	655.8	1368.1	1487.1	1260.4	1183.6	1729.4	1229.4	1242.5	1060.3	1226.8	1330.9	1339.9	1582.1
"D14663_at"	478.5	502.2	733.1	744.8	573	497.7	591.4	805.2	743.6	649.3	622	830.5	448.6	814.9	92.7	503.7	71.2	629.7	524.3	550	698.8	356.4	664.5	691.6	460.6	431.1	548.6	620.4	570.6	512.1	503.6	301.5	557.8	769.1	612.8	891.4	773	518.4	526.1	693	540.9	787.8	904.3	821.4	783.9	589.9	923.3	679.7	648.7	778.8	633.9	592.4	480.9	618.2	646.2	399.7	528.1	507	595.6	588.5	823.1	1047.3	404.1	545.9	733.8	804.3	458.7	414.3	628.3	31.4	484.1	392.3	680	611.7	616.8	782.2	510.9	452.6	589.2	656.6	1081.3	784.9	893.2	303.5	680.6	281.4	649.2	523.1	597.4	588.8	487.5	626.2	748.8	509.2	671.2	736.1
"D14664_at"	246.8	206.8	157	975.2	261.3	302.5	208.7	224	281.4	138.9	280.3	210.2	318.7	211.9	379	442.1	174	417.9	718.4	464.9	549.3	93.5	400.8	138.6	219.8	211	235.3	227	864.1	368.6	213.3	174	112.5	113	715.7	307.7	105	147.2	411.8	197.6	307.9	161	194.4	260.2	190.9	539.4	116	378	189.2	289.8	142.2	282.4	209.2	619.2	334.7	614.6	379.5	170.8	343.4	121	117.1	181.5	256.9	297.7	397.3	280.1	132	116	228.6	223	647.3	128.8	122.4	315	365.3	495.2	162	69.2	305.7	276.1	239.4	152.4	76.4	267.9	443.7	132.2	553.5	577.4	721.7	515.1	609.9	581.2	1023.8	438.7	893.1	1109.2
"D14678_at"	-53.2	-48	-14.7	-85.1	-58	-36	-81.1	-7.8	-42	-51	22	-18.8	-50.2	-43.1	-134	-87.6	-46.7	-68.4	-56.2	-88	4	59.5	-78.3	-15.5	-14.6	-36	-18.6	-21	-84.1	-54	-69.7	14	-46	-0.8	-23.5	23	43.8	-14	-66.8	-0.4	-4	29.6	-0.6	18	1.7	-21	6.8	-87.7	99.8	-68.6	-29.7	-14.7	-77.8	-71	-72.3	-2.5	-15.3	110.9	-41.8	33.2	-34.6	-30.6	-98.8	-90.6	-51.8	-17.7	-30.2	-31.7	-24.2	-26.4	-16.3	12.5	-30.5	-77.8	-88.2	-34.8	104.4	57	-11.1	13.2	-29.1	-16.1	-47.4	69	-59.8	-7.1	-65	-18.2	-33.6	17.7	-55.6	-24	-94.8	-37.2	-41.8	-36.9
"D14686_at"	398.8	312	288.9	445.5	415.6	342.8	444.5	683.7	418.3	343.2	373.4	363.8	351.7	302.9	872.2	506.7	513.4	470.2	542.5	385.5	780.7	472	535	484.7	375.4	375.4	321	392	480.3	403.3	550	356.6	226.6	274.4	331.5	395.3	547.8	293.3	217.9	257	217.9	221.6	342.3	217.6	361.8	424.5	436.1	834.6	222.1	307.9	355.7	404	412.7	358	383.3	472	468	314.8	568.2	258.4	355.7	436.5	672.9	325.7	592.5	463.7	572	447	555.8	1781	435.2	329.8	517.1	449.7	386.9	344	528	447	407.9	308.2	262.9	247.4	290.1	593.2	369.4	497.9	279.7	301.5	423	339.8	352.2	268	399.4	391.3	404.4	472
"D14689_at"	502.2	507.5	368.9	504.7	458.7	485	416	497.8	406.7	605.1	460	461	464.2	413	709	568.5	190	507.3	458.8	425.4	449.7	647	587.6	501.4	653.2	416.9	435.2	383	538.2	435	511.2	457.9	456.2	356.2	350.4	408.6	358.9	378	438.2	476.3	319.7	280.6	399.5	233.4	525.8	542.9	258	648.7	334.3	460.6	429.7	443.2	452.6	502.1	372.6	448.1	477	823.4	584.6	410.2	423	504	446.1	525.2	493.3	474	611.8	415.7	416.4	957.4	536.4	628	610.5	458.8	655.6	555.8	361	528.8	575.5	477.2	401.6	493.4	413.3	317	493	817.3	488.2	426.7	525	518.6	459.1	469.7	571.6	577.6	548.3	580.9
"D14694_at"	1433.8	1067.8	950.5	1109.4	937.1	1029.7	1108.4	1623.2	1380.9	1303.9	1487.1	2204	1151.5	1012.7	1587.2	1328.5	2511.4	1242	1892.9	1204.1	1212.4	1099.8	1159.6	943.1	1518.2	1117.4	1368.9	664.2	997.9	1434.8	1145.5	1362	1128	1124.7	1099.7	1404.1	3159.8	1070	1046.7	1133.9	828.1	1254.5	878.2	968.9	1472.5	1548.9	1051.6	1127.9	1286.9	873.1	907.2	1985.2	964	1427.5	596.2	1198.6	1017.5	2896.1	1288.9	1480.9	733.5	1806.5	838.7	1053.9	1599.9	2245.8	1150	1739.5	1182.7	3253	1208.6	1042.5	1369.7	1443.4	1357.6	1875.1	1617.1	1439	1448.6	1141.9	880.8	996.7	1630.2	1118.7	1231.9	1473.9	1088.9	849.9	1092.4	1152.5	1019.3	1068.5	1090.6	1043	1091.1	1148.5
"D14695_at"	1530	2112.6	1478	1903.6	1296.8	1674.4	833.6	936.4	2342	520.9	3218.7	1500.7	3272.5	705.9	2700.6	1753.2	1424.3	944.3	966.1	1448	3048.8	1289.2	783.9	1820.9	1308.4	1669.1	574	1068.5	580	1251.6	2564.8	1513.5	1477.5	1159.1	1291.7	352.3	977.2	1973.6	1258.4	1663.2	1316.3	3687.4	1878.9	1169.1	1814.8	881.3	842.8	688.3	1163.5	2279.7	378	2091.4	590.8	1928.6	1104.9	2114.3	1067.6	567.5	975.2	1293.2	1454.3	1618.7	1334.6	1757.3	1530.3	338.8	1343.2	1229.6	515	2141.2	2256.1	467	2218.2	1178.4	2883.1	1666.1	1543.7	598.8	2065.9	1003	348.9	932.7	716.8	705.1	2908.3	1115.6	1744	845.3	1503.6	820	1054.5	1071.2	1270.3	1694.5	1137	1301.8
"D14710_at"	3354.4	5106.3	3528.1	3238.6	2727.9	3062.2	2545	5218.6	3159.5	2585.2	4288.1	3110.4	5311.8	7186.9	2110.7	4478.5	1770	3922.3	3294.2	4130	3960.6	2765.2	6661.1	2216.6	3056.4	6209	3969.5	5479.4	4196.8	3440.4	4755.4	4005.7	3091.6	3702.1	4628.7	3747.1	3943.9	3126	2380.7	4215	4047.9	4527.4	2356.6	4174	3337.2	9607.7	4981.3	6552.7	6760	5231.9	1950.5	5930	2965.9	4136.7	2067.4	5779	2449.5	3676.3	5307.1	4741.7	5257.8	2495	2831.6	3151.1	3527.4	8371.2	2446.4	3435.6	3088.1	6088.1	3955.4	3687.4	5930	3810	4274.1	3284.7	3268.9	2688.9	2804.6	3766.5	2071.1	4204	5744.8	2737	4468.2	3231.3	3374.3	2713.9	4011.1	3968.8	3361.9	4005.3	2523.3	3719.4	3682.9	3847.8
"D14811_at"	365.9	606.1	367.5	373.7	543.9	398.4	213.2	329	373.6	1136.5	775.6	780.5	291	501.1	394	329.6	289.2	445.6	335.8	356.9	368.8	8	368.5	612.2	513	463.4	390.9	450.5	488.3	366	393.6	338.4	310.6	680.7	491.9	511.8	624.2	867.7	488.1	197.6	527.7	524.9	981.9	562	386.9	625.7	202.8	353	544	382.2	212.6	415.6	443.6	423.6	161	259.5	352.4	612.3	461.3	480	717.2	721.1	578.4	566.1	483.6	645	293.2	545.3	326.9	220.3	357.8	683	580.3	473.4	429.7	619.1	551.2	400.6	684.8	450.4	427.1	496.1	487.7	325.3	542.7	349	144	185	283.6	294.8	253.1	390.5	361.6	360.4	358.8	376.5
"D14812_at"	1290.6	3617.4	3992.8	2387.2	2689.5	3472.4	1334.9	3902.9	2503.4	4488.6	3688.8	2847	2085.2	2869.4	2229	2091.9	1553.6	3057.9	2929.2	2582	3614.7	2123.3	1873.7	2040.9	3612.2	3586.7	2242.4	2944.4	3498.3	2516.3	2501.1	3180	3371.6	3954.6	2919.1	2355.6	4161.2	2584.5	2965.3	3802.1	4128	4422.7	3626.6	2954.8	2473.6	4047.1	5096.1	2144.7	2561.5	2542.6	1966.4	2821.8	2674	2961.4	1764.7	4233.4	3343.9	4870	4334.4	4089.6	3679	3175.2	4551.6	3433.3	3868.1	4030	2394.8	3104.3	2293.7	1328	3111	3894	2896.5	3096.3	2539.5	4232.5	2650	2890.2	4281.8	3558.8	1401.5	3885.8	3200.4	1309	2126.7	2728.3	2814.9	2002.6	3289.2	2943.5	2176.5	2551.5	3491.2	2693.9	3215.3	2949.2
"D14822_at"	63.2	10.2	6	22.2	-3.7	27.2	13.2	62	27	14	23	20	7	33.8	-16.9	19.2	233.5	1.8	51.1	19.3	33.2	26.9	83.1	24	59	26.8	23	45	17	11.3	61	60.6	17.2	21.7	39.9	52.8	20	19.5	43.8	12.5	45	4.7	56	-1.8	58	33.8	0	36.4	40.2	13.2	52	44	43.3	45	-16.4	43.5	28.4	140.5	52	29.4	21	6.3	48.5	54.1	10.4	58.3	-0.5	84	42.4	178.8	30	6.8	24.6	22.1	58.1	62	166	-8.2	74.9	35.5	50.7	0	43.8	162.6	30.8	53.7	7.3	4.7	57	35.5	-8.6	8.1	47.3	64.1	41.6	52
"D14823_at"	22.2	16	-17.9	20	9	23	0.6	-5.7	40	24	3	3	12.5	14.6	110.7	-5.5	124.9	26.9	14.4	-10	23	118.9	-0.4	34.8	5.7	-24.1	1.8	10.4	1.3	9	-14.3	16.9	29.4	-46.8	22.7	34.8	69.7	181.5	45.9	9	23.5	8.1	-15.5	1.8	25	30.5	46.8	19.9	-6.5	14.6	29	10.8	7	7.3	-23.4	-74.3	2.2	50.5	29.6	-2.4	29.6	16	0.2	-3	16	27.2	17.7	-4.6	2.1	74.5	-9	-10	23.1	26	13	14.6	52.8	-15.5	214	19	-14.6	-14.9	24.6	159.1	-18.2	52.4	-2.2	46.8	28.2	6.8	10.6	3.9	-3	-72.6	-17.3	29.6
"D14826_s_at"	54.9	126.3	240.3	95.8	44.1	87.1	81	43.5	141.2	93	74.6	81	97	86	90	282.5	134.4	88.9	68	100	110	90.7	57	59.7	176	209	97	205.1	52	96.9	190	116.6	99	92.4	37.8	80.1	70.8	-6.5	104	108	112.2	118	157.1	115	91.8	70.8	118.9	68	118.9	98.8	108	99.8	99	118	104.4	122	148	193	147	146.3	61.8	194.3	206.9	153	81.2	171.5	85.3	151	139.3	163.8	144.9	135.8	59.3	131.1	52.7	209.4	105.1	20.1	197	206.9	624.1	150.5	133.2	44	87.2	80.6	93	104.4	159.1	327	150.5	164	421.1	392.7	276	131.2
"D14827_at"	-41.1	-26	57	75.5	72	72	-37.2	98.9	54.5	79	-48.3	79	-53.4	110	23.1	-46.9	-0.8	110	48.5	-0.4	-31.3	158	-26.6	111	23.5	-1.6	81.2	100	75	50.8	-39.2	0.2	120.6	200.9	106.9	75	76.4	-157.3	21	52.8	22.7	72.9	89.2	14.6	70.2	114.2	109	131.4	112.2	77	67.3	79	104	-6.5	-116.5	14.4	-20.6	144	103.6	72	163.3	-24.6	74.3	-6.8	69	133.5	154.5	73.8	72	99.6	74.3	75.5	59.3	62.7	-112.4	111.3	224	248.2	280.3	61	3	81	56.3	18.2	11.8	210.7	9	100.7	55.8	130	62.3	108	46.2	118	52.6	24.6
"D14838_at"	78.1	61.4	54.1	317.9	72	61	34.3	31.2	156.9	43.3	199.4	49.2	90	50.6	43.3	99.1	24.7	140.8	89.1	120.4	146.8	91.6	194.6	77.2	187	-14.9	61	54.5	131.2	620.3	75.9	28.7	105	60.4	152.6	83.5	146.2	2.6	117	92	24.3	67.6	104.4	17	75.9	206.9	60	86.7	28.4	63.9	53.4	137	135.8	56.3	109.7	148	120.8	18	94	368.5	70	-2.4	123	42.3	46.4	368.3	249.7	115	176.7	40.6	144	169	73.8	80.1	95.5	148	182.5	11.8	63	108	7.7	112	52.7	16.6	97.1	33.3	67.6	186	222.1	135.8	147.7	178	254	265	97.1	227.3
"D14874_at"	170	357.2	153	159	607.9	159.7	235.6	300.8	1327	338.3	345.2	288	233	364.4	175	351.8	518.2	820	203	146	137	19.5	73.2	675.6	536.5	239.2	852.1	206	140.5	369.4	438.6	575	163.7	1041.2	137.5	111.6	338.7	330.8	462.2	203.5	550	1253.8	2513	356	350.4	150	834.2	228	411	545.4	93	187.3	234.8	354.4	288	550	280	422.1	181.5	480.9	684.6	421.5	916.2	454.1	134.7	544.6	310.8	857.4	248.8	599.4	185	691	162.3	307	265	291.1	307.3	338.3	377.1	1598.6	1018.9	3379.3	398.1	248.2	291.7	310.4	180	234.4	457	344.4	275.1	181	457	376.2	365.5	478.2
"D14878_at"	438.8	378	588.6	378	353.7	280.3	302	387.4	414.3	718.6	405.5	812.6	333.8	699.8	340	363	202.2	283.2	353.1	487.2	422.3	317	422.5	289	390	724.3	347.2	535.4	345.2	466.4	243	278.4	691.1	481	575.8	654.2	820	351.9	389.3	754.2	571.8	648.5	277.4	927.3	393.8	585.6	722.8	345.6	544.8	599.5	323.9	572	491.4	477.5	376.5	377	436.5	898.5	284.7	543.8	550	657.5	453.6	363.4	482.8	711.4	346.4	661.7	485	202.6	520.6	284	453.4	392.2	358.9	350.2	530.4	674.2	616.5	372	842.2	564.9	697.8	174	438.6	417.3	319.7	359.5	508.4	360.8	271.4	482.5	419.8	311	270	325.2
"D14889_at"	261.2	207.6	153	184.4	188.3	153.6	166	358.9	247.8	244	166.9	280.9	266.8	194	328.5	368.6	1289.4	243	348.9	257.3	234.4	298	395.1	202.4	332	288.9	208.8	161.8	149.4	280.9	266.8	202.2	288	290.3	187.3	301.9	220.3	367.4	312.9	248	196.5	168	166.5	122	295	224.9	273	305.2	203.3	240	198.9	208.3	187.5	250.9	199.4	223	325.6	505	198	245.2	216	289	211.9	262.4	221.2	199.3	222.1	254	246.5	847.5	182	377.1	358	224.8	358	230.3	543.5	425.4	726.9	235.2	190	265.9	259.8	381.9	196.1	443.4	322.5	247.8	336.5	269.9	214.9	250.6	155.4	296	131.1	255.4
"D15049_at"	33	108	131.8	124	513.1	167.3	262.1	121	110.5	338.3	109.8	158	126.6	303.8	23.4	179	20.8	183.6	130	93.5	141.7	415.2	271.4	320.5	243.8	64	172	93	134.7	183.8	228.7	8.6	123.1	223	189.1	252.7	256.2	74.1	384.4	245	236.3	225.1	467.6	172.1	161.2	151	222.1	279.6	122.3	129.1	137.9	90.7	94.7	100.3	64	152	52.5	228.3	149	224	243	129	207.7	246.5	218.5	131.2	92.4	280.6	18.5	8.7	142.7	249.7	224.2	149	115.3	177.6	133.7	137.5	88	179	226.6	258.8	339.3	236.6	107.2	334.2	162.6	170.6	211.1	149.2	163.7	156.1	130	154.8	78.2	174.8
"D15050_at"	407.5	2513.1	1180.9	2045.1	657.4	403.1	269.4	2402	707.6	259.8	520.8	1279.7	1067.2	259.3	304.2	2745.3	1697.8	672.3	254.5	1084.2	3380.3	456.6	975	1551.2	581	1493.6	715.6	2381.4	221.2	439.8	2079.3	750.2	210.2	583.4	761.1	588.4	394.8	689.3	550.9	555.3	749.8	1076.9	1012.1	2116.4	757.1	3350.6	2364.9	521.8	2005.1	1004.2	455	1036.9	668.6	1040.6	1228.9	1341.8	581.6	570.4	2003.3	675.4	1669.8	1965.9	447	597.4	881.8	518.5	429.4	1652.5	554.8	919.2	1923.6	468	528.3	2465.5	404.1	985.2	421.2	927.1	1593.9	1239.3	1811.1	2660.2	2497.8	350.4	979.8	444.3	665.5	618.9	1790.4	1571	1807.2	345.3	1763	1377	856.6	1425
"D15057_at"	873.9	1423.1	901.4	1091.1	1404.4	1251.6	1446.9	852.7	1136.3	1397.3	1221.5	1986.3	1370.4	836.8	1248.1	790.1	941.1	1166.7	1012.7	1488.3	1640.6	1168.4	967	1366.8	1484.9	1181.6	1145.2	1078.1	1005.7	1726	1013	799.4	755.2	1192.6	670.2	764.5	1409.3	961	787.1	1270.5	1295.5	1157	816.6	1804.3	1452.7	1052.6	1175.2	1225.9	1250.3	907.2	1037.1	1616.1	830.6	1147.5	994.2	1112.4	1283.3	2008.1	1312.9	1323.3	2354.3	1770.1	1595.6	1079.1	1197.4	936.9	1172.2	3129.7	632	276.5	1144.5	2383.7	1575.6	1393.9	986.5	1716.9	1600.2	1520.9	1580.2	1938.8	2940.1	3010	1930.1	984.5	1211.4	1350.1	1643.1	1334.3	1653.2	1277.1	1188	1316.7	1556.3	1044.6	1320.5	1139.6
"D16105_at"	517.9	405.5	277.9	365.1	430.9	284.9	548.5	368	465.3	415.8	364.9	334	347.2	306.5	1089.6	536.6	1479.7	539.7	590.6	484.5	412.4	443.7	611.6	449.5	410.2	532	394.5	581.2	340.5	621.2	606.2	1115.7	483.7	370.7	439.7	497.9	284.3	546.9	445.4	472.9	235.4	282.2	224.8	291.4	380.8	321.9	411	557.5	299.2	387.8	745.7	432.4	522.8	396.7	578.6	523.9	739.1	1061.2	349.5	467.5	350.1	523.1	427.2	421.4	338.6	338.8	571.2	433.7	670.9	1634.7	288	497	506.6	435.3	412.4	362.6	454	666	723.6	342	528.4	385.6	420.4	937.3	416.9	672.5	470.7	374.2	443	405.4	489.2	386.1	321	392.7	494.4	383
"D16154_at"	66.8	29	24.8	41.4	23.5	49.2	47.3	-2.5	-48	77.2	49.7	-4	56.3	52.7	155.2	9.8	38	55.6	74.6	3	12.5	73.5	-17	79	71.1	45.9	51	43.8	70.2	26.9	-3.9	-19	30.3	55.1	22.7	-14.9	-17.9	33.3	62.7	63.7	1	-32.2	-51	10.4	-8.2	4.5	57	108.9	5.4	-0.6	70.4	45	40.7	-2.1	3.7	-8.8	51.4	103	49.7	9	27.2	51	59	39	17.2	17	38.1	148	9.8	207.8	19.8	54.9	55.6	26	47.3	-14	-17.9	90.7	53.9	22	214.5	55	35	141.4	5.4	39.5	26	-3	18.1	-3.8	-4.4	-19.2	13.7	-3	33	-45.4
"D16181_at"	21.6	-13.7	28.4	47.3	66.8	30.8	25.4	21.6	39	83	12.5	72.9	55.6	4.2	95.3	52.6	50.9	55.6	1.5	39	18.5	23.7	57	24	17.2	55.3	17	-1	11.3	24.8	52	71.5	7.5	-9.2	7	-7.4	52.8	17.2	-0.6	62.3	21.8	18	-34.5	6.6	3.9	7.5	-13	59.3	40.2	25.2	18.9	30.8	16	43	7.7	47	63.5	-0.3	41.4	13.4	30.8	37.8	39.6	7.4	39	0	29	56.3	31.2	22	-4	34	23.9	1.2	38	41	63	28.2	60.3	27.2	-2.2	33.4	22.4	347	22.7	-8.7	-25.2	-51.7	42	40.7	12.1	3.9	12.5	-52.8	41.6	61
"D16217_at"	920.9	1174.7	686.8	1304	1537.5	1070.9	995.4	1669.4	1132.5	1328.8	844.2	1155.4	977.1	2089.1	802.7	1274.1	1213.1	1273.2	1291.2	1130.6	938.7	862.9	1160.6	1382.1	1511.9	1118.3	1375.9	874.5	1021.1	1610.9	1184.1	1765.5	2536.4	1146.6	678.7	1230.5	457.8	1332.2	1118.8	1060.9	869	1113.8	895.1	1143.8	1648.4	526.7	994.5	2368.7	1053.5	969.1	814.6	791.9	882.6	756.6	759.4	800.8	1482.4	1051.1	708.2	1145.4	1132.3	928.3	1526.4	1150	980.9	904.4	1887.8	1352.4	1978.9	1034.3	943.5	1094.4	937.1	734.9	1051.3	1752.2	1221.2	1422	1678.9	1111.2	892.4	992.1	986.1	1880.8	902.2	1285.9	1018.7	1367.9	1086.4	1002.6	1011.1	1121.2	893.9	997	1037.5	1032.9
"D16227_at"	108	119.8	110.3	281.2	176.5	124.9	70.4	128	163.7	215.4	103.5	-16.6	108	142	2.5	92.2	-21.3	68.1	215	142.1	139.3	73.5	9	456.8	3.7	84.4	209.8	144	190.9	104.4	20.5	-52.3	23.1	5.6	47	220.9	284.3	-12.2	26.8	1.3	288.9	158	109.7	338.7	75.9	3	569.4	103.6	0	85.3	52.7	216	199	26	77.2	-153.7	-8.5	161.2	195.3	44.2	311.4	159.1	-10.5	-4.6	285.5	150.4	-5.5	260	27.5	-11.9	102.5	-56.5	16	139.7	25.3	44	191	-16.3	203	-42.8	70.8	339	191	233.4	125	-32.1	43	78.1	14	100.2	190	33.2	231.3	104.7	68.5	93.6
"D16294_at"	499.2	447	431.9	429.4	568.6	428	820	410.1	550	221.1	406.3	232.6	667.4	640.3	362.5	616.9	20.2	426.9	243	422.3	495.2	876.2	222.1	398.9	444.7	552.9	578.9	709.8	584.3	427	476.2	320.2	346	511	809.1	476.6	530.4	453.4	506.7	195.9	509.6	577.1	429.3	676.6	504.6	725.4	799.4	445	556.9	558.2	343.7	541.3	307.7	443.8	280.9	528.8	444.8	723.7	472.9	529	457	288	519.7	547.5	235	603.4	390.5	433.7	94.2	37.2	393.3	475	1007.1	583.2	413.9	394.1	604.6	318.8	212	539.7	229.4	286.2	396.5	170.6	537.2	416.4	442.5	709.9	565.2	635	643.1	636.2	724	543.2	644	662.5
"D16350_at"	78.1	20.3	41	238.8	65	58	92.4	42	118	33.2	111.6	68	67	53.4	216.4	145	21.6	77.4	98	152	182.5	179.6	77.8	102	92	85.3	58.3	91	348	105.3	155.8	74.8	67.3	147.2	265	92.4	84.6	38.4	58.1	107	236.3	84.6	91.8	251.9	46.2	592.5	185.3	211	59.3	63.9	77.2	59.3	104	41	102.5	68.9	43.2	38.5	143.1	72	43	50	107.2	26	296.1	120.4	53.9	96.8	118	83.3	179	40.7	65.9	47.3	102.5	76.4	72.6	67.1	69.1	57	182	45	29.6	23.2	107.2	61.7	80	33.2	85	129.1	101.6	40.5	118.8	81.2	78.2	133.5
"D16469_at"	1285.4	1484.9	1481.3	1760.8	1478	1379.4	1461.1	1224.5	1324.2	945	1761.1	1588.6	1637.1	1737.9	1801.5	1744.3	466.2	1937.4	1965.3	965.2	1717	1757	1329.2	1282.1	1953.8	1405.7	1366.6	1072.6	2363.1	1096.4	930.3	839.2	1096.2	1441.5	2426.8	1082.9	1041	1026.4	971.4	1259.4	928.1	1206.4	1373.5	828.9	1289.1	3448.3	553.9	2497.3	1115.5	1148.4	1247.6	1141.1	1831	1135.1	2027.9	2491.8	1066.8	825.7	1719.8	802.9	1148.6	945.5	1085.7	2629.4	2030.2	3244	1328.7	1448.9	1636.5	841.5	1758.7	1286.2	1523.1	1812.3	2444.7	1935.8	1309.6	1148.8	1813.2	1116.1	1658.2	1790.3	1934.3	1957.6	1517.1	640.2	1311	1537.8	1813.6	1308.1	2171.6	1365.5	1249.8	1443.4	1281	1702.4
"D16480_at"	690	586	677.8	1073.5	906.3	801.6	664.6	806	690.6	1037.8	834.2	908.5	728.6	790.5	264	863.1	-30.8	749.6	863.9	777.8	731.2	596.6	850.8	1175.5	663	664.1	820.7	867	847.2	863.5	524.4	395.8	808.2	1215.2	714.9	1007.2	1047.4	395.9	356.6	747.3	730.9	807.2	757.3	1074.4	568.4	1165.5	701.4	888.8	695.2	768.5	909	996.7	649.2	676.9	786.9	681.9	444	500	880.2	548.4	1007.7	614.8	709	526	1655.2	1276.3	578.8	821.6	1884	-49.4	815.8	561.6	527.5	478.8	756.8	322	76.7	607.4	21.3	892.1	108	596.2	701.2	914.7	834.3	-40.9	826.5	1178.1	652.8	859.2	872.2	908.6	1143.1	657.1	954.9	855.7
"D16481_at"	514.9	720.9	752.9	1044.3	717.7	856.4	527.3	779.7	637	958.2	754.2	679.3	785.8	850	539	444.2	290.4	472	661.7	484.5	692.8	434.4	739.7	899.1	534	821	713.9	834.3	694.5	671.6	521.6	406.5	405.5	820	703.3	953.5	886.8	311.7	489	494.4	903.9	739.8	707.7	1080.6	575.3	1604.7	489.6	431.4	743.6	801	637.6	694.9	731.4	784.6	805.8	642.3	560.1	411.9	1021.5	669.4	1000.6	622	439.8	514.4	1387.7	1390.6	363	749.4	833.8	244.5	729.9	497.8	501	378.8	453.9	649.6	726.9	648.6	289.3	819.3	311.4	560.2	688.3	549.1	929.1	161	597.4	776.5	529.6	879.8	783.6	709	962.1	653.9	575.6	625
"D16532_at"	30	49.7	44	77.2	31	117.2	41.7	198.4	83	48.5	100.7	-8	72	41.4	18	0.3	11.5	51	30.5	37	62	-59.3	26	20	-5.5	43.3	77.2	120.2	122.3	79	24	-1.9	-9.4	2.2	102.4	56.2	36.2	87.2	5	42	47	85.8	589.3	73.8	58	144	25.2	29.4	106.2	55.3	5.6	66	47	30	18.8	39	-4.5	121.7	166.5	-73.6	186.8	-6.2	33.6	288	84.6	26	-33.1	37	363.5	85.2	99.8	86	0.3	39.8	42	139	-12.4	16	116.5	104.4	-8.2	384.9	53.4	218.4	62.7	-9.4	69.4	47.6	114.4	84.4	109.7	111.8	217.1	123.5	171.7	124.5
"D16562_at"	1303.6	980.2	1261.9	1284.2	1428.5	1008.7	1575.9	1076	1441.8	1758.8	1331.2	2184.6	1198	2312.3	1347.5	1447.9	683.2	551.8	1061.9	1375.7	1201.3	1293.1	1230	961	802.1	2649.9	1378.2	1294.9	1220.3	1434.8	1272.4	1830.1	2064.8	981.2	1221.2	1360.7	1485.4	1529.2	1880.1	1775.8	1403.5	1489.9	740.3	2967.7	1361.4	1477.7	2255.5	1055.1	1664.9	1410.6	1570.4	1430.8	1241.3	1201.6	1779.5	1564.2	1412.8	1251.8	1103.7	1528.2	1715.8	1332.1	2004.1	1315.8	1306.3	1828.5	1175.7	2713.5	2494.4	721.2	1101	1248.1	1861.4	1142.8	1205	1247.6	1405.6	1938.6	2144.4	1198.9	2355.5	1642.2	2401.7	2196.4	1387	1689.4	1055.5	1206.2	1325.9	1137.3	1024.7	1182	1501.5	955.9	1337.8	1312.3
"D16581_at"	366.6	199.9	203.2	208.4	215.7	338.4	296	217.3	246.8	384.4	364.2	481.2	302	463.2	77.6	642.1	27.9	385.6	402.5	172.9	253	401.1	297.7	287.1	333	118.9	389.5	202.2	289	335.4	29	423.8	622	491.3	292	430.6	479.5	306.5	513.4	265	411	519.2	294.3	417.5	362.6	323.5	433.6	419.2	390.8	298	368	284	401.5	206	298.3	33.8	67.9	233.5	341.6	453.2	283.2	188.9	468.7	489	261.5	332.9	262.1	426.3	731.3	-4.8	296.9	670	423	277	424	340	33.1	419.1	465.2	387.5	444.7	384.2	363.4	716.6	356.6	-6.5	368	355.7	399.3	307.3	277	330.3	278.8	348.9	367.2	353.9
"D16583_at"	107	80	82	229.3	79	110.5	37.4	159.1	65	124	102.5	63.7	131.3	98	344.6	298.6	26.3	271.7	297.3	130	458.8	363	129.1	85.8	135.4	65	92	74	212.3	87	341.6	79.9	144.9	94.7	196	60.4	163.7	318.1	135.4	117.2	61.6	12.5	95.5	125	143	104.2	124.5	165.4	78.1	137.5	176	73	107	293.6	140	279	127.2	35	100.2	58.8	103	9.8	695	233.5	112	90.5	171	155	168.3	9.6	183	105.8	178	183	129.1	179.3	-5.6	20.1	243	102.5	67.3	126	93	349.6	236.3	21	234.1	231.6	391.2	113.5	295.7	190	252.3	292	236	340.7
"D16593_at"	200.1	162.6	111.1	90.2	184.9	164.7	157.1	103.5	94	206	247.6	227.3	243	130	99.5	332.5	646.5	428.3	352.3	144	280.3	424.4	592.8	155.2	310.6	211	134.3	103	158	194.2	313.1	532.3	223	183.1	214.5	101	151.5	63	205.2	160.3	132	130	207.6	154	293.8	290	211.1	297.7	218.3	230	137	149.6	182.4	115	134	225	230.4	342.7	125	210.5	143	230.4	164.9	269.1	229	142.8	475.9	283.9	421.7	367.7	120.6	394.9	432.2	341.2	368	144	103.7	54.5	593.7	202.6	438.6	175.1	84	213	181.5	99.3	228.6	207.7	229	140.5	206.9	237.8	117.2	253.2	144	142.8
"D16611_s_at"	25.4	95.8	72.9	94.7	52.6	67	38.2	251.1	28	100	52.8	82	39	82	33.6	35.5	31.5	23.9	71	91.6	44.1	16.3	55	49.7	1.7	99.7	112.2	90	66.8	58.1	93.5	0.9	88	102	74.3	67.6	161.4	198	26	74.6	206.9	73.8	127	292.3	54.1	105.5	48.5	36.4	74.6	52	58.1	52	47	65	81	23.2	70.8	-9.2	80.1	36.7	37.6	88	61	40.3	70	46.4	6.8	36	31.2	154.3	26	47	25.3	74.3	26	46	26.8	31.5	29.7	67.6	57.7	60.4	52.7	85	35.5	63.7	27.7	100.7	39.8	40.7	31	25.2	36.7	15	36	-2.3
"D16626_at"	43.5	70	108	122.3	34.3	20	41.7	1240	27	28	19	4.2	62.7	19.8	40.3	-3	92.7	50	50.2	17.7	81	78	25	86.9	7	803.7	42	199.4	3	42.4	40.3	74.8	20.4	-7.7	80.1	49.7	172.9	57	90.5	21.8	165.5	93.6	144.9	1211.1	72	171.9	135.4	28.6	21	138.6	23.9	80	52	27	17.7	41.2	171.7	15.1	269.1	-3	577.4	43.7	117.2	21	52.8	61	42.4	127.8	88	84.2	10.4	40.7	35.5	136.5	19.3	44	16.4	-54.5	239.2	32	153	286.2	111.6	38	11.8	83.1	50.4	-3.8	53.9	61.6	7	25.2	37.8	55.1	18.9	41.6
"D16688_s_at"	52	77.4	45	75.5	132.2	94	45	31.2	40	52.8	34.8	30.8	41.6	76	31.1	39.6	97.4	42.4	92.4	78.2	59	161.8	53.5	128	59	41.6	75.5	157	53.4	86	151.5	1.9	42	138.4	76.7	33.4	30.5	70.8	84.4	40	139	41	144.9	53.7	71.1	137.6	-5.6	102.4	63.9	54.5	47	54.1	43.3	31	22.7	50	158	34	121	9	71	40.3	127	45.9	39	50.6	80.8	79	53.2	104.8	58.1	152.6	96.9	37	48.5	83.5	24.8	82.3	174	86.2	49.5	61.6	-2.1	25.2	57	111.1	26	44	42	26	35.5	44.2	58	34.6	35	56.4
"D16815_at"	82.6	33	58.3	124	141.8	121.4	10.4	218.5	71.1	71	147	10.4	49.7	214.5	108	254.9	6.4	402.8	270.3	190	391	90.7	345.5	138.6	106.2	39.9	98	23.5	75	275.6	2.1	66.6	221.3	260.8	368.5	280	135.6	49.7	258.4	47.3	200.2	191.8	174	102.4	327	91.3	55.3	357.2	85.4	73	26	76	61	76.4	19.9	146	22.8	138.8	60.4	255.1	400	34.3	461.2	90.2	118	69	232	188.1	89.2	-25.9	190.8	112.5	37.2	317	342.4	208.6	-40.2	10.9	329.4	66.8	2.7	63.9	66	152.4	68.9	119.8	120	311.8	310.8	140.5	92	346.2	73.8	282.2	276	177.4
"D16827_s_at"	-44.9	27	-1	94.7	49.7	35.5	-83.8	-28.2	45	-4.4	23	22	-51.8	-85.5	-178.1	-63.4	-41.6	14.2	33	45	-4	-5.5	98.9	1.8	-22.8	-14.9	-80	20.3	2.1	-16.6	-23.8	-30	-14	33.2	110.7	19.3	-7.7	-7.7	9	122.6	46	3	14.6	94.7	-9.1	61	36.7	52	49.7	-70.3	-55.3	46.2	-3	56.3	-7.7	-10	-216.1	16.7	30.8	65.9	18	-31.2	45	-19.6	-18.2	79	-74.5	-19.4	-3.5	-6.7	6.6	6	-112.1	-67.8	-8.6	30	-61.1	3.4	13.8	9	30.2	59.3	25.3	42.5	45	5.6	18.5	-32.8	39	-62.9	35.5	-27	-3	173.1	-8.9	65
"D17357_at"	61.4	48.5	47.8	23.5	16.8	50.6	78.2	41.2	29	86	30.8	24	93	55.6	30.7	50.2	199.4	69.7	58.1	56.3	32	260.1	186.3	72	80	121.7	63.7	86.9	21	68.1	197.1	176.1	72.9	29	74.3	94.7	49.2	74.8	52	46.2	-15.5	65.9	43	56.2	84	66.2	103.5	56.3	57	87.1	60.4	60.4	34.3	44	32	39.8	74.8	8.3	62.7	4.5	6.6	124	47.1	52.7	61.6	54.5	90.2	21.8	56.4	144.7	16	51	89.1	93	50.8	31	29.6	29.3	220	54.1	78.5	32	23.9	88	69.7	130	-0.8	-1.5	47	6.8	49	-35	20.2	70.4	15.1	47
"D17390_at"	88	71	18	-32.2	31	27.2	149.2	43.5	-57	24	50.8	47.8	-14	27.2	379	-29.1	86.9	1.2	-66	46	-53.2	270	20	3	36.7	113	20	-39.9	-25.3	0.4	56.4	116.6	-52	68	72.8	33.4	26	-157.3	-56.3	-2.1	29	2	-67.2	-4.4	30	-3	23.5	61.6	-3	141.8	65	-0.6	37.8	-3.9	24.3	31.2	20.2	-16.4	88	18.5	46.4	110.5	59	-73.1	-18.2	33.2	18.2	72.9	93	262	-3	70.2	-24.4	93	20.2	31	30.8	-9.6	73.2	-33	46.3	26	30.8	-151.5	5.4	182	23.9	65.9	63.9	-52.6	58.3	41.2	-14.9	-52.8	-34.3	-30.5
"D17391_at"	-20.2	16.7	17	34.8	-8.6	23	65.8	3.5	-25.6	5.6	30.8	1.3	0.3	-4.2	34.2	46.8	31.5	-21	-3	23.5	64	6.3	3.9	-17.7	-4.9	14.1	16	-12.8	2.1	19	-8.2	-6.9	20.4	-3	72.8	18.5	-31	-8.1	7	2.1	31	46.2	40	57	37.8	0	53.7	33.8	2	-11.1	1	-21	29.6	10.2	-22.6	9	22.4	-3.8	17	16.6	10.4	5.7	14.1	-9.5	21.8	42	14.2	5.7	60.4	2.3	37.6	16	4.3	1.8	24.6	46	-4.2	50.6	15.1	7.8	22.5	-14.9	-8.2	164.9	2	-19.6	18.5	51.1	21	61.6	72.8	18.5	45	40.7	16	23.1
"D17400_at"	200.9	275.5	288	252.3	187.5	312.5	350.6	289.2	212.5	560.2	262.2	439.7	483.9	542.3	218.3	156	105.9	219.6	316	211.9	324.5	259.3	176.5	421	151	674.4	317.8	437.4	238.7	288.9	399.1	183.6	453.1	436.8	359.1	530.9	528.2	207.9	129.1	851.9	479.5	473.2	413.4	671.2	212.8	570	689.1	142.6	398.9	575.5	189	469	217.3	188.9	166	268.3	262	49.5	744.3	216.7	457.8	592.2	345.8	381	371.4	796.4	167	427.7	237.4	258.9	259.7	220.4	285	671.2	186.4	368.5	134.7	135.6	166	537.2	506	1037	1055.9	74.8	294.5	302.5	163.7	97	235	264.2	201.6	145.9	321.8	156.9	211	233.4
"D17408_s_at"	218.1	310	170.2	246.4	255.8	275	159.1	-17.1	103	16	178.8	204.9	257.1	174.8	-69.1	251.2	11.9	284.2	285.3	109.8	156.1	546.1	18.5	150.5	115.3	332	245.4	131	137	85	217.3	2.3	217.9	28	100.2	73	94.2	212.6	239.4	30.8	161.2	158	134.7	256.1	119.7	120	321.9	48	3	185	210.7	315.1	338.3	420.5	353.4	447	84.7	-22.2	244.8	160.3	234.6	310	123	81.7	244.8	169.1	103	189.1	26	17.7	345.3	45	143.1	191.6	77.4	196	-1.8	-21	5.1	636.4	43	142.8	138.6	53.2	266	79	583.4	456.5	1850.6	579.1	347	987	505	601.6	740.6	372.1
"D17427_at"	89.2	31	50.6	36.2	46.2	47.8	78.2	0	63.9	27	54.5	83	54.1	71	127.4	46.8	220.4	65	6	65	42.4	219.4	146	36.2	76.4	67.6	78.1	55.3	65	44.1	64	191.9	100	74.6	25.2	15	29	183.6	68.5	34.3	68.5	28.4	54	55.3	55.6	9	7.5	36.4	49.7	56.2	42	54.1	11.3	-5.6	36.7	42.8	19.1	67.7	61.6	8.2	52	22.2	40.2	43.7	45	-6	36.4	71	90.5	179.6	50.6	48	59.3	113.5	84	63	86.2	200	195	45	8.7	39	73.8	-16.3	35.5	88.9	19.3	55.1	55.1	34.3	51	43.5	42	86.9	70.2	25.3
"D17461_at"	-10	16.7	40	21	26	43	39.7	7.9	52.8	-5.1	-52.4	-3	26	60.4	144.9	53.2	47.6	55.6	-14.5	45	6	286	22.5	-30.6	-27.2	-18.6	25	21	-13.3	55.6	8.1	26	-20	26	2.1	89.1	0	-26.3	79.9	-0.4	-28.5	-23.5	26	-5.8	34.3	53.7	29.4	-55.1	17	37.6	-14.2	7	13.7	53.4	48.5	-22.6	4.2	-2.5	19	19.1	-10	44.3	62	16.6	24.3	59.7	20.4	25.2	-4.4	-8.7	45	39	55.6	57	-14.2	19.3	88	43.2	-10.6	89.1	14.8	19	-10	55.8	68.1	1.7	22.4	1.5	-11.7	1.3	-13	20.2	23	32	21	-21
"D17516_at"	-3	-27	-22.7	42.6	46.2	-57.2	145.8	-53.7	17	-1	3	13.2	14.8	27.2	21	-1.4	42.9	130	26.8	2.1	-7	33.8	19	-21	0.3	26	21	0	6	-15.5	-11.4	45.7	-22.4	40.7	35.5	26	81.2	-12.6	-58.7	-31	19.3	-45.5	25	77.2	28	55.3	56.2	6.3	6.6	-7.4	-8.4	21	39	5.6	70.2	51	85.5	16.3	62.7	48	28.4	26.9	22.1	26	39	49.2	-26.8	4.3	45.8	149.2	46.4	72.9	-27.1	43.5	-10	-37.9	69.5	40.8	47.9	52.7	193	13.7	-41.2	30.8	24.3	41.8	18.5	4.7	59.3	-3	58.3	-2.1	9	-51.6	26	15
"D17525_at"	265.9	229.1	143.1	208.4	219	168.9	140.5	215.1	248.7	256.6	237.4	308	240.8	138	204.2	336.4	502.8	336.1	359.1	232	299	456.6	303	235.7	351.4	227.8	240.7	251.8	212.3	227.8	466.8	534.2	274.2	223	271.8	213.4	120.2	-13.1	268.4	301.5	156.1	212.4	244.8	125	291.5	144	270	255.6	182.8	249.4	152.4	202.4	242.1	233.9	126	295.8	362.1	329.8	178.3	235.4	209.9	179.3	255.7	271.6	224	197.6	313.9	302	217.3	597.3	206.8	240	277	217.1	254	270.1	265	479.2	475.4	298.5	419.4	256.2	270.3	78.5	251.6	1004.6	314.9	217.1	445.4	252.3	176.1	231.7	176.8	355.9	279	277
"D17532_at"	54.9	142.8	89	62.7	58.1	53.7	86	34.6	77.2	86	36.2	85	88	60.4	8.4	135.8	270.8	86.9	227	111.6	84	104.9	21	49.7	74.6	130.9	69.4	86.9	96.8	122	82.8	119.7	156.1	130	128	48.5	5.4	276	61.6	46.2	-37.6	24	-0.6	27.5	75.9	100.5	57	154.2	59.3	79.9	129	54.9	113.8	90.7	93.6	111.8	42	44.5	79	116	76	110.5	75.1	118	67	10.2	177.2	101.6	7.8	31.7	41	99.1	163.3	106.2	127.2	74.6	152.8	80.6	78.4	90.2	129.1	104.4	77.2	219.1	73.6	170	73.8	142.2	88	19.3	84.4	72	36.7	60.6	142.9	23.9
"D17547_at"	-12.5	-25	1	26	6.8	16	13.2	0.5	10.4	-1	1.8	-7	14.8	-13.1	-11.4	-4.5	15.8	-22.5	13.7	-3	-24.8	-11.1	-37.4	-19.9	-29.8	-47.9	14.6	5.4	21	-7.2	-24.8	-94.7	25.3	-24.5	32	14	-13.1	45	48.5	-16	28	29.6	11.8	35.5	16	33.8	1.5	2	-10	7.8	-19.3	-17.9	-16.6	-31	-36.8	-13.7	-51.8	22.9	-15.5	16.6	2	-44.6	75.1	18.5	18.5	18	38.1	62.7	3	-5.3	49.2	18.9	9	-33.5	-22.6	-18	18.9	194	24.1	3	86.6	-18.6	-12.4	-10	-12.8	-21.3	14.2	32	-3	32	-24	-28	7.8	39	7.3	-7.5
"D17570_s_at"	-6.5	-2.2	-43.9	-11.2	-7.2	-50.1	-27.5	40.5	-26.8	27	-28.5	7.8	-22.6	-24.5	-4.5	3	2	20.4	-20.4	-18	-3	23.7	39.5	-1.8	-40.7	-22.9	-24.5	0	-9.1	-14.4	-28	11.5	42.8	8.1	-49.8	11	16	-8.8	-43.3	-32.2	-16.6	-5	-11.4	-4.4	-17.3	-34.5	2.2	-16.9	-67.5	-29.1	-15.9	-0.6	-27	3	10.2	-21	65.6	60.6	-53.3	45	-33.3	17	-20	-0.5	-31.9	-6	-19.8	-33.1	12.1	16.9	-48.9	-34.7	-11.8	8.3	-4.4	-6	3.7	13.7	0.7	-38.7	18.5	-22.4	-24.8	-5.4	-41	-12.4	-45.7	-37.4	-1.7	-0.4	-41.8	-17.3	-16.1	26.9	3	12
"D17716_at"	182	208.4	126	165	204.3	166.4	228.3	244.2	230.3	255.6	142.8	263.2	213.7	178.2	342.3	381.2	632.9	186.8	312.9	193.6	187.2	312	211.7	240.3	235.4	195.6	247.1	193.8	164	182.9	224	291.1	177.4	184.3	192	136	137	122.6	85.3	195.1	177.2	106	158.9	129	214.5	151	184.4	268.1	115.5	213.6	134.4	187.3	263.3	165.1	121	229	217.9	288	232.1	163.7	207.5	255.1	132.8	207.9	190	238	265	111	412.5	308.4	148.7	258.3	317	192.4	283.1	152	355	153.3	350.7	166	211.7	184.7	225.9	150.5	189.1	241.9	213	220.4	253	100.2	135.6	212.6	158	214.9	225	247.8
"D17793_at"	31	31	206	169	984.6	259.7	589.5	451.5	347.1	36.7	160.7	85	1406.2	2228.2	-19.6	119.1	355.5	69.7	57	293.6	87	354.6	1877.6	3750.5	66.8	2771.7	122.6	135	132.3	87	738.3	124.9	2577.7	4165.1	137.5	161.7	7239	4.3	137.5	4932.2	195.8	634.6	335.8	4749.7	182	4988.6	766	86.7	660.8	183	39	3204.8	2170.5	171.3	84	138	147	81.8	82.4	113	3651.8	5320.6	307.3	90.2	420.8	16	1423.6	2873.3	261.5	143.2	820	275	2170.3	1705.6	35	144	895.5	21.4	90.5	118	8150.3	2250.5	967.3	182	120	602.4	162.6	78.1	153.7	323.4	340.2	105.5	413.5	254.8	268	223
"D21063_at"	574.9	1296.3	1261.9	266.7	561.9	473.9	678.2	822.7	244	2148.4	713.8	1059	287.1	714.1	968.7	452.9	808.9	497.9	495.2	387.4	333.8	298	287.1	492.9	437.6	591.8	652.2	530.1	307.7	493.3	344.8	753.6	864.2	2832.7	363.8	1274.9	1651.2	551.2	328.4	559.8	1718.5	680.6	403.8	721.3	601.3	292	407.2	497	1183.4	383.6	394.9	469.9	530.1	480.9	446.2	394.9	809.7	677.9	599.2	681.4	372.4	1160.2	390.2	601.2	433.9	872.8	461.8	614.8	1294.9	556.2	411.7	602.9	754.1	428.6	538.3	599.6	483.8	1165.1	788.6	534.6	677.2	520.4	580.6	233.4	518	463.7	392.4	439.8	375.6	340.7	321.8	442	236.3	406.1	242	358.2
"D21089_at"	430	361.8	406	842.2	546.2	501.8	244.9	482.7	551.5	310.3	611.4	425.7	589.9	397.8	656.8	562.3	14.9	783.3	558.3	583	675.7	580.7	650	605.5	511.3	239.2	448.6	440.4	849.6	381.1	674.8	423.8	520	443.1	1047.6	543.9	419.9	18.7	487.2	422.1	656.5	414.3	673.7	372.1	623	504.8	513.6	855.2	448.7	520	249.4	434	411	705.6	459	625.9	449	90.1	538.3	474.7	526.4	356.2	607.8	576.5	663.1	353.7	585.6	302	231.9	166	628.8	545.9	713.3	293	646.1	440.7	262.1	287.2	414.6	412.3	434.7	279.7	349.5	148.7	672.8	196.2	816	860.6	1015.2	581.6	825.7	698.1	622	821.7	675.6	889.7
"D21090_at"	420.5	321.8	244.6	522.8	355.3	334	195.1	540.7	340.7	593.2	298	583.8	273.8	360.3	235.6	326.7	247	249	396.6	380.8	446.3	367.7	427.4	398.9	596.5	232.5	355.7	468.9	369.3	398	268.7	235.4	602	879.7	360.6	635.5	554.4	230	415	760.1	562.8	482.4	580.1	534.7	517.4	504.1	423.6	312.7	446.3	459.7	264.1	332.5	414.4	365.1	275.6	278.1	421.5	438.7	419.4	642.7	338.5	299	539.4	372	359	437.8	380.2	215.4	211.7	166.7	345.3	387.8	319.9	217.1	321.7	368.5	371	477	591	386.1	607.8	827.3	507.8	69	408.5	280.6	382.2	382.5	497	348.8	419	382.4	477	426.9	371.3	529
"D21163_at"	100	164.9	63.7	129.1	145.9	125.7	124	30.5	98	158	118	107	87	133	120.6	13.7	317	100	185.7	184.7	144.9	113	180.2	165.1	232.5	-27.2	122.6	136	134.7	209.8	193.6	266	244	240.1	89.1	243.9	220.3	132.8	138.6	145	144.9	89.1	188	231	177	194.7	250	-3	242.1	99.5	3.9	116.3	148.3	110	190.9	237	83.9	98	134.7	298.4	63.4	279.8	187	52	205.1	126.4	117.2	3.7	-74.2	225.6	98.9	170	200.7	128.9	186.4	142	286.2	225	333.1	190.8	209.8	154.3	175.1	54.7	98.8	414.6	164.9	152.6	174	132.3	258.6	168	118	161.8	84.4	57
"D21205_at"	33	-4.6	42	53.4	25.2	42	-5.8	17.1	118	26	45	21	0.3	27.2	3.3	-43.7	-13.4	65	9	12.5	-0.4	108	49.7	62.3	72.9	3	49	21	5	4.7	36.7	29.3	9.8	15	23.5	71.1	67.3	13.8	-2.4	-74.4	-13.3	16	11.8	-24.3	57	30.5	-78.4	101.3	12.5	25.2	35	46.2	37.8	12.5	-9.2	76.7	-51	-15.7	-11.4	29.4	-30.5	-16.9	19.3	-53	54.5	13.7	21	-7.7	27.5	-16.3	13.2	-9.4	30.8	71.2	25.3	7	61.7	25.6	92.2	46.4	5	44	-7.4	45	-5	-11.7	47.3	-14.6	31.2	54.9	96	-3	1.8	46	54.2	7.3
"D21235_at"	712.9	658.8	722.8	631.1	591.6	687	544.7	723.8	594.5	928.1	505.4	535.4	645.1	800.1	720.1	801.2	352.5	566.6	697.7	1061.4	1048.3	601.9	484.2	601	667.1	543.7	637.1	641.7	760.1	724.2	968.2	563.6	843	649.4	714.9	732.5	686.1	527.6	680.6	565.1	612.2	623.3	588.5	684	746	712.4	608.8	1042.8	878.2	723.3	655	606.8	627.4	665.9	693.8	757.4	505.5	633.2	569.1	798	544.8	654.7	524.3	651	649.7	634.2	755.5	704.3	551	30.9	633	807.8	595.8	585.6	692.6	649.6	668.5	835.3	680	716.1	1633.8	603.2	919.1	746.9	765.9	626.2	804	709	745	758.4	836.5	806.2	638.8	671.5	665.9	769.5
"D21239_at"	-53.2	-42	-21	-39.6	-54	-50.1	-31	18.2	-75.6	-55.2	-88.4	-63.4	-31.3	-41.7	-29.8	-55.1	-175.1	-42.8	-70.6	-59.3	-75.1	19.5	-9.2	5.4	-43.1	-77.6	-56.4	-51.7	-67.6	-88	-62.3	-5.2	-21.7	40.7	-77.5	-64.5	-24.8	-59.7	1.2	-58.8	-9	-22.2	-88.2	-5.8	-11.2	-37.9	-3	-87.1	-43.1	-73.8	-58.1	-52.2	-39.2	-64.5	-62.8	-61.7	-142.4	-9.5	-45.2	39	-51	-69.6	-7.5	-7.8	-18.2	-22.9	-18.1	-63.6	34.3	-47.4	-40.3	-82.8	-58.1	-96.8	-84	-69.1	-57.8	23.1	-24.8	-21	335.1	-48.3	-24.8	-75.2	-66	-7.1	-94.7	-10	-63.3	18.5	63.7	-10.9	24	-4.4	-23.5	-27.3
"D21241_xpt1_s_at"	57.9	68	52.7	18	43.3	32	65	19.3	54.5	66	55.3	1.3	38	39	4.9	34.6	143.1	36	17.2	60	1.3	16	19	29	83	55.9	49	18.9	12.5	41.6	40.3	207.8	65.8	74.6	55.3	-2	24	74.8	65	13.7	23.5	-17.7	-58.5	16	116.2	35.5	23.5	26	25	56.2	30	53.4	42.4	42	48.5	9.8	24.6	57	54.9	3	52	33.2	39.6	9.9	72	16	70.4	46	69.4	62	45	43.3	25.3	38	54.1	26	59.7	37.2	38	27.2	28.8	27.2	42.6	192.8	59.3	18.1	23.9	16	58.1	67	66.8	49	33.2	82.4	37	35
"D21255_at"	854.3	428.6	728.8	744	449.5	1703.7	537.1	266	1030.1	128	787.5	262.4	645.1	567.8	53.9	409.4	218.8	505.5	284.5	701.8	442.8	635.9	136.4	272.4	971	691.2	916.3	720.6	464.5	1547.5	463.7	364.3	826.5	223	222.1	165.4	229.1	742.6	793.4	236.3	470.8	721	496.3	557.3	487.9	100.5	822.8	4.3	206.9	1071	584.3	1288.2	555.2	1273.6	414.1	917.9	1385.8	1480.3	411	2645.1	483.9	559.3	1738.1	931.2	858.2	266.6	806.1	414.3	20	83.3	1271.4	401.2	509	432.8	588.6	712.4	162	345.3	132.6	2282.7	40.5	157.1	532.3	589.6	501.6	148	600	593	1005.1	698.8	562.9	377.1	859.7	457	629	679.7
"D21260_at"	2789.1	2818.3	2504.8	3898.4	2061.9	2965.8	2484.2	3374.6	3044.3	3022	3237.6	2381	2628.4	2113.1	1318.4	1949.8	1559.2	2670	2713	2750.9	2355.1	1700.4	2903.3	2253.1	3071	2060	3370.1	2486.9	3658.9	2832.8	2261.7	2595.9	2334.9	2570.9	2950.7	6055.7	4876.7	3408.4	2413.6	3481	4959	5161.6	5543.9	3512.3	2411.9	3112.9	3124	2323.3	2099.5	2534	2761.1	3099.9	2752.4	3391.1	1482.6	2209.5	2746.7	2429.4	3920.9	2751.2	2892.1	3829.3	2822.7	4456	4050.7	2940	2688.4	2875.8	1731.4	1275.7	2754.9	3739.3	2214.3	3246.3	3176.4	3704.3	2854.5	2610.9	3059.5	2804.3	1342.4	2916.1	2439.1	1741	3084.6	2342.6	2305.6	2397.8	2340.2	2786.5	2091.1	2173.4	2635.5	2470.8	2006.7	2354.1
"D21261_at"	9005.2	12156.2	13139.4	16689.6	14173.3	13754	14890.8	8050.5	10178.2	10596.7	9945.8	10038.4	9129.4	8132.9	13324.7	7869.3	7523.4	15958.2	18115.9	7355	7924	12717.3	21914.9	17995.5	16345.6	7716.5	11248.3	7521.5	25532.8	10644.3	8547.5	8463.6	11558.1	6853.7	9563.2	6307.1	3557.2	6679	14917.5	7088.7	5680.9	6500.5	4968	5189.2	6989.1	15234.1	6463.5	11065.6	8702	11848.9	11326.9	8254.9	16612	9368.8	8312.9	10075	9711.8	4298.4	14870.2	11716.6	18326.2	13073.3	10394	15911.2	18581.2	6201.4	9184.3	15636	5996.3	11454.1	9648.6	15129.2	7969.7	10232.5	10043.6	10084.6	8887.7	7433.7	6692.8	8324.9	9003.4	11987.1	5023.9	7589.6	8262	9858.6	8477.7	8569.9	12576.1	11044.9	9065.2	10073.4	9617.5	10272.5	11515.9	10613.2
"D21262_at"	182	293	400.2	381.2	169.7	243	248.7	242	297.1	503.7	294.3	360.5	230.8	254.5	17.3	85	36.9	255	72	419.2	352.6	112.3	124.9	232.1	402	216	281.4	509.6	298.4	351.4	265	82.6	300.9	507.1	409.3	446.2	1006.8	136.5	72.8	576.7	725.6	350.6	386.6	961	381.4	564.7	539.7	155.5	481.7	468.2	197.1	441.6	311.8	326	132	282.2	180.4	955.3	313	700.4	344.8	441	259.2	243	328.3	794.8	282.2	298.7	61.6	-4.5	246.3	158	202.4	390	160.1	328	384.6	125	204	260.2	110.5	238	722.9	14.5	387.1	133.2	256.2	275.7	312.9	287.2	251.2	231.7	390.3	325.5	279	317
"D21267_at"	16	47.3	4.5	39	22.7	57	92.4	71.1	21	47.3	22	14.6	38	-0.6	34.2	22.9	257	5	39	27	23	-32.7	91.3	32	61	121.7	20	16.7	40.2	11.3	113	57	44.2	2.2	45	9	1980.5	88	24.1	104	27	102	-12.8	21	6.4	9	43	0	57	27.2	32	41	22	50.8	46.2	1281.7	145	88	50.8	54.5	56.3	79	54.5	-40.1	22.7	50.6	23.2	35	10.6	103.8	55.6	62	133.7	-8.7	-19.3	5	33.6	183	50.8	52	84.5	49.7	36	24.1	48	52.8	80	62	75.1	46	20.2	107.2	104.7	47	26.8	34
"D21337_at"	0	5	111.1	34.8	14.6	17	-34	-27	-21	1.7	-27	-14.4	-21	10.4	203.3	-36.6	-4.1	-9.4	18.5	-32	-23.8	75	276	4.2	-82.4	-21	-16.1	10.4	17	-80.7	28.4	17.8	32	3	16	43	-7.7	-91.8	46.8	-32.2	12.5	3.9	-3	18	1	24.3	16.8	29.4	2	-38.8	-6.9	28.4	-6.1	-4.8	-31.3	-15.5	29	-21.8	12.5	16.6	34.8	-11.4	15.4	30.5	9	42	-65.3	19.6	12.1	-8	16	1.2	49	-66.9	21	2.1	14.4	33.8	39	-14.7	175	-9	-3.9	1.3	23.5	29.3	6.4	10	66.8	34.3	9	-4	48.5	-40.8	42.4	65.8
"D21851_at"	199.3	182.5	128	189.1	157.1	134.3	184.4	317	200.1	203.6	157	179.1	154.5	228	401	130	308.5	118	137.5	177.6	101.3	173.1	269.6	104	166.6	191.9	174	208.2	121.4	118	190.9	127.4	138.2	209.8	162.9	175.1	213.2	143.1	144	135.8	192.2	177.6	212.5	220.7	176	174	228.3	199	178	208.6	141.4	186.4	146.2	118	174	188.9	175.1	317	150	66.8	172.2	261.7	207.7	202.4	166	158	174	139.3	167.1	425.7	136.4	148.3	122.4	124.5	118.9	126	122.2	100.5	214	171	268	162	226.8	247.2	132	235.6	144	144	-27.3	120.6	172.9	122.8	122	39.9	36	123.5
"D21852_at"	263.1	302	310.5	211.7	167.6	278	355.1	450.6	378.7	433.8	334.8	433.8	266.8	378.7	258.7	298.6	434.1	282.2	226	257.3	396.4	49.1	154	253.3	405.8	342	286.4	415.4	239.5	310.8	227.8	324.5	395.4	447.9	203	447.9	679.5	402.5	290.1	208.8	389	457	321.1	434	348	274.5	346.4	201	418.6	321.1	314.9	369.1	209.2	372.3	314.2	347.1	403.3	176	313	488.1	441.9	362.5	474.4	329.6	323.6	378	339.8	441.7	573	360.9	299.2	363.5	328.6	318.9	444.1	339	388.4	314.5	308.2	392.7	253.5	392.4	386.9	120.8	237.2	169	250.9	282.6	274.7	265.8	244.8	236	211.9	235.4	226	216.6
"D21853_at"	1050.9	1678.7	1725	1109.4	1027.8	1562.8	1233.3	997.6	896	1573.1	1524	1839.9	1175.2	1207.5	869.3	1028.2	1185.2	852	709.9	965.2	998.6	522.5	1199.1	963.1	1132.5	947	1210	948.1	856.9	1408.2	1287.1	1137.5	1937.9	1570.4	991.7	1825.9	2366.2	1471.4	983.4	2266.5	1568.5	2406.2	1176.9	1854.1	1433.6	1436.6	1546.1	739.3	1214.5	1419.2	1599.5	1844.6	1530.9	1132.6	1403.6	735.2	948.2	1239.5	1550	1439	2009.8	3546.9	1211	1239.2	1172.1	1848.7	841.8	3421.4	1305.8	738.8	1039.6	1359.5	1579.8	1451.2	1247.6	1134.8	1083.8	1404.1	1174.8	1079.7	1897.6	1707.8	1265.8	737.5	1069	751.8	751	772.9	744.1	822.8	780.8	726.4	1416.6	902.9	923.6	759.5
"D21878_at"	32	-6.9	45	28	-44	44	-11.6	16	-8.8	-7.9	20	-14.4	8	33.8	-33.1	-42.4	27.9	27.7	-33.4	-6.5	-24.8	-6.4	-36.5	0.6	-35.1	-19.2	36.2	-21	-19.9	-28.9	-26.2	27.6	11.3	119.1	-15	-4.8	-5.3	4.3	96.8	71.1	12.5	46.2	34.8	39	30	1	6.8	-28.5	21	55.3	-35.2	7	-2	-11.1	-4.6	-1.6	62.1	21.9	5	56.4	77	-0.6	-16	30.5	-3	266.6	-59.6	26.9	-55.1	-5.2	-3	-11.6	-17.3	-57.8	23.9	-11	82.6	-34.1	128.5	22	-10	6	-44.3	36.5	-7	-5.9	-18	62	3	11.3	51	15	81.7	59.7	41.6	15
"D23660_at"	7932.5	8689.9	8400.2	13782	7773.9	7615.2	7503.9	8477.4	9923.1	10995.6	9184.5	10165.6	8158.9	8137.8	11747.6	9430.7	8102.6	8217.5	8000.1	11137.6	10117.9	8543.5	10463.2	6252.9	8087.9	9383	8133.8	10628.9	8835.9	9061.8	10015.1	10028.9	8097.8	4938.7	11335.4	11453.8	21890.9	8224.9	9403.3	12469.3	6234.8	9102.7	7036.2	17380.4	10304.1	7921	17999.1	11411.5	10482.4	12429.9	9384.5	10452	6187.4	9615.6	7022.5	10109.8	8449.7	12584.5	9214.6	11810.8	12963.6	11341.8	11698.6	8725.9	7357.2	18150.5	8563.3	9597.6	15347.7	11217.5	10172.3	9439.9	8319	12662.2	8321.5	10289.5	6952.3	7591	8683.9	9075.6	11651.4	10346.7	17558.3	9630.7	12057.1	8526.3	9435.6	7025.7	11264.4	11934.2	8057.8	11001.7	10692	9270.5	12443.1	11017.2
"D23662_at"	1380.9	2417.8	1114.2	1274.3	1873.6	1534.3	1651.8	2639.2	1696.7	2612.2	2250.2	3917.7	1627	1561.1	2477.7	1534.1	1296.7	1575.5	1648.2	1504.5	1589.6	1862.3	2621.5	1633.9	2168.3	1552.7	1494.1	1289.2	1658.5	1586.7	1232.8	1596.7	1566.2	1950.5	1923.4	2066.5	2140.3	2019.7	1685.8	2591.4	1953	2206.6	1506.9	1957.5	1627.8	2126	1733	3094.9	1419.1	1377.9	1502.2	1959.4	1385.8	1671.9	1707.1	1630.8	2114.8	3356.3	2522.4	1521.2	1673	2050.4	1479.9	1567.7	1400.3	1745.1	1708	2816	1356.9	2279.3	1866.4	2655.7	1358.7	2014.6	1566.4	1689	1582.5	1619.9	2070.2	1579.2	4040.9	2424.2	2106.9	1740.1	1775	1321.7	1583.3	1100.9	1733	1728.8	1530.5	1729.8	1852.9	1867.3	1965.9	1783.5
"D23673_at"	2017.9	2870.8	1374.7	1544.8	1265.9	1361	961	1173.6	1523.3	1795.4	1772.5	6245.3	1366.6	1335	2318.5	1773.3	967	2825.2	2685.8	1393.2	1930.5	2326	1919.7	1217.9	2208.8	1617.2	1553.1	2105.8	2083.9	3454.2	1744.2	1472.5	1659.2	1223.4	1646	2986.2	1132.6	2376.6	1827.5	1395.1	1944	1961.9	1407.3	1131.9	1312.3	1688.3	1974.1	2682.8	1627.2	1549.9	1319.3	1791.5	1284.4	1821.6	2836	1489.6	2472.4	3275.3	1553.2	1372.5	1513.2	1865.6	1450.8	1345	2283.7	1249.6	1684	1521.9	959	2371.4	2144.8	1839.5	1549	1654.9	1882.1	1540.7	1412	1471.4	1877.6	1966.1	913.7	1332.6	1296.4	938.4	2076.4	2053	1978.6	1270.3	2481.1	2025.3	1803.1	1789.3	1810.8	2285.4	2320.5	2137.5
"D25215_at"	22.9	0	27.2	42.6	30	6	44.3	77.4	58.1	13	5.4	5.4	30	27.2	126.6	35.5	66.6	23.1	29.8	8	14.8	61.9	-0.4	132.2	71.1	1.2	14.6	-9	9	-5.8	-8.7	23.1	53.4	32	41.6	27.2	46.4	74.1	21	-4	20.2	78.1	53	-0.6	13.7	22.7	32	34.6	-1	14.6	-2.3	14.2	22	30	14.8	-25.7	45.6	18.3	22.2	30.3	47.8	22.9	43.2	31.2	21	5	9.9	52.7	24.8	47.7	25	34	-16.4	-5.5	40.5	60	18.1	59.2	339.3	18	135.8	13.7	35	114.4	-3	22.9	42	17.7	-1	49	16.8	21	65	53.2	79.9	35
"D25216_at"	273.3	265	156	217.3	239.2	183	321.8	351.6	166	276.9	221.1	204.9	276.5	267.3	201.6	264.1	438.4	440.1	457.9	242	211.2	506.8	374.3	296	276.1	360	287.2	208.2	310.8	258.4	356.7	411	198.5	462.1	411.7	260.6	322.4	175.1	237.5	196.7	521.4	149.6	413.4	350.2	179	512.5	434.4	772.1	335.2	224	187	206.8	153.7	208.3	158	277.3	230.4	336.2	283.9	289	271.7	298	329.2	274	274.9	463.7	137	269.1	292.6	998.3	220.7	358	324.8	412.7	249.4	181.1	339.5	338.3	444.3	391.2	331.2	436.4	469.2	308.7	209.2	588	340.7	321.2	306.6	431	358.5	352.4	365.7	389.2	535.5	447
"D25217_at"	46	47.3	32	71.1	55.1	7.5	58	146.2	62.7	-8.6	26	36.7	69	35.5	18	6.6	30.4	65	74.6	56.3	61	132	14.6	70.8	30	1.6	53	59.3	33.2	57	76.7	-7.4	54.1	85	35.5	82.4	67.3	145.1	140.8	138.2	90.2	4.7	16	46.2	19.3	80.1	109	80.3	-2	27.2	-15.9	49.7	43.3	53.4	54.1	27.5	6.2	195	132.8	82	61.8	18.5	190.9	33	29	84.1	-10	83	60.4	23.5	11.8	54.9	54.1	85.8	29.8	28	43.6	75.8	200	32	2.5	54	67	95.7	33.2	87.2	40	72	136.5	68	20.2	121.6	64	52	66.8	123.5
"D25218_at"	244.9	276.5	207.6	165	113.5	189	158	279.6	282.2	498.5	295.2	413.9	168.4	332.9	223	121.3	217.1	235	235	298.3	235.4	456.6	57	223.9	294.4	272.7	178	293.4	100	254	87.2	103.8	239.4	413.3	335.6	195	831.4	151.5	207.7	251	308.8	250.3	209.2	422.8	265	493.2	443.7	304.1	227.3	245.8	235.5	553.4	297.3	219.6	179.7	232	166	413.8	340.7	401.7	333.7	453	358.8	142.1	423.4	670.2	163	403.9	223	58	256.3	80	163.3	414.3	74.3	288	229.7	160.1	207	191.7	107.3	271.4	433.7	246.1	348	211.7	185	205.2	176.8	207.9	151.5	193.5	179.6	156.9	198.5	221.9
"D25248_at"	242.1	181.5	193.8	126.6	238.2	345.8	125.2	188	175.1	174.9	211.7	206.9	215.3	242.2	522.4	211.9	190.9	186.8	188.9	108.9	157.1	635	138.9	388.5	221.9	288	265	215.6	185.7	178.4	151.5	336.2	340	114	124	235.4	161.4	377	423	188.2	245.6	431	154.3	180	239.5	147	417.7	152.9	166.5	208.6	189	184.7	204	279	110.5	184.7	303.5	228.3	184.7	181.5	146	333	420	273.2	190	119.2	273.2	227.5	98	420	187	259.3	200.7	182	182	318	366	310.7	206	683.7	157	234	313.9	404.2	215.7	161	268.7	206	367.7	148.4	206.9	174	198.9	299	196.4	266.8
"D25274_at"	3264.8	3238.5	3660.1	2545.9	5667.2	4723.5	2173.3	1800.5	2822.1	5504.7	4331.9	3124.1	1965	5758.6	2676.4	2647.5	742.3	3038.1	5269.9	2309.5	2983	4468.7	1781.7	5756.2	2456.2	3395.7	3888.4	3515.6	5616.1	3175.2	2551.7	3516.1	3995.7	3056.8	4100.5	5012.8	3446.6	3368.2	6387.4	1434.2	4312	7374.8	3863.8	3115.1	2544.3	6010.5	4535.8	3298.5	2706.2	3237.9	2531.3	1817.3	3708	3129.6	3115.1	3233.1	2834.4	1934.4	3749.2	5306.4	2165.4	2556	2987.8	6273	3695.3	1921.4	2312.1	1601.6	1489	830.8	4473.9	5775.3	2395.4	1896.2	2670.6	3090.5	3184	2370.1	2157.3	2789.7	1213.8	3222.8	4476.9	1887.1	3661.4	4299.9	2798.1	2693.2	3640	3030.2	3187.1	2836.2	2867.1	3179.1	2624.4	3375.6
"D25278_at"	106	258	95	185.3	107	180	121.6	406.3	82	208.8	131.2	138.9	90	182.4	225.1	88.8	39	90.7	71	156	118	29.7	124	116	86	113	125.4	109.5	123.1	135.6	138.9	73.4	77.2	438.4	123	218.8	313.9	231	150.5	221.1	287.1	147.7	217.3	257.4	91.8	154	144	141.2	180.4	106.5	122	76	93.6	125.4	108	108	252	89.4	212	45	119.2	129	122	130.9	115	194.2	89.1	83	308.9	307.3	113.8	111.6	126.7	119.1	122.6	149	286.2	291.8	242	114.4	202	37.6	160	108	201.4	134.3	159.1	76.4	119.8	126.6	92	138.6	83.5	183.6	125	125.4
"D25303_at"	190	200.7	78.1	203.6	156.1	158	248.7	163.7	149.4	78.1	227.8	91	193.4	74	452.7	277	941.1	286.1	289	195.3	327.9	334	309.5	77.2	241.1	231.6	112.2	189	139.3	158	242	126.6	56.3	128.9	384.9	121.3	88	613.3	117	108.8	107.2	119.8	125	89.1	118.9	135.1	125.4	182.5	86.7	108	138.8	151.5	132.3	239.4	230	231	228.3	159.1	153	108	100	178.3	126	100	212.3	91.8	219.2	75.5	161.4	715.8	272.1	116.2	99	207.5	237.3	148	258.3	76.5	326.9	175	124	150.5	161	-10	120	360.4	78.1	256.4	106.8	121.4	143.1	168	205.1	112.5	97.1	105.3
"D25304_at"	321.4	252.7	246.3	387.1	239.2	309.8	261.2	197.6	359	124	307	159.1	367.8	354.1	168	334.4	113.6	265	306.6	280	360.3	265	124.9	273.3	232.5	190	321.8	210.4	343.3	255.1	360.6	271.7	86.9	284.9	298	219.8	199.4	303.8	271	230.6	365.3	329.1	278.3	138.9	434.7	118	277	135.6	327	286.4	395.7	225.3	249.8	568	216.2	249.4	350.6	74.9	185.7	369.3	149	117.2	247.6	344.1	230	117	330.9	157	108	185.2	378.8	204.9	368	106.2	324.5	302.5	179.6	191	99.4	219.4	239.4	160	187.9	186.4	469.6	130	453.1	681.2	547	480.3	585.6	550	518.1	453.7	421.6	433.5
"D25328_at"	560.2	129.1	293.6	240.9	1040.7	435.5	330.6	521.4	117.2	1500.9	265	1391.3	404.9	3072.8	15	28.2	-47.9	258	211	328.7	235.4	653.5	101.6	629.7	53.4	111.3	1641.3	323.6	133.5	939.2	56.4	79.9	1257.7	199.3	53.7	849.1	56.2	314.4	354.9	2324.7	751.3	983.9	425.8	1335.3	1287.4	216.7	1618	100.2	1495.1	364.1	211.7	638.4	827.9	202.5	592.5	252.2	287.1	277	605.6	577.6	508.8	961	677	501.1	834.6	24	369.6	1663.2	1249.7	-17.3	211.4	421.6	158	63.9	133.2	62	508.4	1223.7	356.2	373.7	2787.6	1597.1	745.4	187.3	265	305.1	211	277.3	158	185	87.1	227.3	178.7	139.7	23.9	39
"D25538_at"	380.6	255.3	195.6	403.2	235.4	378.8	174	105.3	288.9	460.2	537.7	243.9	369.2	394.1	532.3	254.9	74.5	212.8	338	338.8	656.1	188.1	377.3	161.6	183	217	383	158.9	390.8	363.4	188.1	211.4	433.4	222.1	970.3	406.3	358.9	299.9	268.4	820.8	228.7	427.7	292.5	303.4	646.9	751.5	414.3	109.8	348	251.2	205.1	399.1	378.7	462.3	177.4	291.3	280	21.9	277.3	319.5	474.7	227.2	240	402	257.1	264.1	293.2	194.3	46.6	56.1	393.3	109.8	314.9	330.6	423.2	375.8	710.1	224	131.8	287.1	206	306	187.9	47.3	336.2	39	441.8	575.8	467	395.6	510.9	527.4	431.2	417.5	258.8	514.1
"D25539_at"	88	64.1	27.2	137	70.2	55.3	53.2	93.5	95	59	72.9	72.9	83	66	-4.2	156	1.8	83.5	-6.2	44	98	309	226.3	72	82	-7.5	67.6	26	52.7	74.3	128.2	24.9	6	-13.3	11.3	52.8	84.6	49.1	43.2	58.3	119	49.7	63.9	90.2	72.8	40.2	147.8	41.6	55.6	126.3	33	54.1	83.5	89.8	32	86	62.1	-29.5	62.7	127	124	44.3	33.6	52	84.6	32	101	32	18.5	-9.5	52	134.7	62.7	47.3	152.6	52.7	-8.8	-52.5	9.9	53.4	206	79	116.2	-8.9	116.5	-24	56.3	58	108.9	29.4	73.6	67.6	217.8	123.5	152.8	96.9
"D25547_at"	211.7	297	350.1	249.8	215.7	274.2	182.5	168.3	310.7	400.9	254	950.5	200.9	722.5	180	273.3	138.8	336.1	369.4	265	370.3	211.4	61.8	224.8	340	279.2	333.7	287.2	251.2	382.6	216.5	355.7	679.4	593.9	295	464.6	338.7	433.5	283.7	301.5	417.3	469.3	353.5	726.8	355.3	284	447.9	428.7	491.1	210.2	243	265	262.5	281	130	254.9	449	275.1	266.6	391.5	305.8	442.5	390.2	447	357.5	279.3	405.9	321.3	205	64	255	429	363.8	318	317	367.8	85	362.4	425.4	317	566.1	619.7	371.8	164.9	266	327.3	346.2	473.7	380.9	419	453	379.5	314.6	428.1	288	366.3
"D26018_at"	65	126.3	86	252.3	127.2	106.2	130	159.1	57	375.4	87.1	234.3	37	121.4	8.7	81	45	105	51.1	81.6	101.3	12.7	17	88	2.3	73.6	162	111.1	93	259.5	130	16.9	79	252.4	30.8	185.4	72.9	46.8	33.8	186.4	325.2	172	179	168.4	53.4	193.8	66	132.8	180.4	99.5	60.4	99.8	79.9	79.8	81	52	152	138.8	158	70.2	88	84	55	152	103	79	76.5	109	202	71.6	88	236	128.9	124.5	121.7	76.4	59	7	49.7	96.9	-1.4	129	124.5	110.9	79.8	142.9	22.4	71.1	44.2	76.7	48	49	88.9	42.4	7.3	32
"D26067_at"	259.3	278.4	489.5	614.4	458.7	296.2	318.9	230	563.4	441.5	458	645.1	394.9	402.9	283.4	353.6	183	407.6	427.4	378	505.8	315	527	435	349.7	335	334.5	612.4	759.2	237.3	338.4	183.6	353	868.5	896.5	782.4	496.2	378.9	382	434.1	594.2	408.4	675	606.7	177	891.8	615.8	312.7	309.5	364.8	258.6	366.5	504.4	349.4	222.1	357.7	339.4	271.4	436.1	358.3	620.6	394	443.4	529.3	391.7	461.3	434.5	346.9	265	289.1	343.6	359.8	266	431.1	317	348	92.3	368	450.4	391.2	591.7	577.4	291.1	91.8	404.4	386.7	364.2	378	393.4	326.1	425.7	383.9	428.7	324.5	386.2	651.3
"D26068_at"	3161.1	3763.6	3338.3	3553.5	3189.7	3688.2	3198.3	3961	2784.9	7373.2	4051.6	4646	2599.1	4075.8	2735.5	3242.3	2168.4	3427	2837.8	3291.8	3320.6	2753.6	2940.7	2866.6	3174.1	2683.8	3604.5	3151	4165.1	3974.9	3025.6	3366.4	4074.5	3066.5	2673.4	3478.1	3744.2	2244.2	2775.6	3270.8	3856.9	3370.3	3211.6	4053.4	3299.9	3084.1	3074.2	5722.5	5619.1	3133.6	3215.7	2802.5	3331.2	2940.3	2195.5	2820.7	2990.8	3703.7	3598.4	2917.9	2848.8	3589.3	2968.5	2865.3	3657.3	2874.9	3010	3476.1	4275.5	740.1	3815.9	2626.9	3706.4	2672.4	3423.6	4843.3	3505.5	3958.5	4021.7	3361.5	4005.3	7406.8	3917	2638.8	3588.6	2799.4	2852.5	3022.2	3748.9	2882.2	2677.6	3063.4	2891.9	2731.6	2875.4	3614.8
"D26069_at"	114.2	185.7	98	205.2	168.7	158	166	189	132.8	256.6	170.4	170.8	123.1	151.5	26.4	175	190.9	134.3	122.8	179.3	178.7	19.5	98	150.5	124	111.3	135.4	166.5	158	152.4	192.7	174	112.5	415.7	116.2	146.2	282.1	182.5	116	218.3	249.2	217.3	230.3	285.8	117.1	115.5	178.7	137	214.5	147	174	140.5	159	195.6	108.8	190	227.2	260.2	156	141.8	145	158	170.6	203.3	125.4	99.2	130	80	133.5	140.1	162.2	113.5	108	120.2	148.3	161	211.9	180	206	141	98.7	134.7	125.4	35.5	163	137.5	182	210.2	237	213.6	207.8	188	249.8	164.6	217	230.8
"D26070_at"	204.3	245.6	246.3	357.4	149.6	224.7	185.3	575.6	352.4	124	361.8	354.7	293	200	225.1	257.7	261	363.8	172	373.1	374.9	77.5	207.9	113	113.5	158	195	337.7	391.5	182.9	343.7	104.7	144.9	230.6	138.6	232.5	316	274.9	127.2	301.5	203.1	283.9	244.8	402.8	328	108	241.9	183.6	192.7	301.6	287.1	231.5	277.7	568.9	201.3	494.7	411	230.4	134.7	126	957.9	112.2	214.5	222.1	211.4	139.3	181.5	538.1	43.3	79	366	80	177	305	248.5	265.9	203	212	59.7	196.7	329.9	578.2	159	270.8	361.7	195.3	491.7	416.2	482.5	436.3	403	369.2	471.5	392.7	411.7	389.5
"D26129_at"	4078.9	1070.4	1237.7	2956.9	4459	1325.6	1957.5	829.1	3166.1	841.6	12455.3	490	11711.7	2780.7	26815.4	5802.3	14074.4	13763.6	6090.4	2022.1	25303.7	1001.6	4732.7	928	4402.6	2515.4	5985.1	1154.9	20111.4	3911.5	1772.8	555.2	1781.4	5010.4	7380.4	1362.8	649.3	2237.4	4087.7	1794.3	9323.8	4976	21427.1	2274.2	4316.6	42112.1	778.7	10220.2	1150	2646.8	3215.7	1770.5	4302.6	2454.5	4613.8	3225.4	1895.7	973.7	3754.4	2455.6	1635.9	732.3	7246.9	7444.3	5077.7	438.6	5769.6	1099.5	864.4	13865.3	15882.9	5010.5	1332.7	6276.2	12344.8	11557.1	6730.6	1547.9	1647.3	3513.2	562.3	1439	1403	8333.3	14733.7	2082	5827.1	4690.6	5525.6	6155.8	6512.5	6391.6	6646.9	5143.9	6067.7	9109.2
"D26135_at"	-109.7	-139.8	-126.6	-94.6	-115.6	-115.8	-91.4	-67	-123	-77	-96.2	-140.6	-106.9	-70.1	-60.1	-72.4	18.4	-98	-109	-94	-39.8	-23.2	-66	-116.2	-140.2	-71.1	-75.1	-129.2	-66	-71.2	-69.7	-92.8	-22.4	-89	-83.7	-91	22	-93.8	-114.5	-110.9	-92.3	-45.5	-48	-26	-97.9	-51	-146.8	-27.4	-144.5	-127.3	-67.7	-86.2	-123.3	-72	-54.6	-99.1	-52.6	-23	-69.5	-53.6	-125.8	-97.7	-120.2	-70.5	-113	-109.8	-78.8	-86.8	-75.6	-46.3	-87.4	-140.8	-88.4	-95	-81.9	-123.9	35.8	26	-5.5	-133.1	-4.2	-123.2	-160.4	-179.8	-68.6	-7.8	-99.5	-80.4	-63.3	-65	-88.1	-41.6	-55.4	-80.2	-118.9	-68.5
"D26155_s_at"	155	55.3	75.5	153.7	171.9	115.5	81	193.4	132.8	59	123.5	42	107	103.5	32.5	178	1.5	119.2	77.2	156	155.2	190.8	206.9	168.7	71.1	75.9	131.1	91	209.6	147.7	147.2	49.9	88.9	297.3	123	-23	46.4	165.4	41.4	45	91.3	74.6	142.8	137.6	133	63.7	125.4	45	74.6	139.7	105.3	115.5	101	158	160	109.5	226.2	-4.3	45	8.2	72	9.8	65	118	99	25	53.2	33	37.4	26.6	164.7	63	87	16.6	33	160	8	34.9	-25.7	112.5	1.6	130	56.3	186.4	124	67.3	123	149.4	154.8	153.6	102.5	144	243	149.4	145.8	226.5
"D26156_s_at"	755.3	784.2	581.2	541.6	365	460.9	489.4	365.3	582.7	622.8	767.7	721.3	455.2	450.1	1150	511.9	421.3	576.8	629.6	808.1	903.8	542.1	595.9	502.7	910.2	317	567.6	508.9	934.6	720.4	490.8	565.7	686.6	500.9	809.1	1025.5	707.5	698.6	693.1	723.7	605.5	600	775.1	237.4	701.4	909.3	521.5	1129.5	556	647.5	718.8	578.8	712.6	402.4	744.4	460.6	924.3	769.2	630.2	798	408.5	678.1	568.9	521	610.9	823	973.7	737.4	749.2	91.1	612.7	1112.6	396.3	574.5	627.2	1088.2	475.9	761.2	711.2	625.4	656	548.6	742.8	547.3	737	430.8	428.2	518.8	435.8	583.2	525.5	489.7	365	421.6	479.5	557.5
"D26308_at"	865	564.8	1358.8	1727.3	1006.2	802.4	1727.8	677.7	926.4	1057.2	1281.6	589.6	1096.1	1970.3	2333.6	1091.8	-50.3	1666	1248.2	714.5	1289	1439	2585	1917.2	800.2	905	760	910.6	1831.2	884.4	774.7	608.4	2961.6	1237	1197	1266.4	880.8	870.8	1122.8	568.7	1815.8	1119	781.2	1778	944.2	1755.6	2192.2	1510.7	975.1	702	876.4	644.3	821.8	552.8	1109.1	547.6	870.4	124.5	320.6	1008.1	2581.7	643.5	499.3	895.9	946.4	449.4	1336.4	993.1	532.9	91.8	835	719.5	1921.3	719.8	918.8	762.8	895.5	984.5	3301.2	829.4	2469.7	1192.7	525.4	866.3	585.6	735.7	723	1009.4	977.1	979.3	1274.1	1097.3	1258.8	986.1	1191.6	1172.4
"D26350_at"	59.7	14.8	54.1	148.3	9	50.6	53.2	-4.6	99	2.3	88	34.3	59.3	90.2	7.4	68.9	84.1	3	63.9	59	91	175.9	-20.6	45	12	1.6	32	23.5	14.8	47.3	38.2	-29.5	29.4	87	200	92.4	591.5	-2.6	57	78.1	177.2	127.2	77	133.8	76.7	113	46.8	47	33.4	67.6	51	86	21	47.3	48.5	30.5	67.9	21.6	21	23.9	57	14.4	22.1	94.7	127.2	16	25.4	-19.4	13.7	59	78.2	49	29.6	21	69.4	67	26	39.6	164.9	46.4	-7.1	46.2	4.7	-6.2	71.2	36.5	82	29.4	71.1	24.3	43	68.5	66.8	45	26	83
"D26361_at"	129	207.6	325.5	56.3	135.4	77	138.2	326	76.4	332.5	144	369.7	105	202	-5.5	106.9	73.6	67.3	80.1	92.5	90	2.5	74.9	80.1	197.2	216	174	179	78	277.4	68.9	202.2	167.1	353.5	68.5	364.3	349.4	76.9	59.3	378.9	329.8	302	152.4	414.5	252.2	207.8	264	75	469.9	101.8	203.3	175.8	109.7	98.8	142	99.8	131.1	264	229.4	347.2	119.2	297	186	85.3	104	294.4	113	162.3	195	55.9	77.4	399.4	293.2	325.7	223	192	262.1	298.1	79	192.5	447	285.2	380.4	53.9	81.5	44.1	51.2	124	95	97	0.4	76.7	70.2	190.8	103.8	61
"D26362_at"	585.1	579.6	578.2	630.3	804.3	713.8	537.1	1024.5	482.7	609.3	560.6	564.4	474.9	356.9	879.2	726.9	661.4	560.2	526	582.1	715.8	848.6	519.1	603.2	886.6	698.7	523.2	807.6	623	580.1	831.7	725	775.4	615.9	743.5	845.4	569.6	674.2	595.3	856.1	543.7	575.4	659.2	541.7	605.1	697.8	560.8	664.2	589.4	705.5	662.3	531.8	603.8	604.9	867.6	778.6	391	1155.5	856.8	587.5	412.9	623.9	533.3	443.8	433.3	509.7	761.2	502.5	744	454.3	531.4	1137.5	667.8	532.6	778.9	818.3	468.1	478.1	766.2	603.4	622	397.2	503.9	688.7	604.2	507.4	712	618.9	687	521.4	627.7	527.4	503.5	642.8	627.3	642.2
"D26443_at"	176	44	49.2	84.7	114.4	250.9	211.4	185	155.8	88	288.9	80	235.2	386.8	83.9	328.6	158	94.4	115.3	108	190	422.7	46.6	88	29	87.1	155	32	75	112	49.4	299.4	178.6	184.3	50	60.4	29	166.6	193.4	65	118	90.2	90.5	178	412.5	41.4	115	267.1	98	225	67.3	102.5	98	231.2	135	124	348	34.5	116.3	82	80.3	78.2	103	121	91	26	206	23.5	67.6	22.5	178	65	177	53.4	485.8	131	166	203	60.3	74	206.9	24	25.3	104.2	122	24.5	278.8	399.4	85	165	192.7	118	197.1	40.7	77.4	78.2
"D26528_at"	108.8	82	40	80.6	98	56.2	145.8	150.5	75.5	102	42.6	77.2	57	63.9	182	108	436.7	96.2	109.8	98	77.4	107.2	147	69.7	102.5	180	58.3	76	93	118	119.8	177.2	178.6	118	39	84.6	76.4	122.6	136.5	84.1	20.2	50.8	82	106.9	41.4	73	69	75	82.9	61.6	54.1	28.4	96.9	60.4	44	80	110.5	343.7	63.9	88	82.9	97	137.5	33	81.2	89.2	112.2	90.5	220.2	369.4	55.6	138.2	126.7	140.8	57	89.1	196	236	199	72	57	91.3	77.2	72	72	121.7	65	82.4	77.4	84.4	48	47	58	92	75.9	94.7
"D26535_s_at"	134.7	75.9	140.5	185.3	220.6	166.4	115.7	122	95	107	209.8	144	177.8	157.1	84.7	306.4	129.1	84.6	174	132.8	182.5	148.4	195.7	282.5	170.3	81.7	205	198.5	175.1	170	32	77.6	179.7	118	154.8	188.9	205.1	70.8	250.7	207.9	146.8	141	165.5	170.2	169.7	226.8	191.6	321.8	89.8	182	130.9	187.3	174.8	115	158	115.7	219.6	81.8	232.1	97	223	105	174	216.4	163.3	378	72	127.8	211.7	150.6	117.2	196.4	149.8	215.6	193	133	163	258.5	69.7	149.4	70.8	280.6	247.2	23.2	157.1	271.6	162.6	201.2	178.7	121.4	223	172	207.5	192.5	171.7	181.6
"D26561_cds1_at"	30	11.3	17	20	9	19	76.7	43.5	16	22	-5.3	13.2	24.3	30.8	66.8	-3.5	116.1	15.1	6	11.3	56.3	-78.6	115	29	-42.3	15.4	17	53.7	17	6.4	45	50.6	56.3	40.7	-10	-17.3	16	144	21.6	-9	-12.2	8.1	-36	-10	21	9	26.9	3.7	43.8	13.2	12.5	19.8	11.3	3.9	54.9	54.5	98	67.7	26	44.2	28.4	25.4	-15.5	-3.5	37.6	13.7	36.4	30.3	52.6	15.4	17.2	21	3.7	48.5	-2.2	9	9.4	48.5	57	11.8	77.9	62.7	-5.6	28.4	9	38.4	-15	58	45	3	12.9	21	10.2	-7.9	23.1	9
"D26561_cds2_at"	-18.5	23.5	9	22.2	30	10.8	2.4	24.9	13.2	7.3	1.8	-5	-0.3	-5.3	-8	4.2	42	0	25.4	1.3	50.8	98	59.4	7.8	-4.9	9.6	-1.8	3	0.4	24.1	2.1	11.5	24.6	-17.7	45	42	10.8	-6.5	6.3	18.5	11.3	-8	56	10.4	7.3	6	22.7	-12.1	12.5	21	-2.3	-9	-10	18	-8.4	8.4	46.9	83.8	23.5	68.5	7.8	-7.8	43.8	77.2	11.8	22	64	-8.4	9	-19.5	9	22.4	67.6	-20.2	2.2	23.5	50	19.2	57	25	-10.7	3	-5.6	-7	11.8	23.3	-26.8	-3.8	-11.7	45	27	13	-14.9	12	2.5	47
"D26561_cds3_at"	5.2	3	16	29	53.9	19	30.5	49	25.2	26	18	36.7	11.3	10.4	0.9	22.9	71.6	6.3	1	-15	25	3.3	65.8	25	90	40.7	33.4	18.9	25.2	26.9	37.4	6.5	-5.3	10	53.7	-8.2	7.8	59	-10	-0.4	38	-36	45	16	25	1	10.2	3	32	9	22.4	12.5	2	14.8	18.8	23.2	1.1	37	36.2	-4.9	50.6	-4.1	7.9	23.1	14.6	28.4	8.5	11	-6.3	19.1	19.8	33	16.7	-11.7	-44.7	16.8	73.8	87.2	141.4	-0.6	-27.9	-1	-3.9	212.2	17	27.6	9	32	29	32	4	16	6.6	44.1	37	18.9
"D26579_at"	458.3	436	546.1	521.4	737.3	541.7	528	641.4	620.5	662.6	424.2	430.1	413.2	613.8	472	328.6	1103.5	442.2	517.7	490.8	469.7	739.6	356.8	748	475.2	352.3	933.8	304.1	742.5	452.6	567.8	661.6	264	361.6	680.6	411	164.9	868.7	463.1	270.8	586.8	593.2	636.5	262.2	665	247.8	847.8	304.1	628	698.5	386.9	334.2	477.6	526.9	547.1	281.4	806.8	472	490.8	477.4	282.2	484	832.1	623.7	523.9	201.8	540.1	420.3	296.1	364.3	428.7	616.7	459.7	480.6	600.5	354.6	608.3	611	433.5	322.2	873.1	289	413.3	505.2	244.9	616.8	244.8	228.7	223	356.2	193.6	234.3	265.8	408.9	227	201.6
"D26598_at"	1169.1	1718	1119.5	1145.9	1227.5	1471.6	1427.8	1360.8	1620.2	1961	1868	1696.4	1611.4	1852.2	2445.9	1413.6	1799.5	2319.3	2059.3	1390.7	1543.9	1647.7	1940.3	1237.6	2508.5	1790	3113.9	1260.5	1248.6	2259.7	1358	1145.8	2070.9	2343.9	1303	1879.7	2729.8	2214.8	1589.1	310.8	2732	1868.1	2186.3	1741.3	2313.4	1382	1467.8	2015.4	2265.8	1551.2	1231.1	2422.8	1172.8	1787.3	994.2	1166.5	2204.4	2425.8	1765	1756.9	1565.6	1829.2	1686.2	2382.8	1510.3	3139.2	1984.2	2713.5	1987.8	1737.5	1245.8	2827.4	3978	2422	2505.6	1651.3	2301.5	2718.3	1927	1824.7	2617.3	1544.4	1255	1794.4	1210.6	1794.3	1575.1	1535.7	1465.1	1744.2	1474.3	2155.7	1348.9	1820.8	1577.9	1379.5
"D26599_at"	1757.8	2094.4	2325.7	1619.7	2369.8	3055.4	2304.7	3184.2	3158.8	3267.8	3896.5	3640.8	2019.9	3260.5	2086.5	1728.2	3803	2775.1	2627.8	1660.6	1625.6	2302.6	3003.6	1798.6	2041.6	4539.2	2609.9	2060.9	1842.9	1947.2	1886.2	4126.2	4872.9	2592.2	1318	4166.6	4324.6	3299.9	3526.5	2409.3	2219.2	3556.9	2541.4	2011.6	2480.4	2399.4	2882.5	3682.3	3354.2	2286.7	1820.8	2058.4	2345.8	1939.3	1421.3	1803	3267.9	2874	2372.4	2340.7	2387	3809.2	2286.8	4809.2	2183.7	4869.8	2318.3	2885.2	1379.5	4156	1704	2761.9	2921.9	2452.3	2162	3126.7	3283.8	3580.3	3248.2	1856	3783.6	1952.2	2462.4	2012.2	1630.7	2270.2	1415.1	1348.4	1480.4	1599.6	1461.4	1809.6	1365.2	1365.5	1364.2	1448.1
"D26600_at"	2556.6	2293.6	1594	1856.9	1481.6	2671.2	1375	3040.7	2431.4	2776.6	2265.3	3172.8	2156.6	2377.8	3010	1007.3	1226.3	1491.6	1788.7	2078.6	1639.8	1074.2	1900.1	1548	1990.1	3264.7	2476.9	1982.1	2786	1759.4	1777.1	1152.1	1843.3	1434.5	1595.5	3863.7	2448.1	2495.2	1528.9	2654.1	1821.6	2162.3	4209.1	2155.8	1260.6	2004.3	1986.2	2564.3	1890	3182.5	2334.1	2502.4	1517.1	1895.7	1205.5	1560.6	1014.3	2222.5	3606.8	1444.4	1743.9	2882.1	1713.7	1358.5	2706.1	2890.1	1824.3	2855.3	846.6	2005	1617.3	1955	2336.7	1776.4	1579.1	2064	2035.6	1574	1533.6	1464.4	1527.2	1307.4	2306.6	939.5	1444.6	1401.9	1135.4	1060	1340	1152.5	998.3	1225.7	1500.2	1103.2	1225.5	1273.9
"D28114_at"	91.8	43	75.5	82.3	101	67	67.3	64	104	66	65.9	99	116.2	58.1	169	108.8	70.4	88	151	56.3	116	287	252.9	96.9	144	18.2	80.1	74	52.7	68.1	103.8	199.4	118.9	165.5	129	191	66.2	74.8	164.9	84.1	62.7	63.9	67	52.8	79	100.5	156.7	166.6	82.9	73	65.8	83	67.6	52.7	102.5	113.4	156	139.6	78.1	160.3	78	54.2	47.1	108.9	73	109	109.7	131.2	119.1	63.5	72	172	121.3	89	126.3	65	107.3	56	245	79.9	117.4	52	107.1	108	60.4	116.5	78.1	103.5	113.5	108	108	73.6	71.1	218.5	115.3	72.8
"D28118_at"	419.8	612.5	248.7	389	380.9	415.8	263.1	492.5	318.8	592.4	346.1	326	276.5	267.3	390	224.1	250	301.5	224	245.9	276.5	214.9	396.2	317	331	381.3	458.7	269.8	539.9	359.1	472	319.1	322	447	606.3	783.3	983.6	456	525.4	417	854.2	770.5	815.2	419.9	303.1	310	437	270.2	369.9	324.3	254	391.3	369.1	373	290.8	432.4	264	343.7	625.3	482.7	257.4	521.3	487.6	336.4	399.7	322.9	330.9	236.6	159.1	463.7	417.5	388.7	247.4	247.6	230.6	468.1	463.7	353.6	306.9	229.1	220.2	138.2	141.8	220.7	280.3	445.2	187	216.2	312.9	220.2	245.8	219.2	363	294	248.3	419.2
"D28124_at"	6307.7	3118.7	3837.9	4574	6562.2	9453.3	4915.4	1069.3	2494.3	1551.6	3327	2108.6	5849.9	2348.4	2987.3	3988.5	3372	7012.6	4572.8	2669.2	3145.2	7807	1500.7	4799.8	4164.6	4051.9	6368.4	2044.3	4726.3	4306.9	4733.4	4388.8	4158.9	1220.7	2003.1	1503	475.3	5032.1	3919.8	3128.3	2171.4	4480.6	1925.6	1656.9	3496.1	843.6	2640.3	698.7	1449	4927	3129.4	4683.3	3288.2	4700.4	3776.4	7840.1	5570.5	1549.5	2320	4602.5	1917.2	4301.5	6954	4914.3	3595.8	916.5	3919.4	2829.7	1037.6	3848.9	6418	1906.7	2966.9	4472.8	5390.5	3165	2933.2	2166.7	770.7	5893	2006.1	1161.2	1949.6	5930	5196.9	2949.4	6057.9	4278.6	11258.1	4629.3	3944.4	3321.2	5755.2	7790.5	6052.4	5743.2
"D28137_at"	1932.7	538.1	1252.7	1043	1256.9	1191.3	1165.2	1671.2	828.5	1810.4	1098.1	1274.3	703.4	2083.8	341.1	1254.2	2770.7	4015.7	651.3	2071.6	1624.8	1179	1721.9	2223.3	3632	1429	1280.1	740	732.8	1331.6	574.7	1165.8	1226.9	980.4	576.8	1225.2	314.9	1716.8	1511.9	1142.3	1691.5	1394.1	1242.4	284.4	2023.7	3403	635.2	198	702.1	2234.6	1053.1	1492.8	1316.5	1143.4	1273.2	1045.6	4239.8	1213.3	1278.5	1200.5	866.6	602.5	2270.5	1869.2	2398.2	156.7	1960	659.8	2461.4	888.1	1018.3	2323.2	2100.8	1903.2	1868.6	1285.4	1590.1	1807.2	2677.7	1206.9	930.1	685.1	1577.5	983.4	1669.4	722.4	1463.6	1481.8	1238	892.2	1015.9	1637.2	1162.1	1427.5	1208.9	1201.1
"D28235_s_at"	325	1254	253.6	324.3	65	62	62	89.8	131.9	14	102.5	639.8	81	26	54.7	389.3	137	295.7	65	315.1	73.6	5.7	63.4	53.7	252.9	110.5	166	324.5	58.1	99.8	151.5	273.6	32	6.4	57	1735.9	56.2	131.9	187.9	209.8	139	370.8	98	108	57	39	163.3	338.5	159.1	165.5	124	648.8	168	88.9	485	170.8	149	69.8	123	2024.1	21	383.7	2806.4	51.1	74	226	166	93	132.3	51	540.7	131.2	24.6	305	42.8	212.8	95.1	44.4	1062	394.1	43.5	293	447.9	80.5	104.7	57.7	89.7	79	179.6	317	214.1	65.9	465.2	175.1	260.6	194.4
"D28364_at"	811.3	820	530	447	1064.3	786.5	964.6	561.8	682.5	744.1	705.3	1094.9	697.9	1900.5	633.6	764.5	346.9	551.8	425.9	580.4	330.4	676.6	493.8	1820.1	1054.3	847	891.2	526.2	485.9	1006.1	719.7	769.6	479.7	963.5	259.8	656.5	902.2	642.9	1531.5	506.1	508.2	1419.1	849.9	1050.1	664.1	523.1	1588.5	303	458.9	755	391.7	1204.3	851.7	536.3	455	319.7	1183.9	533	283.9	1804.1	1350.3	1579.8	1024.5	1044.1	721	397.8	350.8	704.3	295	125.2	537.1	631	825.3	761.6	499.3	1005.8	750.5	2629	343	741.5	802.7	947.2	634.1	406.1	799.7	1232.7	555.3	707.3	415.8	500.5	644	678.9	536.2	456.2	495.2	642.2
"D28383_at"	291.7	266.9	140.5	361.7	360.2	208.4	235.6	318	190	355.9	318.9	380.4	216.8	435.2	233.5	280.6	378.9	228	208	221.3	196.7	309	407.6	356.8	210.2	395.3	283.1	296.6	248.5	259.5	271.4	451.3	466.4	602.7	419.1	504	703.1	374.1	348	493.6	400.7	537.1	366.4	442.9	242.1	259.3	557	51	332.5	334.9	172	277.7	292.1	253.6	107.1	241	293.8	328.8	143.1	365.4	441.9	470	144	160.3	233	360.2	85.3	163.3	179.3	309.5	236.9	175.1	283	304	303.8	294.2	442.4	429.9	171.7	335.1	391.2	506.6	366.5	163.7	208.4	352.1	317	314.9	188.1	275.7	256.8	320.5	281.1	337.7	238	255.4
"D28416_at"	842.5	861.9	635.1	977.3	1056.2	683.8	1036.1	629.6	1103.7	2023.1	995.3	1038	901	1130.1	707.5	1197.1	1770	883.2	917.1	1377.4	672.3	453.7	1096	741.2	1039.3	1184.1	787.1	888.8	1301.3	1101.8	1001.3	2197.2	616.8	891.6	795.6	469.2	1418.1	1315	879.1	601.6	826	1052.5	796.2	1282.8	655.5	556.9	685.4	710.6	720.3	1421.8	714.4	742.5	1045.6	1166.4	692	1613	1188.5	2200.4	822.7	902.1	888.7	1427.8	947.9	744.8	748.3	698.2	796.3	764.1	249.9	2583.6	956.8	725.6	903.4	1036	875.6	725	2022.1	1806.3	1522.6	917.9	652.8	965.6	767.1	435.6	817.1	697.8	942.6	1076.3	1089	711.4	875.8	1193.7	1287.8	739.3	1039	1124.1
"D28423_at"	1073	1578.5	1545.1	1588.9	1366.8	1061.1	876.1	942.8	1132.5	1808.6	1491.4	1590.3	780.7	1459.6	639.4	1542.1	16.2	1284.6	984.7	1771.8	1164.2	1285.3	1436.1	1509	1300.7	1433.2	1117.3	1459.7	1754.4	1324.9	1050.6	1003.6	1497.6	2179.3	1125.8	1414.7	2208.8	1311.8	1269.9	2221.2	1671.5	1555.8	1058.5	1699.1	1492.2	1356.8	1590.7	1635.5	2086	690.5	1224	1464	1431.4	1257.2	589.7	876.8	986	2004.4	1216.3	1412.1	1697.3	2236.9	1402.2	890.5	1935.4	2003.7	1168	984.9	559.6	144.7	1301.1	1649.7	2040.1	1605.1	1458.4	1543.9	1092.4	1690.1	934.4	1312	1114.7	1801	1812	405.2	1579.2	500.8	1165.5	1705	1478.9	1225.7	1312.1	2193.5	1592.7	1792.7	1882.8	1744.3
"D28473_s_at"	509.7	468	589.3	705.2	397.1	611.3	393.7	907.3	559.6	883	609.5	685.9	520.9	789.8	267.8	344.1	486.7	55.6	325.9	352.1	363.4	80.4	249.6	409.4	441.5	494.4	425.3	875.9	439.8	354	386.2	243	676.7	417.3	370.9	497.9	713.1	435.3	263.9	919.9	687.1	644.1	606.9	630.8	447	812.5	412.7	282.8	493.6	716.9	460	566.9	451.8	529.5	526	390.9	329.8	1029.5	668.8	711.4	316.1	586	688.5	167.1	443.1	772.8	312.9	500.2	787.2	115.5	448.7	381.6	473.4	287.1	324.5	348	244.9	326.7	240.1	613.5	421.7	1131.5	843.2	283.2	450.2	406.1	301.5	322	257	418.3	293.1	355.1	448.8	357.7	369.7	279.7
"D28476_at"	451	1076.5	765.8	738.7	561.1	816	425.2	627.1	932.4	675.9	618.2	1149.1	502.1	707.5	203.3	351.8	65.8	540.6	554.6	586.4	678.3	311	204.9	715.8	515.5	646.3	623.4	743.2	666.5	783	463.7	460	691.1	754.1	805.7	1473.3	1097.2	607.1	574	868.7	995.7	1606	861.4	1237.1	932.6	883.9	1013.5	432.7	1223.2	781.9	605.7	737.1	522.8	795.7	509.3	338.3	1009.5	674.2	638.4	591.4	1254.8	1176	665.5	914.9	1030.4	743.6	502.4	583.9	204	53.4	786.6	568	708.1	489.7	647	756.9	503.5	853.9	540.4	1081.3	258.7	1324.2	1077.9	157.1	939.2	379.9	761	834.6	739.2	736.5	639.9	663.8	734.5	684.3	544.9	607
"D28483_at"	119	286.1	158	203.6	208.4	153.6	236.7	234	180.9	243	204.1	287.1	186.2	202	124.9	100.2	98.5	266	305.6	128.4	205.2	72	217.3	215.7	239.2	117.2	209.8	208.2	214.1	189.1	256.2	128.3	125.7	178.6	201	220.9	170.6	315.7	146.2	184.7	146.8	203.3	112.2	194	200.7	184.7	208.6	273.4	186	225	194.4	196.2	210	183.6	168	202.2	146	338.4	166.5	145.2	135	310	80.5	245.6	208.7	133.5	193.8	172.9	26.8	243.8	189	234	202.4	158	197.6	194	185.3	108	243	202.6	349.8	181.5	178.3	242.2	152.4	142.9	250	145.1	254	229.7	149.6	178	198.9	177.2	172.9	230.8
"D28532_at"	46	113	77.2	46.2	57	69	125.2	114.7	48.5	81	53.7	99	118	79	406	181	206.9	48	183.6	124.4	60	252	176.5	69.7	158	77.4	65	61.6	55.6	113	114.7	281.3	107	80	36.7	98	107	127.2	218.8	63.7	45	104	100.7	66.2	94.2	55.3	106.2	95.8	72.9	60.4	107.1	60.4	61	57	72.9	143	114.7	206	65	94	43	123	99.7	167.1	72	126.4	88	93	108	402.5	73.6	47	119.1	120.2	159.1	86.9	167	75.8	250	81.7	298	95.8	54.9	-27.6	68.9	98	98	118	156.9	65	36.7	90.2	57	112.5	97.1	84
"D28539_s_at"	-22.6	-16.1	-16.3	-21	-69.2	-43.1	5.2	-12.6	-31.4	28	1.8	-19.9	-3	-4.2	-4.8	24.8	-5.9	-11.4	-24.3	-25	11.3	-13.3	53.5	-13.3	0.3	-53	-29.1	-32.8	-18.8	-17.7	-9.1	-25	-3	-7.7	-37.2	-64.5	-51	-18.4	-0.6	7	-14.4	-4	-27	-0.6	-11.2	-54.8	-46.6	33.8	-31	-14.4	-15.9	-16.3	-17.7	-6.5	-28.1	-24.2	-36	-63.4	-26	-13.7	-22.4	-19.6	-52.3	-8.4	-45.5	-18.8	75.2	-15.5	-13.9	17.6	-22.5	-17.1	27.2	-52.4	13	-38.8	-8.6	-26.8	-42.2	-31.5	-37.2	-56.5	-10	34	-47.2	-24.3	23.9	-21	15	1.3	-42.9	26	-11.2	-4.4	-12.9	30.8
"D28588_at"	236.9	321.8	309.5	389.6	286.1	253.6	355.9	172.9	293.4	266.7	287.2	227.3	336.3	276.5	284.3	277	232.5	245	319.2	262.1	373.4	452.8	241.9	340.9	263.5	290.8	274.9	431.6	368.5	190	356.7	209.6	203.2	242	359.1	372.9	472.8	192	373.7	380.8	397.2	372.1	412.8	358.2	249.4	312	217.1	311.6	382	269	261.3	299.6	327.7	360.9	221.3	295.8	289	59.9	404.9	331.2	209.9	316	309.5	482.7	356	326.2	204.1	279.8	240.8	134.7	301.4	356.2	318.9	258.6	281.4	357.5	358	94.4	394.5	259.3	337.7	279.7	361.1	178.4	415.2	168	292.1	332.1	451.5	327.9	359.2	280	258.2	285.5	258.8	375.8
"D28589_at"	336.5	364.2	539.7	482.2	262.2	219	191.7	1200	401.7	144	353.4	575.9	496.2	270.4	202.4	159.9	96.8	158	751.3	552.6	376.5	64.4	396.2	235.7	250.6	357.4	226.8	320.8	203.3	188.2	335.2	151	186.6	138.4	523.1	332.9	710.4	162.9	178.3	1106.2	735.4	478.5	258	832.4	198	339	274	81.6	347.1	419	309.5	453.8	347	341.5	205.1	390.9	41.4	174	265.8	174	289.9	596.3	852.7	254.4	365.6	1269.9	206	450.7	174	98.5	255	290.2	192.7	549.2	391.8	308.7	54.1	53	23.2	566.1	270	253.6	665.9	396.4	321.3	229.3	485.6	186	205.1	267.5	257.7	283	309.2	349.8	188.1	246.8
"D28791_at"	88	130	106	373.7	102	107.1	77.4	47	183.1	151	17	52	104	200	101.8	151	176	145	163	198	208.2	151	107.1	74.6	59	208	103.8	183	115.3	129	148.3	74.1	204.1	124.5	94.7	240.1	57	124.5	70.2	324.8	258	116.2	225.7	77.2	94.2	299	191.6	130	118.9	71.1	134.4	55.6	103	90.7	175.1	165.5	188.9	79	180.4	275.3	122.8	137	267.6	68.5	147	254	119.8	120.2	243	236.9	114.7	141.7	73.8	88	63.9	149	153.6	81.5	261	125.6	267	132.3	137.5	78.1	239.7	150	80	97	150.5	219.2	288.9	104.7	277.3	125.4	201.7	84
"D28915_at"	586	381.7	550.7	528.4	658.2	532.8	640.1	734.5	470.8	864.2	999.9	587.4	400.3	1477.3	75.7	606.6	471.4	3443	451.5	480	563.7	432.8	401.9	1527.3	1487.6	617.1	739.4	701.8	415.3	600.2	717.9	504.4	876.2	578.1	278.6	510	242.1	837.6	718.8	220.2	709	912.3	1060.5	378	853.7	703.1	437	393.6	523.1	772.4	460	475.8	788.7	919.1	1196.7	440.1	2391.9	296.9	425.1	565.8	297.4	400.6	938.6	1198.2	725.2	184.7	924.9	504.1	182	415.1	606.5	2349	945	274.2	643.5	1590.7	599.7	812.4	1439	706.5	557.6	321	453.5	93.4	626.3	471.4	524.7	723.2	687	476.8	612.3	783.3	681.2	609.6	686.2	658.4
"D29012_at"	1533.5	1589.7	1370.5	1013.8	939.3	1238.5	1683.6	900.1	1557.2	1884.5	946.8	2058.6	1117	1745	1919.2	1733.1	3200.3	1979.3	2248.2	1167.5	1161.1	1452.7	2891.4	1092.3	1701.9	2118.2	1683	1643.4	1521.6	1593.4	1317.5	1610.3	1513.5	1696.8	1408.4	2165.7	1796.1	1781.7	1296.8	1822.9	1294.8	1528.6	1033	2277.5	1408.7	2013.1	1180.7	2301.7	1721.7	1508.9	1847.4	1736.2	1503.2	1005.8	1376.2	1187.1	1295.7	2139.2	1247.4	1051.3	1670.4	3195.3	1491.7	1035.9	1876.9	2148.5	1279.1	1842.2	2411.5	3216.3	1184.7	1693.3	2506.9	2482.7	1630.6	1279.9	1525.1	2105.6	2727.2	1282.9	2980.5	1963.8	1751.6	2276.9	1372.9	1871.5	1248.4	1359.3	1221.5	1350.9	1266.9	1346.5	1246.7	1155.8	1563.3	1393.5
"D29013_at"	431.4	470.4	424.4	542.3	301.5	411	407.7	443.9	457.3	542.5	281.9	544.6	403.3	664.7	571.5	440.6	702.2	472	623.9	510.7	414.5	425.2	709.9	397.3	306.3	459.1	351.8	497.7	428.3	215.4	341.6	317	407.3	345.6	706.2	396.1	378	512.3	739.2	530.1	379.4	493.9	534.8	557.3	300.8	791.9	505.7	573.6	451.2	403.3	282.7	578	463.1	339.8	317.9	290.2	614.4	522	542.4	533.6	422.4	530.9	549.2	517.7	414.3	558.5	614.4	645.6	583.6	427.4	445	709.9	396.3	583.2	478.9	402.1	251.6	85.5	865.5	500.4	452.8	259.7	562.8	941.6	292.7	384.8	348	311.8	392.7	282.2	356.4	321.4	383.8	265.8	413.8	320.6
"D29640_s_at"	303.9	497	460.3	795.5	500.8	454.4	132.3	272.3	487.5	585.6	396.1	396.5	314	405.9	401	312.2	99.1	225	182.5	600.3	616	426.9	338.1	275.1	310.6	331	401.7	618.8	366.2	464.6	301.5	224	580.4	289.2	699.5	398.4	334.8	255.6	629.5	273.6	474	485.5	469.8	569.3	549.2	369.7	505.7	433.4	392.1	425.4	415.8	235.3	260.8	435	478	325.9	378	67.2	353.9	703	498.3	219.6	503.1	284.7	320.8	372.3	445.5	352.9	286.2	141.7	414.9	446.2	284	350.2	347.1	437.6	812.2	641.4	507.6	546.6	368.9	501.8	467.4	366.6	518.9	512.1	591.3	627.2	518.2	751.9	558.9	471.5	456.1	466.2	568	485.5
"D29641_at"	187	219	114.9	198	91	124.9	278.3	443.2	226.6	365.6	189.2	165.5	162.7	258.3	16.3	229.3	436.7	128.8	171	240	272.7	112.3	270.5	188	79	165	144	224	215.8	205.2	238.2	134.7	237.5	134.2	120	141	414	259.8	233	405.3	203.8	216.6	200.7	377.3	215.4	232.5	208.6	391	236.9	211.9	140.5	181.1	151.5	168.7	215.4	185.7	236.7	122.6	146	98	276.5	251.8	375.7	260.6	133.7	286.4	192.8	198.5	210.7	440.5	161.4	175.1	144	142.9	141.8	174	160	252.1	682.4	196.7	74.2	244.8	332.5	77.1	210.9	331.9	203	193.2	129.1	162	149.6	177	235.5	98.8	190	278.8
"D29642_at"	586.9	312	300.2	276.9	215.7	343.6	461.4	289.2	423.7	246.1	417.6	265	399.5	261.2	398	457.2	785.5	386.9	178.3	272	519.1	281	103.5	208.4	224.9	355.7	284.7	231	371.7	275.6	368.3	590.7	413.4	223	188.2	166.6	132.8	561.2	446.2	131.2	211.1	283.9	227.5	173.1	612	116.8	258	230	352.1	308.8	403.8	342.8	243	615.4	315.1	203	338.4	101.3	302	287.2	140	176.1	96.9	291.6	244.8	90.5	403.7	281.4	146.5	311.6	416.9	211.9	707.1	135.4	663.3	436.8	287.1	-26.8	374.4	134	87.3	170	242	291.1	543.6	104.7	544.3	575.8	413.4	475.9	453.9	455.2	445.7	371.8	357.2	533.6
"D29643_at"	1101.2	1675.9	1775.6	1683.2	1739	2070.8	1862.9	1863.9	2833.7	1728.8	2989.5	2569	1499.1	1516.4	3010	1686.3	1609.1	1843.6	2330.8	2129.7	1711	1916.9	2404.4	1447.8	1770.3	1865.2	1766.4	1795.2	1766.1	1510.8	1105.2	2938.4	1646.6	943.8	1439	2572.1	2507.9	2121.6	2390.8	3125.4	1600.7	1856.6	1487	1985.1	1594.3	1778.1	1935.7	3725.6	1999.7	1887.8	1449	2253	1226.1	1367	1383.5	1360.8	1629.7	1789.2	1936.3	2105.6	3232.2	2820	2568.8	2022.7	1840.9	5643.6	1537.2	1622.9	3810	2673.7	1852.1	1469	1861.4	1978.5	1896.5	2112.4	2397.5	1353.1	2391.7	1733.7	2139	2117.5	1719.4	1468.4	1507.5	1019.2	1609.5	1219.5	1066.1	1217	1160.8	1366.2	1063.8	1075.6	1265.7	1380.9
"D29675_at"	73.8	156.1	-11.6	160	44.1	93	140.5	42.8	107	128	26	135.1	16.8	61.6	-132.5	9	247	36	65	-3.9	72.8	-2.7	147	93.6	167.8	32	42	67.6	66.8	3	-12.4	309.8	-98.8	2.2	1.3	55.3	55.3	43	-39.2	-8	-4	126.3	-7	-303.2	36.7	16	52.8	120	24	91.3	144.9	33.4	51	130	39	-3	156	150.4	32	35.5	52	30.3	158	215.4	36.2	59.7	-14.6	192.1	343	-547	67	44.1	127.8	45	103.5	45	50	55.5	-31.3	78	-312.1	128	175.1	70.5	53.7	-3.6	56.3	17.7	97	106.9	-7.2	58.3	65.9	-19.2	78.2	180.7
"D29675_s_at"	351.6	284.2	166.5	229.3	165.5	209.2	400.3	200.9	265.8	342.2	195.6	253.6	357.5	233.8	326.2	408.6	348	379.4	279.2	306.7	266	86.6	524.4	277	338	337	229.9	182	229.1	228.7	314.1	395.8	230.3	328.4	211.1	188.9	197.5	309.1	239.4	244	178.3	142	175	149	227.3	206.9	279	407.5	232.6	303.4	339.4	151.5	234.8	204.6	304.8	226	281.8	633.2	259.5	369.3	179.3	252.9	139.3	192.7	152	262.2	445.5	276.5	382	162.4	183	386	368	442	356.2	202	443.3	380.8	170.6	217.6	611.6	213.6	327.7	501.6	178.7	250	317	307.7	226	302.5	281.6	267	204.2	214.1	417.4	155.8
"D29677_at"	291.7	402.8	177.8	503.3	314.9	332.5	111.1	677.7	360.4	309.2	367.2	227.3	230.8	209.4	266.8	243	75.7	408.2	264	313.3	366.5	294	353.1	233	284	183	337.7	230	382.5	292.4	130	214.9	315.9	201.8	411	536.1	507.9	401.6	244.1	279.4	422.4	317.9	734.9	259.5	304.2	372.2	301.1	285.9	312.3	179	286.2	269	219	417.9	304.8	317.9	363	40	496.1	285.6	241.9	169.4	135.6	386.2	301.7	342.1	323.5	290.1	174	-25.5	377.2	379.8	409.5	248.5	424.7	443.9	73.8	87.2	314.5	295.9	74.7	157.1	194	421.5	329.8	224.1	364.9	264	304.6	282.2	294	299.2	313.1	274.9	304	381.6
"D29805_at"	1200.3	1318.3	1261.1	785.9	780.6	1067.6	980	1848.5	819.1	1018.4	1275.9	683	1347.5	866.1	1067.7	930.3	1273.2	858.5	1041.5	920.3	1797.9	1171.3	874.6	1290.9	1124.2	1304.9	1114.9	1231.9	1008.2	825.2	1837.5	1052.4	901.1	1037.8	906.4	1111.7	421	1516	929.5	1063.2	1243.2	882.6	968.4	743.3	1239.2	1348.6	1312.2	582.2	1147.6	1777	1309.1	953.8	1536.6	940.5	1412.4	834.7	966.7	442.4	1426.2	926.1	704.9	985	1020.5	1165	1023.2	897.7	1136.6	1342	1624.4	1524	1931.1	1141.4	787.9	880.6	998	1005.8	802.1	676.2	871.1	999.8	1127.4	2395.1	1049.6	1041.5	915.7	975.5	1052	872.1	747	956.9	883.7	907.1	1250.4	1249.5	892.2	961
"D29810_at"	77.2	44	9	16	66.8	22	62	48	33.4	109.1	22	73.8	-9.2	6.6	63.2	70.4	351	68.1	43.3	20.2	124	169.3	94.7	21	27	101.3	199	16	19	89.1	61	95.5	231.2	27	14.8	53.7	77.2	93	53.2	20.2	-82.2	21	6.6	95.8	121.4	69.7	95.8	88	52.7	42	67.3	32	68.5	14.8	116.3	22.7	170.6	241.9	39	94	42	110.5	69.9	73.8	23.5	0	55.8	85	84.1	429	30	54.1	-5.5	86.9	13	46	35.8	206	344.3	7.8	98	62.7	52	71	39	96.2	44	16	21	-10	63.7	72.8	46.2	46	45.9	6.4
"D29833_at"	33	30	-3	4.2	44.1	14.2	56.4	-21.6	17	19.6	4.2	28.4	25.2	37.2	83.9	55.8	122.3	23.1	60.4	13.7	33.2	30.6	20.5	6.6	78.1	96	25	20.3	49.7	21.6	55.1	149.2	-17	54.5	14.8	19.3	72.9	164.2	29.8	18.5	30	-10	9	18	17.7	-11.6	42	99.1	45	25.2	31	19.8	29.6	30	37.8	50	18.3	44	19	26	25	49	43.2	31.2	39	2.2	23.8	38	6.6	313.8	32	16	-40.4	18.5	74.3	9	70.1	28.7	359.8	11.8	31.5	42	49.7	179.3	4.2	55.8	-25.2	-1.5	22.7	-2.1	52	-6	41	22.7	56.4	15
"D29954_at"	509.7	544	324.8	353.1	388.3	389	558.9	391.2	445.7	1036.9	472	470.7	380.3	513.5	1176.5	535.8	565.3	503	526.8	410.1	378	519.6	606.3	434.3	438.4	687.5	460.3	449.6	449.4	461.8	546.2	760.5	476.6	400	409.3	418.8	585.6	453.4	391.7	607.8	522.8	395.5	252.7	336.4	425.6	435.8	449.8	626.3	518.6	471.6	351.8	389.9	452.6	515	468	465.2	595.5	620.1	571	352.7	412.9	623.9	537.9	565.2	461.2	650.8	487.6	513.6	499.6	1153.3	406.2	617.8	459.7	451.5	506.4	432.9	627.2	535.9	851.1	439.3	896.3	575	601.3	611.2	339.4	591.9	418.5	252.6	387.5	322.5	339.3	431.1	307.6	375.4	374.7	358.2
"D29956_at"	99	139.3	138.8	202.8	204.3	168.1	65	277.5	175.1	166.6	210.7	162.3	164.6	193	245.1	194.3	202.2	295.7	214	270	367.2	228.7	267.8	190	220.9	116.3	101.3	238	175.1	223	126.3	270.8	293.4	216.4	241	261.5	331	148.3	256.2	141.7	166.5	289.9	218.1	266.4	260.4	348.8	241.9	213	201.6	145	136.1	141.7	128.2	148.4	76.4	204.5	258	115.9	190	349.6	348	154.8	383.2	195.3	185.7	335.4	187.9	109	146.5	47.3	191.7	250.7	210.5	211.9	244.8	211.1	145.8	270.6	444.3	264	-15.3	261.5	299.4	38	282.2	335.4	298.4	206.9	317.9	282.2	317	277	265	345.2	286	223.9
"D29958_at"	265	193.8	244.6	278.6	395.6	216.5	291	159.1	405.3	408.2	285.7	389.3	158	295	112	337.3	2.9	383.5	156.8	361.8	496.1	313	185.1	268.7	286.4	159	266.6	390.4	209.6	239.2	378	62.8	205.1	308.9	684.4	340	381.9	59	89.2	9	288	312.3	255.3	400.5	361	309	418.5	375.5	191.8	276.9	198.9	390.6	223.9	243	160	241	280.9	499	289	201.6	158	296	200.7	249.2	191.8	383	155.7	280.6	118	69.1	241.3	229	291.1	303	277.3	184.7	118	278.5	220	258.3	119.7	351.2	400.5	65.5	223.8	337.7	119	194	337.4	233.5	194.4	226.5	328.9	113.5	239	307
"D29963_at"	1106.6	1571	1624.7	931.7	3047.3	1385.9	2043.7	862.8	2462.9	2222.5	1404.7	2847.9	1120.2	1417.2	3109.1	2046.5	1906.8	4864.2	4788.5	2063.7	2192.4	4506.1	5423.4	3550.8	3827.8	1743.5	3633.2	1715.3	2399.2	1572.5	1660.5	1417.9	1829.9	1141.6	2833.8	3327.7	1290.4	1285.9	3145.4	749.3	1612.9	2016.6	2958.8	2078.1	1844	4750.9	1989.2	2281	1752.5	1586.1	1287	1734.6	2928.7	1515.4	801.1	963.8	2854.6	1849.1	1569.9	1342.5	2186.7	2096.1	1358.8	2680.3	1764.1	1964.3	3041.3	2072.6	1187.7	3628.8	2335.7	2318.2	891.8	2474.5	1565.6	1472.6	1013.9	2542	2446.6	3016	1150.9	3880.7	1908	1852.3	2151.4	2038.6	2465.5	1228.9	3066.2	1566.1	1335.7	1343.6	2223.8	2572.9	2548.8	2511.5
"D29992_at"	1347.9	428.6	136.1	829.8	14.6	12.5	21	41.2	36.2	56.2	60.4	2326.3	80	86	111.3	22.9	110.5	94.4	113.5	1517.9	47.3	43.7	0.8	39	28	62	109.7	1861.9	21	1088	45.9	69.8	28.6	70	184.7	5792.3	89.2	48.5	45.9	994	234.4	449.3	137	70.8	20.2	4.5	64	66	978.3	116.2	2523.6	598.3	80.8	271	797.2	27.5	103.8	361.3	219	4883	26	26	66.4	60	338.6	748.4	3814.6	284.7	114	60.5	61.6	5.2	48	134.3	44.2	630.4	47.5	406.3	34.5	106.2	1257.9	271.4	378	2.4	274.6	39.5	91.3	73.8	-22.6	75.1	100.7	66.8	126.8	35.5	348.8	93.6
"D30036_at"	339.1	237.8	286.2	229.3	289	265.8	246.8	115.8	502.5	260.8	438.9	394.1	399.5	343.5	135.8	439.9	56.2	317.9	568.5	230	344.6	432.8	398.5	330.3	340	272.7	389.5	357.8	297.3	265.9	294.8	287	392.7	376.2	303	360	191.9	242	418.2	321.8	184.7	273.2	233	231.8	275.6	382.1	290.8	475	133.2	423	361.8	294.8	360.3	250.9	165	277.3	392.6	262.1	337.1	359.1	357.8	348	490.4	238.8	359.7	355.3	209.8	324.5	239.7	158.7	314.8	378	362.2	396	321.7	289	327.3	277.7	411	244	37.9	367.5	277.4	79.8	262.1	142.9	261.5	317.8	411.8	351.8	313.6	348.9	266.5	232.5	356.3	401
"D30037_at"	206.8	166	119	140.5	196.7	129.1	139.3	179	203.5	251.4	198.5	398.1	110.7	272.7	73.9	164.6	38	188.9	115.3	174.9	161	124	131.3	324.1	130	180	157	146	71.1	147.7	144	66.6	134.7	60.4	61	91.3	381.2	70.8	193.4	205.2	101.3	187.3	135.8	168.4	170.8	114.2	220.4	109.8	111.3	255.8	196.2	193.6	173	160.7	124	85	255	121.7	131.9	209.6	190.9	163.7	201.6	48.5	130.9	248.5	44.1	172.9	109	69.5	242.1	100.2	238.3	164.9	118.9	163	93	78.4	77.8	151.5	67.9	223	157.1	144.9	110.3	81.5	59.3	79	72.8	89	48	128.8	127.6	71.2	122	94.7
"D30655_at"	3501.9	6765.9	5577.7	2959.1	6626.3	4418.6	2473.3	4712.8	3974.1	3321	4583.3	3673.9	3177.6	3385.4	3035.6	3824.6	2351.9	2567.3	3409	5136.9	3807.4	3957.5	2877.8	6044.1	2425.8	4238	3573.8	3268	2666.3	2750.2	4031.4	2122.8	2327.8	5901	2546.4	2508.2	8308.5	3627.3	2931.6	6823.3	4290	4192.9	3742.2	4065.4	3286.7	3082	2626	3905.9	4238	3055.7	2467.1	3715.8	3144.7	4319.3	2348.6	3641.9	3915.8	2466.2	4912.3	3633.6	2154	5408.7	2948.6	3258.2	2638.7	3165.8	2057.6	2966.4	4298.3	2315.3	4416.5	2600.1	3437.2	1731.8	4030.8	3866.3	3605.2	1953	4600.6	2810.9	2628.1	2628.6	3177.9	1970.6	4702.7	4818.4	5047.9	3374.5	5475.4	2991	3158.8	3949.1	5269.7	3947.9	4183.4	5398.1
"D30715_xpt5_s_at"	58.8	17.4	34.8	18	72	26	47.3	77.4	55.3	28	24	3	8	14.6	207.9	42	32.3	26	21	42	47.3	15.1	235.2	46.2	33.2	14.7	26	11.8	46.2	26	53.9	18.7	65.8	119.1	27.2	103	50.6	12.2	136.5	102	81	-26	82	32	21	32	87	54.9	59.3	40	24.6	6	47	37.8	42	32.9	-2.2	118.9	54.9	49	43	12.1	22.1	52.7	60.4	22	23.8	66	109	87.5	27	90.2	32.9	61.6	72	18.5	-35.7	-8.2	-3.5	39	3.3	32	8.1	54.7	52.8	12.1	43	71.1	-11.7	13.7	12.9	28	-8.8	54.5	53.1	-2.3
"D30742_at"	24.1	20.3	37.6	57	21	35.5	46.6	-36.8	45	-1.7	24	34.3	17.7	5.4	100.3	57	62.2	54.1	41.6	5	23	-15.9	12.5	3	41	33.8	33.4	3	19	71.2	25.5	15	22.4	-7.7	-34.8	-12.4	29	19.1	20.4	3	37	16	14.6	-3	48.5	21	67	38.1	45	29.6	5.6	17.2	54.5	36.7	92.4	55.8	35.9	-34.8	18	-41.2	-14.7	20.5	78.2	62	22.7	34.3	-6.8	70	21	27.7	27	72.9	41.2	-8.7	43.5	-0.4	28.8	109.5	112.6	5.4	52	12.5	55.6	79	-5	49.5	49.7	26.9	5	25.2	52.8	15	9	27.7	-20.3	27.2
"D30755_at"	733.1	599.8	926	625	1480.9	982.6	802.3	428.6	961	962.7	757.4	694.1	761.1	1137.4	269.6	830	57	1261	2541.7	834.9	869.6	1183.8	501.4	1257.3	539.1	417.7	1326.8	941.9	883.3	1240.8	1157.4	1228.1	1067.7	580.7	619.2	499.6	523.9	917.5	1085.1	567.8	1310.3	1145.6	900.5	634.1	1177.7	827	798.4	816	1352.2	1150	424.8	910.7	688.8	942.2	918.9	638.4	852.5	216	637.6	931.6	605.4	773.4	1744.4	859.8	911.7	675.2	898.1	622.9	434	74.9	820.8	661	818.3	509.4	800.9	530.7	662.5	749.3	457.2	771.2	437	492.5	610.2	227.8	647.8	431.7	779	1065.2	745	995.6	678.9	809.9	726.2	840.5	515.8	792
"D30756_at"	311.4	262.4	250.3	424	522.3	449.8	152.8	336	331.6	360.4	357.2	196.4	344.6	264	703.2	372.4	72.8	450.6	447.9	428.5	404.1	371.4	265	474.9	348	356.6	375.7	324.5	454.9	407.9	392.7	141.2	347	229.7	313	475.7	518.1	322.7	404.6	271.7	426.8	345.4	549.4	279.4	356.1	436.5	230.4	391	468.2	382.2	174	320.4	407.3	373.7	363.4	336.5	366.5	7.3	441.9	249.6	485.5	319.1	180	556.6	433.3	404.4	348	336.2	218.3	367.7	393.3	298	427.9	345.1	428.3	378	471.6	314.5	458.4	359.1	209.8	325	361.1	160.3	493.8	355.2	474.2	452.2	554.2	404.7	435	416	467	462.8	406	508.7
"D30758_at"	471.2	341.2	314.2	673.4	337.1	336.2	412.7	195.9	518.8	354.2	315.2	348.8	412.5	375.3	700.3	563.4	432.4	536.3	769.2	471.1	709	704.4	1012	274.2	317	352.3	317.8	375.9	553.4	478.5	543.4	427.8	402.8	411	532.6	565.4	217.6	450.8	431	397.8	288.9	276.5	260.6	178	536.4	177.2	351.8	703.8	280.3	389.2	355.7	340.2	405.9	502.1	283.6	351.9	357.7	361.3	313	351.9	304.8	362.5	339.1	460.4	354.6	124	611	447	404.6	979	425.4	537	615.5	509.4	658.2	446.2	386.5	348	413.7	206	389.3	234	300.4	394.5	408.5	237.7	670	692.5	503.1	460.2	571.8	702.3	314.6	610.4	511.5	482.4
"D31628_s_at"	-28.1	-33	-76.4	-66	-29.4	-53.6	-44.2	-55.2	-53	-8.6	-69.5	-44.8	-74.3	-34.8	281.6	-50.7	124.9	-50.2	-1	16.8	-87.8	27.4	-13.1	-86.4	12	-9	-82.5	-69.9	-32.8	-38	-25.7	-33.5	23.1	-29.8	11.3	-83.1	2628.3	39	-68.5	-19	-26	33.4	-48	24	-29.6	-39.8	3.8	-14.1	5.4	-55.7	-68.8	-53.3	-54.2	-3.9	-71.6	-30.5	-92.3	-45.1	-95.8	-98.4	-55.1	7.7	-33.9	-28.5	-77.5	-17.7	18.2	-33.1	-41.2	218.5	-58.9	-43.1	-10.9	53.4	25.3	-26.8	-5.3	-34.5	234.4	-5.3	31.5	-34.6	1.3	156.1	-52.2	79.8	31.1	-43.1	-35.2	-82.9	-14	-36	-27.8	-18.2	2.5	-54.8
"D31716_at"	207.6	222.2	133.5	509.6	249.4	165.6	189.1	443.9	199.3	228	217.3	132.5	203.5	383.1	318.1	322.8	295.2	144	156.8	277	310	148.4	167.6	180	156.2	221	120.8	292.3	198.9	189.1	488.7	158.9	205.1	401.7	275.2	220.9	126.7	377	167.1	147	221.3	327.3	366.4	401.2	200.7	326.8	178.7	260.8	149.4	200.4	124	200.7	218.1	225.7	244.8	334.7	209.4	399.1	210	251.8	140	268.3	386.7	258	186.8	156.7	186.8	154	117	371.1	399.7	131.2	149.8	376.5	233.5	212.8	409.1	254.6	224.9	260.2	405.3	339	207.5	212.2	160	211.7	435.8	369.5	655.4	309.3	550	327.6	657.8	413.4	531.2	521.9
"D31762_at"	493.8	483.3	461.2	411.8	373.9	599.8	475	175	430.3	221.1	573	540	510.7	326.1	163	423	554.7	427.6	220	229	362.6	270	355.3	321.4	337	487.5	385.2	545.4	303.5	362.6	400.9	415	232.1	163.3	209.4	436.8	367.1	334.2	500	328.6	388.3	750.2	233.9	332.5	418.7	237.3	325.2	213	210.7	315.2	409.4	614.4	346.1	512.4	290.8	429.9	481	164.4	337.1	155.7	405.1	626.7	568.9	756.7	419.5	280.9	269.1	317	152.9	331	443.7	221.3	543.6	376.5	478	496.1	313.8	165.5	270.8	538.9	149	447	243	275.5	346.9	384.8	223	252.6	374.1	359.2	268.7	186	359.6	232.5	301	343.4
"D31763_at"	121	167.1	248.7	201.2	139.7	134.3	114.2	141	122.6	31	140.5	73.8	115.3	95.8	159	123.5	67.5	115	132.2	211.9	280.3	192.3	59.4	141.8	218.8	112.2	118.9	214.9	193.6	193.4	214.9	38.5	41.2	70	241	86.9	205.1	93.8	110	59.7	220.4	144.9	241.2	330.2	130	156	142.9	21.8	178	221.3	172	135.8	184.1	177.2	73.8	134	81.5	-10.4	108	160.3	161.6	94	267.6	123	154	141.7	127.2	183.4	22.2	83.3	163.1	100.2	142.1	135.4	129.1	221.3	187.2	266.6	181.6	75	166.9	86	203	86.5	276.5	72	132	222.1	177.8	108.9	135.6	164	199.8	148.3	160.3	161
"D31764_at"	901.3	597.6	649.9	823.5	552.2	850.2	671.8	558.9	726.8	875.5	841.4	877.8	643.3	963.7	1139.7	1018.2	79	1173.6	1083.9	632.9	661.2	970.6	778.5	861.3	917.2	497.9	910.7	628.3	1069.2	911.4	600.3	651.7	875.3	654.3	636.2	695.5	736.2	386.5	658.8	674.9	707.4	769	526.9	857.8	927.3	564.7	666.4	1167.1	771.7	592.8	814.6	869.6	739.4	873	801.9	630.7	962.6	345.9	875.7	690.9	763.5	833.8	700	604	1487	812.1	586.4	893.3	1551.1	580.9	740.7	622	901.6	771	1015.8	753.6	679.7	774.3	115.7	723.8	992.7	852.7	590.4	905	774.6	24.8	801	995.2	939.5	811.1	936.7	983.6	991.3	809.9	960.1	879.7
"D31765_at"	385.8	300	341.8	325.2	327.1	249.2	492.8	330	274	388.1	250.3	386.9	382.6	337.4	436.6	410.2	1270.3	354.3	426.7	287	242	134	512	388.5	377.1	255.8	326.5	250	330.2	366	353.8	465.5	343	391.5	250.3	267	373.2	500.1	344.9	318.9	202.4	314.2	280.9	244.4	343	264	361.1	376.3	244.7	357.5	385.2	332.5	319.9	294.7	251.8	273.2	404.1	349.1	375.8	454.1	270.8	457	495.1	341.2	367	370.7	201.3	386.6	391.7	957.4	294.7	489	451.5	399	338.6	319	422.1	378	583.7	280.3	353.5	308	380.4	685.8	306.7	404.2	348	343	414.2	347.1	346.1	253.2	209.7	346.1	383.8	308
"D31766_at"	552.8	463.9	541.6	1122.2	513.9	725.8	872.9	539.9	980.7	788.1	435.2	629.4	549.1	1089.7	547.8	535.8	497	550	1000	556.9	514.7	414.3	644.8	533.6	719.3	330	533.5	566	686.2	631.6	519.7	562.5	680.3	962.7	452.9	688	565.3	558.7	544	753.2	586	500.6	664.2	773.4	644	671.8	501	985.5	644.4	571.8	508.4	575.4	585.6	540.6	461	441.9	843.9	956.5	471.1	555.9	447	543.9	793.3	684.3	568.5	584.8	673.2	385.9	403.8	577.8	573.2	619.9	724.6	515.2	693.5	465.4	740.4	431.7	519.2	420.6	660.2	424	585.5	679	536.3	401.3	519	639.4	721.7	693.8	588.8	614	558.8	493.7	515.8	635.2
"D31767_at"	2661.2	3796.1	3569.6	4408.7	4124.1	2533.5	3317.2	3404.4	2981	4586.9	2988.4	3010	2652.4	2789.7	1704.9	2982	1953	2986.2	2925.7	2720.2	3532	2155.6	2446.4	5190.6	2609	2682.7	2777.9	3010	4647	2904.8	3150.4	2385.3	2594.9	3141.5	3687.5	2574	2634.6	2727.6	2700.8	3458.2	4974	2746	3271.6	5358.6	3202.5	3231.2	3136	2685.9	3722.8	3089.4	2287.1	3054.9	2387	3800.2	1812.9	3631.3	2795.1	1759.9	4300.9	2645.1	2220.1	3373.9	2992.2	3508.3	3630.9	2065.6	2459.6	3082.1	1213.7	1056.1	2949.6	2303.3	3278.5	2985.4	3355.2	3268.6	2782.5	2633.5	3374.9	2466.5	1957.9	2113.4	2880.3	2185.3	3470.9	3369.2	2990	3434.9	3829.8	3206.4	3349.2	3060.6	3460.2	3698.8	3548	3992.8
"D31784_at"	72	41	45	52.7	19.3	35.5	72	53.2	40	61	46.2	26	58.1	33.8	-50.1	31.2	321.3	46	82.4	7	40.7	54.1	52	83.5	30	56.4	40	68.5	67.6	16	53.2	14.5	44.2	6.4	26	63.9	-1.5	44.3	12.5	67.6	11.3	45	21	24	53.4	61	46.8	94.7	43.8	48.5	57	59.3	37.8	56.3	49.7	65.8	77.6	29.9	54.1	39.8	52.7	61	11.5	73.8	52.8	49.2	-1	3	139.3	303	36.2	88	43.5	39	40.5	70	208.6	144	117.2	43.8	84.5	24	70	21.8	21.8	102.7	44	41	106.8	67	-16	29	64	34.6	56.4	24.6
"D31797_at"	100	102.4	91	180.6	118.9	95	90.2	50	108	79	120.8	120.6	85	111	61.3	43.8	-6.2	137.5	26	48	132.3	114.4	-1.9	135.4	103.5	54.8	108.8	40.2	120.6	80	104.7	86.2	60	121.3	70.8	49.7	47.8	47.9	42	72	55.3	14.8	30.8	101.3	112.5	49.2	70	142.6	52	138.6	96	97.1	141.7	180.4	162	98.9	150	25.4	114.7	76.4	46.4	123	47.1	47.6	122.6	75	111.3	91.8	74.6	191.7	155.2	130	150.6	110.7	74.3	91.3	76.7	92.5	70.2	45	62.3	72.9	21.7	251.4	83.1	25.2	142	181	-2.3	104.7	144	136.5	63	37.2	132.2	51
"D31815_at"	-11.7	35	28.4	93.6	21.8	33.8	9.7	187	104	43.3	46.2	5.4	44.1	-11.6	61.3	220.4	90.9	115	103.6	21	104.7	196.9	34.5	25	182	21	27.2	27.2	147.2	3.9	45.9	127.4	77.2	60.4	144	101	230	82.8	58.1	134.7	39	25	27.2	46.2	52.7	174	74	182.5	50.8	55.3	101.6	72	26	76.4	53.4	67.3	123.5	28.1	75.5	19.8	-27.8	50	-6	88	97	-17.7	101	159.1	-29.6	146.2	104.4	69.4	42.8	6.3	75.1	-11	44.5	62.8	94.7	24	8.7	45	2.1	-19	29.6	24.1	95.5	64	86	106.9	75.1	130	120.4	88	26.8	52
"D31833_s_at"	105	129.1	72	31	72.8	69	66.6	61	53.7	125	65	71	28	32	169	54.5	21.2	151	178.3	142.1	1.3	8	3	14.6	65.9	135.6	65	79	85.8	162	61	130	-10	5.6	24.3	9	20	21	-19.6	79	31	12.5	27.2	-10	27	65	54.5	171.5	86.7	85.3	91	50.8	108	60.4	20.4	53.9	46.3	69.3	50.8	85	42	122	140.3	153	21.8	66	41.6	119.1	79	442.1	56.3	84	80	72.8	35	26	13.9	57.7	53.9	53.4	179	101.6	91	186.4	68.1	105.3	63.9	16	81	71	-5.1	51	48.5	54.5	53.7	6.4
"D31840_s_at"	106	163.7	84	116.2	71.1	121.4	83	54.5	117.2	126	86.2	102	113.5	91.3	46.6	95.5	69.9	112	173	85.4	103.8	34.3	13.9	102	72.9	124.5	127.2	95	93	62.7	91.6	195.6	95.3	70	250.3	182	108	120.8	69.4	90	112.2	98	78	88	32	250.7	49.4	113.5	110.5	160.1	192.7	144.9	138.2	98	182	97	122.6	110.1	108	123	80.3	86	56.5	111.6	131.9	95.5	57	21	67.6	103.8	123.1	118	88	78.2	50.8	36.7	113.3	98.8	195	61	102.3	45	98	77.1	65	59.7	42	48.5	104.2	73.6	37.8	79	36.7	95	26	49
"D31846_at"	771.7	729.2	439.5	569.5	583.4	483.1	893.7	604.2	590.8	725.8	688.9	669.6	961.8	512.9	1051	951.9	2260.1	1027.9	970.3	578.6	536	581.8	1065	803.5	868.2	839	559.9	500.3	619.4	603.6	1095.4	1162.7	726.7	736.5	572.2	559.6	447	831.4	714.3	633.6	411.6	437.7	371.2	405.8	685.1	590.8	438.6	880.2	487.7	709	677.9	613.5	643	586.9	638.1	881	694	1317.9	590.1	479.1	567.3	1104.1	505.3	719.1	555.5	587.2	835.1	774.4	1165.9	3942.8	541.4	811.3	968.4	804.9	1123	640.4	974.2	970.9	1390.6	512.4	669.7	619.7	653.9	809.6	620.3	1299.4	831.9	551.6	632.5	492.6	489.2	579.6	429.3	502.4	558.5	598.6
"D31883_at"	344.5	741.1	1134	1021.3	1317.1	626.1	1100.3	256.9	810.2	17.4	444.1	295	1114.6	428	1069	1583.2	1439	1012.7	1033.9	998.1	1524.4	1541.4	2278.6	3968.6	415.7	573.4	578.2	1930.8	689.3	332.9	1827.9	959.9	375.5	413.3	510	812.5	1571.9	276	683.1	1662.3	368	327.3	358.2	2018.4	632.5	2233	1112.6	1223.5	1271.8	478.4	408.6	594	555.2	717.4	662.4	1067.3	202	256.4	1050.8	361.4	1046.7	1214.1	321.4	419	803.8	2011.7	392.7	976.6	1038.5	1735.5	1076.9	439.6	439.9	478.8	411.7	926.9	334.8	282.4	783	332.5	239.4	910.1	2069.6	2.7	956.8	2462.4	1134	774.7	1518.9	1031.5	1202.3	902.4	1723.4	964.3	1596.4	1724.3
"D31884_at"	686.3	719.1	610.9	858.1	738.1	707.4	611.2	873.7	703.6	812.8	832.8	1002.1	595.1	783.4	921.5	1210.7	807.7	1047.5	711.8	688.2	767.9	916.2	820	785.5	1286	747.7	677.4	692.9	507.1	762.1	1155.5	773.1	887.3	514.9	485.1	924.3	798.9	951.7	1043.5	633.6	547.2	1035.6	671.2	821.4	644.9	495.5	1079.1	665.9	567.1	832.4	1238.2	634.6	790.5	688.7	664.2	738.3	868.7	1225.7	613.8	1215.9	677.3	723.9	808.7	1006.6	757.7	504.4	1042.4	916.4	892	734.7	910.1	809.5	864.3	676.2	678	837.4	818.9	872.5	1051.3	675.2	1009.8	651	734.1	969.9	873.7	721	762	528.2	918	774.6	899.4	612.4	945.3	751	818.3	855.7
"D31885_at"	880.7	1113.2	834	1301.5	4249.6	939.3	1358.9	1829.6	1600.4	3648	1419	1330.8	886.4	1367.8	501.4	974.6	605.5	808.5	1114.4	1202.5	963.4	1597	680	1818.5	1342.4	1212.5	961	1353.9	1004.8	1396.5	1171.2	993.2	1531.9	1602.4	1250.4	1254.8	1529.5	1616.4	1193	1474.1	2634.2	1468.9	1672.3	1304.4	1478.5	1798.2	1811.4	1141	1731	1043.3	893.1	879.4	849.1	1219.6	613.7	1227.4	1238.6	1309.6	1739.6	1442.9	1755.5	1667.3	1010.9	1029.4	1521.5	2443.7	1010.3	898.1	986.5	635.2	941.8	1204.7	1537.3	1456.5	1515	1179.1	1205	1349.3	1046.6	1367.6	1001.7	1536.8	1439	1272.5	1547.8	3259.1	1052	1019	1144.1	1142.9	1296.3	1150.7	1183.3	1181	1165.2	1164
"D31886_at"	127	227.3	162.7	307.3	348.8	210	-34	262.7	378	256.6	210.7	307	174.9	257.3	317	72.8	-65.6	296.7	195	199.8	277.5	126.6	68.9	294	235.4	36.4	229.2	270.6	265.9	237.3	7.6	-9.6	266.8	251.4	324.2	242	306.6	56.5	354.9	86.7	246.5	319.6	298.9	367.8	311.2	363	333.3	104.7	347.1	227	128	254.8	81.7	207.1	164	17.9	213.6	-393.3	269.9	272.1	316.1	71.2	231	239.8	294.4	199.3	183.6	380.4	72	-10.2	301.4	180.4	258	140.8	184.7	274.4	18.5	114.2	20.4	226.5	289.1	263.2	197	11.6	338.4	50.1	227.4	153.7	233	194.4	166	295.5	286.5	203.5	277	178.2
"D31887_at"	440.2	611.4	695.9	228.3	1614.7	372.5	952.2	855.5	368.5	756.1	331.1	892	531.2	524.1	118.9	534.3	541.3	263	354	341.3	312	936.2	249.6	2144.5	322	623.9	494.7	364.7	180.4	449.8	596.4	820	411.8	559.7	362.2	499.6	1421.3	687	511.2	1538.7	414.2	1618.9	702.7	558	569.9	550	615.8	320.6	835.7	417.4	347.1	1122.5	259.9	411	214.5	394.9	507.6	777.2	443.8	895.9	344	1229.9	874.2	494.3	260.6	616.6	427.9	381.1	553.8	389	421.5	281	898.9	603	395.9	375.8	185.3	326.7	468.6	1041	226.6	455.9	1112.4	412.8	363.4	2186	396.6	299.4	537.9	442.3	209.6	333.8	383.8	545.2	482.1	335.2
"D31888_at"	148	273.6	240.3	219	301.5	304.3	214.9	613.1	418.3	296.9	311.6	458.4	181.5	320.8	308.9	291.9	176	197.1	274.7	240	393.3	376.1	168.7	345.3	276.9	290.8	265.8	370.3	271.2	207.9	233.5	95.5	287.1	405.1	392.8	284	277.6	267.2	379.6	394	470.8	526.4	513.4	378.8	321	367.2	464.6	371.3	248.1	353.9	109	248.5	172	247.4	201.3	209.4	233.5	273.3	647.4	283.2	494.7	244.1	344.7	472	264.1	227	286.4	326.6	142.8	142.4	287.2	337.3	205.1	252.2	310.8	366.3	270.5	156.1	388.3	277.8	273	499.1	423.5	191.9	337.3	159	304.6	162.6	323.2	320.6	397.3	367.4	374.6	219.4	334.1	529.7
"D31889_at"	100	155.2	104	260.8	119.8	157.1	85	395.9	159.1	280.3	118	122.3	86	181.6	232.5	169.3	146.3	95.3	57	92.5	99.7	151.9	192.3	117	233.5	203.2	105.5	251.8	212.3	90.2	88.9	76.9	68.9	251.4	51	155.8	163.7	140.3	40.2	227.8	137	182	219.8	192.4	103	246.8	124.5	145.3	74.6	153	124	104.4	164	110	179.7	78.2	273.8	117.3	215	95	81.6	70.4	211.9	180.2	94	268.2	155.7	117	208.8	63.5	206	137	101	60.4	158	140	144	60.6	93	148.3	176	256.2	151.5	101.8	138	94.4	103	96	45	167	49	140.8	144.9	120.8	99.7	135.8
"D31890_at"	1220.3	3393.9	1316.2	1158.2	1614.7	993	963.7	1493	1439	1987.1	1563.6	1587.7	986.7	1728.7	883.5	962.8	1090	1072.4	976.3	1544.8	1233.7	739.6	1321.5	967.9	1057.6	1482	1074.2	1231.9	1449	1150.8	1457	1643.9	1375	1408.2	874.6	892.4	1739.2	1005.7	948.4	696	867.7	1060.7	1069.3	1662.4	1713.6	1391	1641.7	2367.2	1423.9	1562	1025.1	1232	1015.9	1251.5	845.6	1186.2	1514.3	1650.7	1330.4	1467.7	1360.1	1515.1	1308.7	903.2	1005.7	1380.1	1198.7	1122.5	874.2	968.7	1259.8	632	1249.2	1265.7	1293.8	1210.6	1822.2	1422	1567.8	954.7	1767.4	1445.1	1904.6	1310.1	1207.5	1232.7	1129.2	808.5	1149.2	1044.9	868.7	1514.1	1154.8	906.3	1127.8	1054.4
"D31891_at"	571.2	641.4	644.2	637.1	442.4	658.6	329.6	1071.6	517.3	534.3	637.6	567.3	799.5	465.5	652.5	513.4	397.6	472.9	597.1	725.5	697.9	602.9	622	494.5	612	588.9	450.1	536.8	1292.5	500.4	487.6	481.8	763.7	723.2	983.3	1186	638.2	671.9	692.3	659	828.7	584.7	1515.2	686.1	427.9	733.7	712.9	942.1	479.2	876.7	564.6	690.4	626.7	640.6	391.2	560.6	572.7	215	1247.4	835.5	862.3	549.1	756.3	866.1	895.7	615.8	630.7	956.2	443.9	448	581.7	1054.1	723.7	544.2	720.5	758.6	417.5	119	243	594	491.2	351.2	709	593.2	648.7	388.7	598.3	523.1	572.9	525.6	413	561.2	438.2	491.2	483	582.7
"D31897_at"	43.5	-45	-8.8	12.5	7.5	-71.1	-30.5	5.2	-46	69	-45.5	-11.1	-43.9	-7.7	24.8	-73	-6.2	71.2	29	54.9	44.1	-51.5	174	-36	76.4	-13.7	-13.7	-21	71.1	67.3	37.4	162.4	61	160.1	24.3	123.5	52.8	96.3	60.4	80.3	92.4	9	11.8	40.2	57	52.8	102.5	51	62.7	10.4	-28.1	30.8	18	11.3	-20.1	36.4	-17.5	32.5	-15.5	82	1	103	95.8	-8.9	25.2	86.7	-5.5	63.9	90.5	56.3	11.8	91.3	-23.7	5	20.2	68	26.8	10.9	70.2	58.3	-4.8	28.4	34	138.8	66.6	37.7	-16	72.9	58.1	54.1	40	3	52	19.3	55.9	24.6
"D32001_at"	200.9	202.2	167.4	147.2	281.3	157.1	170.6	190	215.7	210.7	181.2	229.1	238.6	154.3	365.4	267.8	66.6	296.7	236	236	167	58.8	329.4	208.4	230.6	156	159	136	175.1	195.9	160.1	398.5	335	265	154.8	160.5	170.6	310.4	278.6	312.9	172.9	157.1	194.4	121	186	210.5	234.6	255.6	126.6	230	118	148.7	193	240.3	118	246.7	187.9	330.9	218	151	149	196.4	157.1	103	241	257.7	243	338.4	212.6	226.5	199.3	332	284	277	293.3	188.2	130.9	52	100.1	194.2	397.8	199.4	217.6	68	228.8	344.6	241.9	267.3	300.4	162	240	188	181.5	300	233	285.2
"D32002_s_at"	-67.2	-41	-11.6	-3	-23.8	-30	-5.8	-0.5	-30.2	-9.3	-16.3	41	-24.9	-14.7	197.1	-6	-7	-58.5	2	-53.8	-19.2	90.7	-1.9	-26.4	-6.8	-2.1	-8	18.9	-44.6	-40	-29.9	-12	19.8	152.6	-43.5	37.6	16	-67	26	-43.2	59.3	3	53	48.5	41.4	24.3	-36	-40.5	-3	-23.3	-14.2	0.6	-40.3	-21	-24.9	-29.7	32.8	-40.8	-3	64.1	-44.2	3	113.4	40.3	2	24	-31.4	1	-8.6	6	-11.6	-8.8	-14.6	-38.7	-15.1	-1.3	-135	3	-65.7	7.8	-15.3	37.6	-8.2	19.1	-6	-9.4	19.3	-69.3	4.3	-17.3	24.6	4.7	-33.3	12	-3.5	-38.8
"D32050_at"	823.9	1995.8	1307.9	1009.8	1389.3	865.7	961	1032.7	1287.2	1237.4	1212	1317.4	1517.8	1015.4	873.6	826.6	1145.5	745	852	902.4	1225.8	1234.1	1486	986.7	1351.7	1388.2	849.3	789	1414.6	659.4	1107	1043	1396.9	1433.6	1115.6	903.7	1009.7	982.8	884.6	1424.6	1259.3	1099.1	1151.4	1148.9	1045.2	1281.9	654.2	2119.3	742	1195.6	607.4	1117.3	830.6	932.8	887.8	1351.7	1166.2	1397.7	1642.9	942.4	1024	1113.9	1284.5	1160.3	1161.1	758.6	976.7	1251.2	1360.3	1755.3	1079	681	1187	1522	1439	739.3	1258.9	629.2	1003.8	830.2	1164.1	1025.1	1239.7	550	1133.5	775.9	1004.8	733	927.4	664	688.7	802.6	781	845.6	638.7	816.4
"D32129_f_at"	9787.4	8760.5	16321.7	13701.7	20446.2	13519.1	16927.6	8845	7941.1	9895.2	14278.9	7191.3	9934.9	18682.4	13771	12427	12138	16536.2	12777.1	9373.7	8888	11743.1	7745.2	22627.8	11567.7	15062.5	11033.3	3008.3	11354.9	11357.1	11780	10643.6	9969.2	8080.4	4914.9	9489	8875.5	11108.2	10351.5	6753.1	11765	11219.2	9823.3	6628.7	15674.1	9085	5926.8	14056.8	13847.1	12322.7	13305	10058.3	12684.5	14499.1	11206.4	10026.2	13060	6992.6	15683.9	8787	13248.4	5784.9	10326.6	12691.3	11011.9	1720.9	11308.9	7201.3	6593.7	6395	9236.1	16088	13354	10519.2	13976.6	10273.2	36688.7	19002.4	23047.7	6480.1	5559.7	7347.2	7478.1	9226.2	10219	7574.7	9951.6	14261.9	7478.3	8872.9	11225.6	14774.6	9147.4	8381.8	6564	7733.8
"D32202_at"	36	16	56.3	46.2	41.6	27.2	37.4	116.9	68.5	31	32	33.2	50.8	58.1	98.8	28.2	102.2	32	135.4	80.3	120.6	40.7	76.7	59.7	21.8	39.9	52	49	61.6	50.8	32	55.5	69.7	98	66.2	112.5	36.2	26	96.8	84.1	22.7	41	9	42.6	50.8	77	31.1	84.1	57	37.6	14.8	37.6	34.3	66.8	69.4	42	59.9	151.6	32	87	108.9	12.9	73.6	108	55.3	76	62	113	164.9	55	72	91.3	53.4	40.5	52.7	61	142.1	94.4	48.5	86.2	47.5	52	96	185.6	83.1	39	101	74.6	159.1	73.6	100.7	122.8	83.5	113.5	123	102.5
"D37781_s_at"	-6.5	16.7	41	-4	16.8	14.2	13.9	26	62.7	19.6	32	42	32	37.2	128.3	-5	4.1	31.1	10.6	28	6	-19.9	42.3	90.2	-20.1	21.6	11.8	16	9	36.7	6.7	-12.5	-5.9	-3	39.9	3	-70.1	35.2	50.2	-1.3	0	16	3	-1.8	70.2	13.2	28.6	50	40.2	20	21	40	34.3	14.8	12.5	18.5	70.2	72	18	19.1	5.4	18.5	-3	43	6	27.2	25.4	30.3	-1.2	16	-3	1.2	-6.8	11.6	27.5	-22.2	44.1	-23.3	14.2	11.8	43.5	33.4	9	36	22.7	0.3	18.5	21.7	26	-0.4	-2.1	40.5	-36	-36	7.3	1
"D37931_at"	218.1	146.8	144	504	1599.3	264.1	314	277.5	326.1	179.6	406.3	241.3	527.8	242.2	727.5	535.8	55.3	361.4	418.8	429.5	486.1	312	282.5	1355.1	320	731.4	250.3	109.5	458.1	244.1	646.4	70.4	159.1	190.8	238	133	276.1	322.7	714.3	592.7	232.5	219.5	335.8	414	253.1	288	552.3	651.3	104.4	239	142.2	226.1	290.1	276	190.9	1220	420.8	170.8	178.3	275.3	434.4	124	463	251.8	201.6	139.3	209.8	519.1	662.8	258.2	521.4	438.8	278	228.5	374.4	288	105.1	101.3	201	306.5	261.9	546.6	609.2	90.3	463.1	1161.1	406.8	401.2	636.1	363.8	413	450.6	607.6	529.6	709	905.4
"D37965_at"	157	153.3	152	93.6	28	215.7	93.6	326	148.3	336.4	101.6	307	369.2	78	392	10.6	166.7	114	39	245.9	99.7	25.2	11.8	58.3	110.7	86.2	164	116.5	72	206.9	81.2	135.6	54.9	39	493.6	72	21	281.4	90.5	405.3	169.7	310.5	85	158.9	18.5	310	71	-5.3	128.3	125.4	126	338.5	104	137.5	69.4	153	352.4	94.4	256.8	370.9	53.4	297	553.8	150	83.5	274.5	88	124.5	144	271.2	163.1	187.9	28.4	395.2	146.2	114.7	14.4	27.6	78.4	467.7	86.6	239	80	170.6	41.4	79	50.4	53.2	24.3	42.4	19.3	110.3	141.8	98	85.3	17.4
"D37984_s_at"	60.6	28	72.9	72	67.6	81.7	41.7	76.7	65.9	55.3	72.9	53.4	26	91.3	9.5	10.6	-5.9	54.9	30.5	42	56.3	20.1	-7.7	48.5	-1	20.4	66.8	72	30.8	49.7	26	44.1	48.5	92.4	76.7	89.1	104	10.1	83.5	84.1	198.7	157.1	100.7	154	62	63.7	56.2	57	110.5	45	62.7	74	26	78.1	35.5	46	44.4	27.7	52.7	44.2	33.4	35.5	71.3	56.3	32	45	48.5	69	57	-7.4	46.4	35	50	56.3	8.1	91.3	-9.1	55	40.8	87.1	54.3	72.9	61	13.4	45	48.2	99	127	-9.1	59.3	75.9	120.4	47.3	54.5	85.3	85
"D38024_at"	438.2	368.8	310.5	351.4	356.9	242.2	438.6	290.3	340.7	328.6	433.8	435.2	497	310	1125.6	774.7	1553.6	689.4	746.6	406.3	379.5	777.2	606.3	401.3	593.7	475.4	331.3	333	417.5	223	477.2	695.8	480.7	475.3	447	414.9	323.2	350.9	428.6	470.3	277.9	370.2	272.1	306.8	372.3	381.4	461.8	731.4	365.8	430.2	498.9	361.4	488.1	259.7	430.1	553.2	453	627	283.1	374.1	344.8	314	452.7	485.4	304.9	431.1	560.2	517.6	651.9	1318.2	290.2	653	539.6	540.1	614.6	370.7	259.3	553.7	677.6	333.4	526.6	349.6	407	743.2	378	1656	600.9	471.1	253	435	418.3	379.5	321	429.3	594.5	464.7
"D38037_at"	185	220.6	202.2	265	709	181	285.3	48	249.7	132.5	258.6	342	304	211.1	76.7	215.4	52.3	236	279.2	146	249	422.7	149	781.8	150.1	396.1	335.3	171.2	195.3	236.3	274.2	70.9	96.2	284.9	268.4	372	1024.8	158	166	141.7	250.9	277.3	239.4	217.6	227.3	157	130	16	218.3	177	164	346.3	360.3	199.7	241.3	355.7	287.1	189	346.2	119	91.3	317	118	353.1	226	446.2	101	109	-1.2	172.5	218.4	146.2	265	264.1	190	214.5	130.9	141.2	172.9	277.8	359.8	146.8	133.2	119.8	192.3	183	217	213.6	345.3	269.1	223	187	311.5	243.8	320.3	367
"D38047_at"	2700	2965	2133	2454.6	1397.6	2290	3001.8	2631	2296.5	3613.9	2965.7	5540	2585.5	2780.7	3382.1	2433.5	2327.9	3376.1	3714.8	1783.5	2531.2	3084.9	3871.3	2801.1	2507.7	1613.6	3308.7	2300.1	2600.8	2522.8	2025	3734.3	3839	1982.8	2131.9	3323.5	2621.2	2282.5	2875.9	2375.3	4724.9	3739.8	1491.2	1387.7	2463.1	2186.1	1945.8	3034	2900.3	2058.8	2902.8	2801.7	2124.4	1731.5	2389.7	2103	3148.9	3587.9	2336.8	2932.8	3211.4	3387.3	2012.2	2734.8	2374.7	6304.3	3100.1	3203.4	1590.8	3846.6	1701.5	2808.5	3699.5	3623.7	2910.1	2700.7	2981.2	4246.7	2990.6	2931.2	3875.3	2754.9	2450.2	2713.8	1806.4	1766.6	1863.6	2074.9	2131.8	2047.2	1945.5	2158.9	1780.8	1778.7	2038.4	2108.9
"D38048_at"	633.8	759.5	702.4	959.2	786.9	731.4	622	1086.5	874.1	1215.5	772.4	1050.2	479	1130.8	839.7	698.9	383.4	732	565.7	503	892.6	688.6	985	844.1	1191	1291.6	663	1147.3	813	583.5	1326.7	519.3	961	1168.1	461.4	844.4	1130.3	963.1	570.4	1539.6	936.2	1319.8	862.9	1174.7	967.6	1617.8	824.3	832.9	1236	657.2	719.7	915.3	707.4	802.3	684.8	487.9	1154.6	1339.9	882.9	806.9	630.1	1123.8	1051.1	1031.9	745.7	1568.2	844.3	859	416.4	76.5	733.2	1198.5	1254.7	640.1	856	1073	445.2	780.8	443.4	833.3	1424	1646	1203.7	247.2	884.6	249	567.6	872.9	777.2	781.9	788.3	835.4	979.3	783.8	868.7	766.8
"D38073_at"	234.3	328.6	415.2	254	284.2	217.3	354.2	398.7	188.9	389.9	418.3	258.8	248.3	379.5	165	280.6	111.8	413.8	244.9	283	217.1	190.8	202.6	245.9	237.3	397	252	497	286.2	372	290.9	209.6	360.5	1100.2	463.9	497	484.5	597.2	342.8	423	966.2	467.8	388.8	450.4	250.3	429.8	237.7	270.2	927.5	242	282.7	187.3	350	292.5	244.8	243	435	328.8	174	431.2	353.6	632.3	323.6	490.8	207.8	683.8	265	359.4	462	79.9	230	635	451.5	327.7	378	309.8	116.7	453.7	215	441.2	433.2	425.9	254.5	339.7	289.9	264	354.2	371.1	244	286.4	236	331.2	302.1	361.2	286	269.6
"D38076_at"	727.3	747.5	1088.3	563.6	735	505.3	937	944.6	442.3	1429.1	889.1	5968.6	598.6	1131.4	623.5	635.7	10.4	1071.5	780.5	618.5	536.8	676.6	562.5	798.2	945.2	718.2	697.5	564.4	701.8	761.2	553	624.2	921.4	1008.2	508.3	483.1	3426	1055.5	257.3	3672.8	927.4	926.2	585.2	1014	744.2	782.3	757.1	672.8	681.4	682.6	694.3	767.5	557.8	472.4	466	513.3	542.9	2990.4	523.8	903.7	833.5	1143.4	711.1	467.5	569.4	1976.3	665.5	585	961	-9.5	569.4	954.9	1109.1	1185.7	727.2	736.8	612.1	899.8	79.6	745.8	1568.3	1324.2	937.8	335.6	553.4	77.7	402.5	497.7	490.6	528.4	483.2	633.7	629.3	520.8	458.4	431.2
"D38081_at"	176	79	105	3	141.8	65	111.1	45	17	150	69.4	52.7	-6.1	21	1.4	174	435	186.8	66	70.2	78.2	74.5	132.5	36.2	186	123.5	50	92	60.4	84	196.2	8.6	124	121.3	52	-3	9	199	41.4	3	19.3	0	-45	68.5	119.7	-5.8	100.7	92.4	22	68.5	134.4	55.6	122.6	75.5	77.2	95	43.8	85.2	4	78.1	113.5	129	65.7	120	57	84.1	135	130	16	472	36.2	67.6	105	166	118	67	120.1	46.4	248	70.2	194	41	68	148.7	41.4	196.2	52	109.7	170.8	50	58.3	88	103	89	159.1	-18.5
"D38122_at"	111.8	61.4	43	28	36.7	44	80	122	47.3	66	42.6	45	38	103.5	130	59.7	342.7	64	46.8	43	45	87.3	40.6	26	16.6	62	23	52	-6.5	53.4	125.4	41.3	61	55.1	45	53.7	42.6	92.2	10.8	24.3	57	-5	28.4	48.5	124.9	33.8	68	27.7	70	40	63.9	54.9	24	65	36.7	104.4	25.5	-12.5	47.3	27.7	52.7	54.2	73.6	30.5	30.5	36.7	87.1	65	42.4	262.7	55.6	22.4	88	69.7	41.2	27	97.3	70.6	36	-7.7	22.2	44	72.9	176.7	30.8	91.6	69.4	85.8	26	29.4	23.1	32	39	56.4	51.1	43.3
"D38128_at"	132.3	160.3	120	165	199.3	194.2	163.7	130	117.2	123	174	204.9	170.2	144.9	303.1	189	403.9	273.6	271.2	140.3	144.9	171.2	180.2	141.8	210.2	115.5	159	94	226.5	144	120.8	197.5	35	89.1	108	99	82.4	0.2	185.7	73.8	69.4	120.8	106.2	159.9	147.5	53.7	70	80.3	78.1	164.4	163	121.4	147.2	194.2	217.1	149	180.4	217	140.3	137.5	144	151.5	51.3	118	172.2	109	91.3	165.5	42.4	266.8	227.3	110.7	180	105.3	199.1	121	34.2	53	260	238.7	59.7	118	81	135.2	143	189	142	99.8	305.6	199.8	144.9	99.7	218.6	168.4	301	253.5
"D38145_at"	210	207.6	136.1	152.6	214.1	149.2	265	108	142.1	224	141.7	170.8	174.9	152.4	-47.7	283.4	100.6	258	242	133.7	118.9	164.6	138.9	226.6	183	182	164	148	168	150.5	257.1	314.9	262.1	176.3	83.5	185.4	119.1	155.8	225.7	175.8	143	179.3	118	130	139	150	129.1	154.2	144	194	194.4	245.4	182.4	111	118	178.3	235.6	220	181.5	160.3	122.8	185.7	235	156	152	177.2	259.3	268.3	75.5	132.3	161.4	242	232.4	230.3	277.3	166	154.5	47.8	151.4	179	333.8	134.7	160	183.8	164	228.3	209	204.4	209.4	101.3	93	192.8	140.8	161.8	178.7	128.2
"D38163_s_at"	-93	-64	-96.3	-79.9	-91.6	-77	-97.4	-129.8	-83.7	-54.3	-107.4	-96.6	-75.7	-99.8	-28.9	-52.6	-62.4	-51.8	-51.7	-50.4	-63.8	-29	-29.3	-109.6	-122.4	-102.3	-80	-8	-110.5	-6.5	-108.2	-92.8	42	21	5	-25	-49.5	-31.9	-84.1	14.8	17.7	-3	-80.8	-55.4	-64.3	-77.1	-65	-29	-50.1	9	-97.4	-90.6	-66.6	-60	-73	-86	-68	-414.3	-115	-7.5	-63.3	-102.1	-62.1	-77.6	-86.1	40.5	-23.9	-72.1	-76.1	-124	-66	-35.3	-87.7	-76.9	-73.6	-95	-68.5	-36	-37.3	68.5	-29.8	-44.2	-40.1	-36	-52.2	-365	-32.7	-16.4	-58.7	-69.2	-36	-29	-37.8	-13.7	-46	-130.8
"D38251_s_at"	1439	1360.6	1175.9	989.5	798.7	1341.4	857.7	980.4	1114.3	1273.1	1022.1	1450.3	1133.1	1043.2	765.7	1050	115.5	850.5	1015.2	986.3	655.3	841.9	811	1180.7	1373.3	1138.2	1186.6	1107.5	1033.2	1140.8	835.9	1216.4	957.3	905.8	1406.3	1055.1	1006.8	769.7	807.6	974.8	936.8	1074	965.7	879.8	1069.5	1123.6	763	976.5	1121	743.1	1359.5	1281.2	1158.5	1137.6	1236.1	1162.4	598	1154.1	1167.6	1228	776.4	1504.6	874.2	719.1	1124.5	1439	1313.3	1120.6	1742.6	154.3	1127.9	909.3	1094.9	1361.8	1473.6	816.6	898.2	984.5	956.6	1098.3	1629.7	945	1679.4	1074	1089.2	920.4	1181.6	1129.2	803.4	1127.4	1096.5	989.8	1011.8	975.2	741.4	643.2
"D38293_at"	120	84	71.1	265	246.7	211.7	103	441.6	89	196.4	106.2	110.7	91	209.4	-3	71.2	-6.2	213.6	52.6	98	101.3	71.4	3	419	42	60	185.2	119.1	133.5	79	66.6	42.2	100	180.9	169.1	108.9	109.8	188.9	100	73.8	184.7	111.6	166.5	159.9	102.2	265	106.2	24.3	112.2	127.2	63.9	174.9	92.4	217.3	77.2	53.2	155	152.9	292	76.4	89.1	72.8	146.8	125	137.5	172.8	20.4	159.1	26	3.2	158	137	71.1	16.6	182.9	123	103	-3	135.2	166	97.2	102.5	66	192.8	98	52.8	139	140.5	145.1	148.4	93	192.1	156.2	79	123	122.6
"D38305_at"	139.3	287	308.6	892.7	541.6	278.8	273.8	2321.1	252.6	188.1	138.2	100	256.2	221.3	600.5	661.4	1072	929.7	814.4	900.4	961.8	322	927.2	358.6	480.6	421	196	518.2	459.7	347.2	753.4	385.1	257.3	515.7	1564.2	317	856.1	671.9	1299.9	275.5	566.5	601.7	2659.7	697.5	355.3	2174.4	931.8	1145.1	1930	162.3	140.5	214.5	212.5	396.7	315.1	507.6	211.9	241.9	961	936.2	1449.2	412.5	969.8	206	397.3	132.3	758	2969.8	233	341	456.5	1744.1	504.2	977.6	391.8	807.4	653	249.5	788.6	632.1	770.3	2327.8	398.9	276.5	884.6	1118.3	606.2	516.6	1005.1	630.7	999.6	335.6	439.4	825.1	580.3	667.5
"D38437_f_at"	67.6	117.2	139.6	161	96	185	72	443.9	92	223	147	149.4	93	211.9	112.7	86	111.8	112	128.8	150	122.3	100.3	230.8	158	52.7	75.9	200	93	170	141.2	72	87.1	101	148.3	101.3	220.9	223	71.4	100	92	177.2	99	204.2	197.2	140	223	134.3	266	269.9	76	190.9	93.5	222.2	99.5	145.3	102.5	89.8	200	242.1	53.9	146	32	158	65	143.1	234	85.3	71	65	5.5	155.2	101.3	93.6	55.6	95.5	278.6	130.9	138.4	65.6	167	186	269.6	197	131.8	133	2.7	73.8	69.4	104.2	75.1	156.1	99.7	113	62.3	81.7	21.7
"D38449_at"	-15.9	16.7	14.2	-2	-3.7	-4.4	-7.7	1.5	52.8	-40.2	-7.7	-18.8	38	23	-20.4	25.4	21	86.9	-29.5	18.5	-23.8	99.5	-2.2	6.6	19.8	-12.4	44	-16.9	-1.3	24.1	-6.5	9	25.3	86	60	26	0	-53.9	-9.4	50.8	-13.3	77.2	-33	-5.8	21	17.2	42	54.1	88.9	-21	-26.5	-3	-8.4	-5.6	-16.4	0.7	-130.5	11.8	-14.1	95	14.6	9	39.6	-14.1	-4.2	30.8	36.4	19.6	6	-26.4	-11.6	39.9	13	0.6	16.8	16	15.6	32	40.8	46.4	-65.2	12.5	49.7	68.5	3	86.4	27.7	62	39	-10.9	65	-4	12.5	19.3	-8.9	25.3
"D38462_at"	24.8	13.7	-1	-8	22.7	-8.6	29	-7.3	-14.4	-6.5	-6.5	14.6	-0.3	-1.8	-16.7	-6	126.6	0.6	-3.6	-3	-7	0.5	17	13.2	-53.4	14.1	10.4	-12.8	-9.1	3	72.8	28.7	-35.3	0	-29.8	-9.1	-17.9	20.2	-12.8	-21	-51.8	-7	-10	-17.3	-36	-1	-52.5	26	22	-3	17.4	-21	-29	-8.2	-11.8	16	37.4	8.7	1.8	14.2	5.4	29.4	38.2	-43.3	-16.9	8	-13.5	-14.7	34.3	174.8	4.2	16.7	-28.5	-6.2	10	16	74.3	-7.2	111.1	-13.1	18.5	-2	2.1	46.9	-3	91.6	-22.7	-51.7	-21	29.4	-60.2	-10	-6.5	-83.5	37	1.7
"D38491_at"	79.9	144	132.6	168	104	101.6	108.8	207.1	103	142.7	114.4	195.3	124	150.5	144.9	58.8	186	117	61.6	158	96	398.6	131.3	162.4	141.8	141.2	99.7	124.5	171	184.7	145.1	49.2	117.1	139.8	108.9	269	217.6	172.8	90.5	240.1	103	171	171.2	293.1	137	186.8	221.3	205	166.5	192.4	72.9	139.3	123.5	111	124	120	100.5	188	115.5	180.6	177.2	130	30.7	202.4	154	134.7	162	126.7	43.3	135.4	127.4	112.5	176	207.5	159.1	182.9	135.6	152.4	257	164	57.7	184.7	182.5	84.2	128	206.9	137	122	174.9	59.3	81.7	127.6	202.4	180.4	69.4	121.7
"D38496_s_at"	251.6	179.3	197.5	223	226.8	231.3	196.7	181	152.6	239	194.7	321	216	191	174	116.3	237.7	151	182.5	159.1	180.6	173.1	71.2	200.7	255.1	190	188.4	164.6	251.2	201.8	95.3	92.2	169.4	90.2	219.6	149.4	266.5	360.6	103	390.3	202.4	164	214.9	197.2	101.3	203.2	182.5	95.8	148.3	202	243.9	167	194	232.1	180.9	247.6	153	62.1	176.1	98.9	136	210.2	83.5	121	193.6	146.5	167	264	195	363.4	265	278	195.3	104.4	233.5	115.5	147.5	119	281.3	237.8	185	184.7	164	219.1	188.1	396.4	223	179	197.1	165	156.1	197.7	172.1	166.5	184.4	147.2
"D38498_f_at"	108	131.2	169.3	125.7	113.5	168.9	39.7	369.8	111.3	258.7	160.7	158	140.2	223	109.3	142.8	104.8	114	188.9	148	111	26.5	114	168.7	85	76.7	225.3	158	169	202.6	107.2	46.4	183.1	138.4	126	202	243.9	46.2	55.1	115.5	150.5	86.9	176	145	147.5	214.9	138.6	227	242.1	114.4	231.3	81	219.8	110	121	67.3	40.2	158	225.7	97	156	97	156.1	136.5	142.1	252.2	132	75.5	204	-5	190	112.5	103	21	82	307.7	155.4	144.9	29.2	185	155	247.4	221.5	110.1	148.7	44.1	65	156.9	90	91	48	80.8	106.3	98.8	53.7	99.8
"D38500_at"	-13.4	0	-19.4	-16.1	-14.4	-0.6	-21	-63.7	-34.8	-14.2	-13.1	-36	-12	-37.4	94	0.8	202.2	25.3	-40.6	-10	-17.3	55.8	113	-26.4	3	0.7	-12.4	-11.4	-17.7	-9.3	5.3	52	-3	44.1	10.2	44	18	-11.8	72.8	-29.8	-47.1	-23.5	-55.5	32	-3.9	18.5	-9.1	32.9	-5.3	-8.2	-28.9	-28.5	10.2	8.1	-40.1	14.4	-1.5	54.5	-24.8	44.2	-52.4	-25.2	36.7	-91.2	-19.6	-11.1	18.2	-1	-1.2	98.5	-0.6	-51.8	16.7	-21.8	-7.9	-40.7	13.9	24.8	100.1	19	24.5	-2	-4.8	242.2	11.8	7.1	-26.8	-48.9	-2.3	-26.4	16	-28	-22.4	-34.8	-12.2	30.8
"D38502_at"	-72	-29	-7.7	-14.9	-49	14.2	-64.2	-136.7	-10	-44.3	48.5	27.2	-68.8	42.6	50.9	-23.5	-27.9	10.8	2.5	58	9	108	-6.1	-38.2	54.1	-54.7	-19.8	-3	37.8	26	-70.3	3.4	67.3	-26.3	8	26	-10	-12.6	48.5	20.2	53.7	-39.2	19	20	11.3	-31.5	-27	78	-11.2	-32.5	-8.4	-0.6	58.3	-52.5	-1.7	-7.1	-19.2	-56.5	-9	-1.8	25	-48.9	-57.5	-66	21	-0.8	26	-30.3	-16	-7.9	-16.3	-21	12	60.4	63.9	52	55.3	12.7	-31.9	23	46.3	-12.4	-31.3	152.4	-29.8	-31.5	-9.4	-25.3	-38.7	-20.1	-21	-4	-36	-37.2	-16.6	-37.9
"D38503_at"	63.2	45	7.5	14.2	43.3	23	73.6	55.1	46.2	54.5	14.2	-2.1	27	7.8	47.7	11.3	240.9	34	37	35	19.3	37.8	26.7	24	-31.6	23.2	-4	48	14.8	28.6	43	42.2	12.9	27	-8.4	-5.6	65	19.1	45.9	45	6.4	1	34.8	154	39	40.2	43	17.1	26	21.8	29	16	23	25.2	24.3	35.5	60.6	179	-10	43.5	6.6	67.3	11.5	35	7.5	36.7	89.1	24.3	86.7	186	-5	21	18.9	56.3	50.8	19.3	199	73.3	105.9	17	-67.7	-7	34	376.4	16	50.7	9.9	37.8	20.3	19.3	-4.4	-6	1.8	1	31.2	50
"D38521_at"	411	474.4	473.7	360	306.6	445.6	512.1	600.3	508.7	350.6	544.6	904.8	515	507	399	297.7	601.9	435.2	475.2	419.2	349.5	600.8	363.4	437.7	257.4	472.9	382.3	431.6	449.4	495.1	423.3	568.8	431	492.3	271.8	725.9	616.9	526.6	564.2	623.5	445.1	617.8	504.9	526.4	404.8	616.8	378.8	315.9	446.3	574.8	491	535.8	348	368.7	320.5	284.7	635.1	591.8	552.7	420.4	583.1	530.9	447.9	444.6	791.8	760.2	339	367.5	547.4	527.7	343.6	526.4	433.6	351.8	422.5	494.4	406.3	421.8	503.7	496.1	406.3	388.3	421.2	587.2	354.9	322.7	269.6	330.4	272.1	360	285.2	287	322.6	276.5	236	272.4
"D38522_at"	45	56.2	65	54.9	21	66	27.5	67.6	118	100	67.6	16	78	68	48.8	62.3	47.9	22.4	52	34	80	-33.4	137.6	70.8	72	66.8	82.4	48	52.7	53.4	53.2	60.6	96.2	73.8	-4.6	78	37.6	29.8	124.5	62.3	5.6	89.1	66	49.7	123.1	74	75	41.6	74.6	63.9	35	52	13.7	97.1	3.7	63	62.8	-2.7	222	12.5	92.4	55.9	90.2	72.9	32	-15.5	57	67	68.5	19.1	54.1	149.4	140.3	52	60.4	90.2	79	50.6	51.4	107.1	317	-113.4	19.3	56.6	36.7	29.3	52	52	112.5	86.2	63.7	96.9	90.7	58.8	117.1	95.8
"D38524_at"	142.8	280.3	237.5	296.6	225.9	145.8	114.2	174	230.3	271.8	187.6	216.2	128.3	276.5	191.8	168.4	284.2	260	206	301.1	260	136	415.1	225.7	407.2	313.3	168	384.6	317	231.6	219.8	394.1	380.8	319.4	409.3	378	317.8	216.4	136.5	221.1	487.5	331.6	371.9	578	266.8	575.2	321.9	212	466.5	242	126	177.6	282.4	241.2	134	198.4	328.8	230.4	131.9	251.8	405.9	180.4	242	361.7	206	238	254.5	186.2	179.3	202.6	167.3	329.8	151.4	233	300.3	249.2	368	290.5	374.4	271	240.3	218.8	388.5	193.8	314.2	326.2	249.2	124	206.9	283.1	258.6	288	323.4	268.3	242	261.2
"D38535_at"	412.4	324.8	263.4	291.2	337.9	247.4	456.3	732	504	275.2	389	387.7	515.8	339.7	571.5	369.6	728.7	432.5	500.3	388.4	406.4	521.5	505	368.3	450.6	556.8	277.3	283.2	333	391	372.2	709	441.4	430.6	357.5	415.7	355.5	399.7	514.2	541.7	240.1	445.7	261.5	327.1	457.9	442.5	388.7	432.7	354.5	413.4	267.7	382.2	316	367.3	334.7	445.3	398	410.1	262.2	533.6	384.8	447	532.6	468.4	303.3	306.3	418.3	341.6	394.1	863	354.8	341.6	949.5	367.5	525.1	493.5	206.9	187	207	239.5	515.9	348.8	361.1	348	359.1	267.5	383.1	328.7	353.5	299.6	379.6	268	206	532.3	378	361.2
"D38537_s_at"	159	194.6	136.1	201.2	109.8	162.2	58	102.5	146.2	94.2	135.8	150.5	150.1	118	355.7	56.4	209.4	142.9	147.5	199.8	131.2	29.7	106.2	83.5	98.9	110.5	112.2	140	308.7	123	118.9	9.5	43.5	195.9	145.1	122.4	178	174	124.5	124.5	142	130	405.3	225.4	90.5	254.5	189.1	235	178.8	211.1	169	125.7	142.8	157.1	191.9	206	44.4	17.7	196.2	80	159.8	206	91.3	218.3	199.8	191.7	136	206.9	125.6	177.2	158.8	76.4	206	152	131.1	104	153.6	5.4	46.8	141	111.8	103.5	86	133.5	173	137.5	138	125	98	97	59.7	103	113.8	123.5	211	66.6
"D38548_at"	710.9	426.4	267.8	329.8	316	317.7	304	205.2	359.7	284.6	390.6	371.3	265	196	985.4	380.4	658.7	535.5	434.5	419.2	405.6	637.7	305.2	349.8	478.8	405.2	332.1	388.7	458.1	331.2	218.1	356.6	355.5	254.5	496.2	628.8	328.6	298.5	464.9	397.8	412.3	447	624.5	390	330	473.9	521.5	471.6	339.8	289.8	304.1	243.8	364.4	203.9	267.7	250.3	353.3	597.7	229.4	308.7	479.3	417	471.5	547.5	491.8	557.7	438.2	687.2	544.9	238.7	446.3	528.8	475.2	435.3	501.7	433.7	578.6	392.1	402.8	483.2	894.4	296	371.8	543.6	360.9	435.3	311.8	305.6	371.7	317.9	410.2	386.8	292.7	351.5	314	392.3
"D38549_at"	610	590.2	423.6	847.5	1126.4	907.5	612.1	722.2	925.8	683.3	604.7	532.3	885.6	992.2	608.1	708.1	475.2	675.7	972.9	733.8	741.4	1217.7	616.8	820	497	870	805.2	866.3	673.8	887	733.9	912.9	737.6	624	796.5	658	932.3	945.4	1171.5	384.6	761.9	808	1047.1	935.6	969.9	777.5	1060.1	495.3	653	958.1	510.2	600.8	768.1	842.2	483	857.9	952.5	350.2	550	718.8	899.1	664.1	820	1053.1	1672.8	727.1	956	506.5	291.5	307.3	1007.2	669	967	696.7	1038.9	764.5	835.5	917.3	795.3	810.8	568	495.2	625.4	868.4	669.4	1128.9	653.7	572.7	887.2	1053.4	1024	904.8	937	875.5	859.2	902.1
"D38550_at"	223	310	320.9	159	200.9	246.5	126.4	228	254.5	220.2	247.6	322	170.2	200	49.3	167.4	491.9	253	237	267	201.8	235.4	271.4	172.2	227.8	298.3	203	327.3	110.7	324.5	188.1	393.2	373	348.9	358.3	615.3	537.7	416.4	307.7	84.1	354	385.8	321.1	356	266.8	356.3	614.3	78	392.1	224	178	252.4	233.9	320.3	151.6	200.7	320.2	741.1	285.5	366.2	190.9	409.1	364.9	558.5	306.5	370.7	287.2	250	144	308.4	156.1	409.2	273	311	365.3	399.7	436.8	240	232.5	356.6	428.6	222.1	426.7	199.4	372	245	270.5	196.4	233	288	256.8	233.4	198	275.7	138.6	216.6
"D38551_at"	370.1	930.2	646.6	337.1	507.8	463.7	240.9	849.1	429.7	892.4	1062.9	816.7	382.6	413.6	515.8	298.6	477.8	504.7	802.1	614.2	651	227.8	448.1	382	514.7	428.6	412.2	551.6	307.7	854.8	422.5	427	609	1066.5	1241.8	1058.5	1356.2	482.9	470.2	1400.7	1213	837.7	669.3	745.8	731.2	1016.3	632.4	417.8	672	280.9	428.3	675.5	420.4	642.3	251.8	502.7	547.9	966.1	737.6	947.1	463.9	780.8	447	607.8	809.8	1161.2	290.1	665.5	225.2	258.2	442.4	497	428.6	503.6	518.8	1398.8	540.2	796.1	824.4	838	644.3	554.7	557.9	552.4	484.9	411.9	571.1	453	600.8	487.4	527.2	710.8	682.7	539.1	576.5	694.8
"D38552_at"	296.4	211.7	147	280.3	283.2	252.7	161.4	426.3	310.7	332.5	265	257.1	218.4	354.1	62.5	140.5	84.1	211.1	133.2	274	314	48.5	70.4	195.3	117.1	114.7	196	206	253.1	199.3	349.9	56	244.9	197.6	324.2	207.1	227.3	174	217.9	306.6	352.7	228	279.2	290.6	222.1	198.5	224.1	200	220.2	246.7	211.7	203.3	192	379.4	210.2	280.6	365.6	208	318.8	263.9	184.7	319.1	343.6	282.2	291.2	365.8	222.1	128.9	29	82.3	245.7	268	249.2	146	241.1	198	224	99.7	149.8	133	205	63.9	178.3	-10.4	214.1	78.4	228.6	238.2	241	235.4	272.4	206	271.1	231.6	277	274.2
"D38553_at"	114.9	120.8	131.8	72.9	67.6	68	76.7	135	71.1	227	103.5	207.7	109.8	163.7	148.7	71.2	379.8	30.3	49.4	53.4	63	26.5	73.8	106	85	176	111.3	110.3	47.3	140.3	116.3	237.3	68.9	160.1	35.5	139	197.5	262.9	-2.4	112.2	213.6	181.1	49.2	127	132	78	71	80.3	153.7	100.3	68.1	79	69.4	70.2	39	54.5	89.8	454.5	105.8	130	125.2	129	9.6	109.8	91	305.2	23.8	102.5	193	219.4	44	194.3	169.7	84.6	123.5	91.3	52	155.2	179.1	98.9	210.7	171	152.4	69.5	72	129.1	33.2	56.4	54.5	67	83.5	117.2	45	74.6	53.7	81
"D38555_at"	502.2	731.9	661.4	814.8	538.5	954	348	317	791.6	840.7	545.4	905.5	395.7	487.8	420.5	456.3	274.6	576.8	383.9	656.4	814	368.6	654.1	459.3	1259	634.2	562.7	854.1	961.9	544.1	449.1	476.3	551.7	475.3	916.3	820.9	868.1	422.7	426.2	590	903.3	571.2	711	998.8	715.5	1162.2	451.6	627.2	687.5	607.8	421.4	753.9	733.2	610.6	547.1	497	500.5	501	601.9	638.4	867.8	749.1	836.8	703.9	831.1	1562.8	737.6	562.3	451	616.9	882.6	370.7	698.7	886.6	764.5	685.6	568.6	505.8	443.4	566.9	368.9	764.1	599.3	266.9	830.1	461.4	641.9	591.5	771.3	662.6	764	578	614	699.4	509.8	697.9
"D38583_at"	4278.1	7101.5	6332.4	4320.9	5930	5699.7	6937.6	5146	5464.7	5717.3	3027.9	5315.8	2864.3	5135.9	8552	3723.8	4446.7	4853.6	5416.2	5729.7	4717	7712.9	4161.6	7571	3850.2	3953.9	5502.7	3043.5	7509.9	6380.9	3062.3	6972.9	9590.9	4578.1	4966.3	3009	458.7	3999.5	12388.7	2018	4174.7	7019.3	6835.6	2944.6	5422	6078.7	11522.6	3107	5342.7	4750.4	2827.1	3951.5	4952.8	2966	5005.5	2718.3	9431.2	3286.8	2719.5	5072.7	8105	4852.9	7121.8	7967.5	6694.6	3260.5	3848.5	7294.6	2903.9	5590.8	3376.2	4591.5	4582.4	3301.1	4299	6397.8	5212.7	6713.9	5023	5418.2	7231.4	15830.5	7976.1	3993.9	5101.6	11107.2	3096.6	3779	3075.6	4853.5	3966.7	3738.4	4113.6	2768.7	2812.7	3693.1
"D38751_at"	-26.5	19.6	107	-84.2	-51	42	75.9	-52.2	-78.8	216.4	102.5	58.3	-58.9	-22.2	104.2	-53.2	9.7	-8.7	-70.6	-7.4	-33.2	-8.6	-70.9	23	27	3	-47.8	-26.4	53.4	6.4	-8.2	125.7	149.6	232.5	21.8	94.7	121.3	-45.9	-28.1	-0.4	335.2	134	117.2	84.1	33.2	85.8	58	74	78.1	-65.1	-28.9	-24.8	-35	-26	-16.4	4.2	-139.8	-15.3	72	9.9	27.2	-4.1	17.1	-37.6	59.3	240	9	-6.1	-63.4	-17.1	-51.7	75.5	-16.4	-24.3	60.4	69	21.6	81.5	228.7	30.8	42.5	83	16	-29.7	-9	33.3	-27.7	4.7	19.6	-54.6	-27	-23	-25.1	66.6	-23.5	13
"D42038_at"	6	-0.8	-14.7	-19.8	-18.8	-1.8	1.8	-6.8	21	21	-14.7	0.4	8	21	58.2	-3	9.5	28.6	-22.3	11.3	-9	67.3	-2.2	19	3	41.6	5.4	-16.9	-21	-29.8	18	-11	-88.3	-28.9	19.3	-14.9	14.2	42.3	27.5	1.3	22.7	-27.2	-25.5	-3	-4.8	35.5	-7.4	0.5	12.5	-6.5	-3.8	-5	25	-14.4	18.8	-4.2	-14	74.9	12.5	50	1	21.6	-85.2	5.2	-18.2	25	22.1	11	8.4	40.3	1.8	-15.5	-4.3	-2.4	-36.8	-33.7	-3	16	-5.8	-27	36.8	-10	-21.9	27.6	-22.2	0.3	-6.8	-36	-38.7	17.7	53.7	-15.5	-3	52	66.8	-40.7
"D42039_at"	15	-25	2	29	1.5	-15.5	39.7	4.6	20	10	0.6	-55.4	3	-22.2	151.5	6	52.8	-27.8	-41.9	11.3	-5	18.4	22	17	3.7	17.7	-29.1	-5	-6.5	24.1	-14.3	-15	16	26	-33.5	-46.5	-6.5	-10	-61.1	-11	-24.8	-64.4	-30	26	-10	-24	-30	8.3	14.2	-5.6	6.4	37.6	-25	-5.6	43	19.8	-1.9	184	-11.4	-4.3	-13.1	15.2	72	4.1	-21	8	19.3	-13.1	0.2	174.8	-38.9	-13.1	-17.3	-6.2	-24.9	6	159	39.6	48.5	14.6	-54.2	20	20.2	48.3	-26	35.8	11.6	4.7	-23.4	-27.4	35.5	0.4	-13.7	-20.1	-15.9	9
"D42040_s_at"	722.5	982	798.5	599.1	696.9	667.5	895.3	428.6	506.4	577.1	996.2	639.8	668.3	415.6	690.2	817.4	681.8	829.4	610.9	906.4	665.5	697.9	583.4	1087.5	647.4	905	771.5	622.9	1416.5	709	855	619.9	573.4	362.5	694.8	444.7	551.5	456	502.2	534.3	377.3	413.7	450.7	537.2	726.6	1056.7	378	712.2	1452.8	632.5	778.8	715.8	948.7	706.5	802.7	601.9	553.8	812	1134.9	827.7	774.4	1177.9	594.5	710.8	478.3	666.6	848.5	564.4	1074.2	523.5	665.1	880.9	589.3	758.7	798	1032.7	523.9	773.2	640.1	631.3	1083.1	497.7	550	213.7	678.9	623.4	586	745.4	671.2	638	900.9	806.2	767.5	624.4	701.1	699.9
"D42041_at"	707.2	879	1082.2	1207.6	644.6	1113.4	907.3	652.4	1098.4	1681.9	1028.6	1559	1043	833.3	700.3	907.1	848.5	1079.6	1306.2	1154.2	1169	690.5	1123	725.5	1120.9	732.4	1012	798.3	1097.6	1034.5	933.4	1133.4	849.5	414.9	872.6	680.5	1218.3	467.5	1087.5	1387.1	872.4	950.9	694.5	748.9	972.8	1375.5	656	1468.8	1329.9	965.9	691.6	923.8	785.1	1032.3	915.2	821.1	1181.6	1447	1627	984.1	1084.9	1702.1	1256.1	2060.2	992.1	1457.2	1238.1	917.2	502.1	668.3	1020.3	1249.1	1097.2	1139.2	1128.4	1299.6	1054.6	1012.9	949.9	1473.3	1179.1	1755.2	1199.8	945.9	1249.2	595.8	1134	1013.8	1246.6	1071	1070.7	983.6	965	1319.4	980.1	1061.8
"D42043_at"	2190.4	2127.6	1445.6	2325.8	1119.6	1188	1237.3	984.2	1143.9	670.9	1630.9	1052	1772.8	941.5	1408.5	1826.5	1561	1323.4	1466.9	2053.5	2805.2	1058.2	2633.3	784	1586.6	1456.9	904.5	3496.7	1155.9	1419	1176.7	1154.2	783.8	684.6	3376.4	1156.4	467.8	1174.8	1098.7	1150	856.3	847.2	1204.5	755.6	1414.9	894.4	665.5	2845.3	1144.5	1203.3	1655.2	1707.3	1383.2	2307.8	1010.4	1257	1517.6	1379.8	1242.6	894.4	1166.7	899.1	1261.1	1620.6	1488.6	1106.6	1315.9	863.8	247.6	1727.6	1434.9	913.3	1776.4	1470.5	1736.9	1342.9	1471.9	841.9	935.5	1443.5	432.4	661.2	1083.3	992.3	2408	971.6	1716.1	2031.5	1926.9	1436.5	1647.9	1850.9	1781.5	1984.9	1797.9	2219.4
"D42044_at"	16.7	28	46.4	63.9	33.2	79.9	-3.5	37.2	28	80	65	40	37	37.2	-31.3	31.2	55.9	-20.3	42.4	54.1	52	78.5	36.5	50.8	16	60	29.6	43.8	53.4	21.6	13.5	25.3	15.2	-13.3	58	82.4	73.8	45	53.2	54.5	30	60.4	80	27.5	77.4	82.4	21.8	21	85.4	36.2	61.6	61.6	14.8	49.7	69.4	9	50.7	36.5	71	1.8	34.8	40.3	17.1	44.3	45	108	115.5	-9.2	12.1	10.4	40	133.5	30.8	2.4	13	35.5	206	147.7	114.9	66.8	79	17	35	109.4	48	10.8	52.7	66.8	32	26	109.7	66.8	54.9	38.1	54.8	110.3
"D42045_at"	49	57.9	62.3	59.3	82.4	19	121.6	80.1	60.4	78.1	79	72.9	54.1	78	173	45.9	245	41.6	29	26	40.7	66.8	109	39	94	98.8	40	57	80.1	46.2	104.7	124.9	107	175.1	66.2	115.3	217.6	65	31.2	180.2	152.4	71.1	49.2	236.6	34.3	74	53.7	62.7	122.3	63.9	72.9	99.8	40.7	77.2	45	85	48.2	102.2	9	72	91.3	73.6	28	77.2	59.3	154.2	52.6	69	16	213.2	39	75.5	56.3	95	20.2	55.6	192	29.3	9	37.8	65.6	80	77.2	47.3	67.3	95.3	28.6	26.9	25.2	13.7	53.7	24.3	36.7	43.3	60.6	60
"D42046_at"	130	163.7	180.6	166	169.7	114.7	245.9	251.1	119.8	239	121.7	211.1	186.2	149.6	87.2	55.8	394.9	160.1	254.5	143.1	116	322	286.2	174	230.6	155	138.6	156	152.6	133.7	190.9	218.5	241.2	196.7	206	200	230	253.5	153.7	319.9	244.8	179.3	178	237.4	113.5	223	102.5	182.5	226.5	171.9	149.6	144.9	180.7	163.3	122	165.5	206.9	234.6	157	118	186.8	164.9	186	250.9	193.6	263.2	235	167.6	237.4	454.3	149.6	192.1	207.8	153	185.6	151	305.2	236	132.6	180	261.9	178.3	178.3	365	125	155	176	189	197.1	149.2	125	153.3	107.2	243.8	126	108
"D42047_at"	800.7	480.1	371	1666.5	447.8	401.6	267.7	862.8	446.3	394.5	806.5	283.6	485.5	824.9	505.8	525.4	447	605.4	736.3	950.1	1191.1	365.8	970	769	614.7	500.6	314.9	978.1	1267.2	435.8	376.1	226.8	529.3	466.8	1229	1107.3	189	243	327.3	292.1	583.8	301.1	641.5	357.5	295	693.4	254	1017.5	240.4	547.7	303	355	688.8	454.6	656.1	614.6	470	225.1	619.3	355.1	348.7	222.1	433.5	594.5	735.5	392	455.6	265.8	346.8	319	961.7	323.4	326.7	402	544.5	732.5	959.2	201	802.1	369.4	177	318	432.1	321.1	775.6	911.4	593.9	579	993.2	492.6	835	577.2	978.7	634	702	1365.5
"D42053_at"	384.9	692.6	598.2	488.7	631.7	403.1	322.8	277.5	389.5	232	770.8	381.2	422.2	304.7	382	346.1	71.2	607.2	197	288	361.1	416	687.2	381.2	198	551.9	269.1	536.8	433.3	224.9	473	170.4	380.8	425.1	406.7	366	521	-12.2	168.3	594.4	579.2	480.8	464.6	839.9	198	642.8	321.1	876.7	425.5	244.8	168	440.1	345.1	336.6	462	337.4	405.6	164.4	628.6	240.1	391.5	328.8	438.9	244.8	269.1	596.5	399.3	384.3	655.5	430.6	560.1	65	197.1	709.7	340.5	411	403.5	75.2	211	281.2	305.8	263.2	230.6	125.4	310.5	39.5	234.1	337.9	400.7	240.1	355.7	203.9	377.3	348	252.7	331.6
"D42054_at"	96.8	116.3	199.4	233.5	131.1	188	210.5	227	73.8	238	158	400.5	70	197	322.7	116.3	115.5	224	138.6	186.4	127.4	-44.8	319.5	181	85	127.2	169	252.7	280.9	224.9	190	88	101	95.8	198	159.2	163.7	98	112	205.2	286.2	180.2	152.4	183	137	155	89.1	216	190	183	41	144	91.3	215.1	280.9	122	174	473.2	303	170.6	89.1	88	29.3	196.2	123.5	110	128.2	60.4	50.4	80.9	168.1	162	75.5	187	100.7	216.2	253.5	87.2	60.3	141	135.8	151.5	170	52.4	143	134.3	88.8	206	101.8	90	127	102.2	196.2	147.2	104.7	65
"D42055_at"	77.2	13.7	98	62.7	69.4	39	65.8	172.9	53.7	261.9	68.5	65	53.4	37.2	213.6	69.7	187	70.4	10.6	48	85	45.6	107.1	59.7	103.5	128.2	16	96	74	40.7	65	94.7	26.9	49.7	66.2	110.7	198.5	64	107	66.8	52	120.8	69	147	48.5	22.7	111	50	47.3	60.4	65	56.3	118	65.9	110.5	66.6	164.9	175	17	124	73	55.3	178	77.2	59.3	74	75.2	101.6	9.8	175.6	53.4	55.6	55.6	42	29.8	81.2	144.9	93.5	88	79.9	47.5	46.2	80	189.1	52.8	29.8	8.1	55.8	92	58.1	94	95.8	81.7	80.1	155.4	72.8
"D42063_at"	108.8	152.4	164.6	223	124.5	154.5	131.2	269.2	218.1	126	156	191.1	118	179.1	121.4	124.5	151	92.5	153.3	190	173	287	89.1	184	161.7	166	99.7	177	174	151.5	110.5	176.1	158	198.4	218.8	279	318.5	84.2	184.7	267.9	250	257.7	336.6	322.4	151	280.1	199.6	164.2	220.2	198	96	150.5	106	158	133	109.5	146	209	208	109	201.6	123	274.4	261.5	214.1	282.4	144	167.6	228.6	78.2	200.9	177.2	130.9	158	83	174.9	366	83.9	259	190	35.8	211.1	216	79	237.2	95.3	198	160.3	167.6	210.7	172.9	181	307.6	180.4	201.7	244
"D42072_at"	24.1	4	2	4.2	-7.2	-3	32	7.9	16	11	14.2	14.6	22.7	5.4	-0.4	38.1	86.3	16	3.8	-3	-19.2	54.1	6.2	-5.3	21	19.9	1.8	7.8	21	9	5.3	1.6	-1.8	16.7	14.8	0	-23.5	-21.4	29	23.5	52.8	34.8	-14.1	0.6	8.1	-13.1	17.7	35.5	10.8	11.8	4.7	16	7	18	34.3	4.8	27.2	16	14.2	9.9	-11.6	9.8	-0.2	-12.1	1	42	39.9	-3.8	73.8	43.2	23	3	28.4	-9.4	15	22.7	65.6	33.2	45	-6.5	28.3	-1	-29.4	-12	11.8	-9.4	0	-6.9	15	16.8	35.5	-34	5.4	19.3	15.1	4.7
"D42073_at"	196.7	455.9	577.5	202	177.4	1344.6	528	143	725	266.7	758.2	345	278.3	435.2	273.3	171.2	20.4	685.1	996.6	426.4	383.4	441.1	265.9	175	646.6	378	909.3	177	147.2	645.5	234.4	267.9	244.9	137	91.3	360.9	566.7	371.2	407.8	592.7	423.6	680.6	141.7	453.1	553.8	676.3	125.4	218	1243.9	459.7	324.8	664.4	189.2	263.2	391.9	228	827.7	104.7	200.7	339.6	590.3	424.5	715.2	301.3	683.7	17	462.6	223	290.3	40.3	257.7	146.2	299.4	217.8	355.3	335	69.5	255.9	637.7	939.1	31.5	805	451.6	539	544.5	74.5	405.1	388.7	205.1	628.5	243.9	426.9	407.1	435.8	211	204.2
"D42084_at"	558.3	497	470.3	861.7	710.6	533.5	373.6	694.6	627.4	1007.4	971.2	669.6	540.6	726.3	944.1	500.7	412.7	453.2	582.3	826	588.6	643.3	521.7	622	522.2	738.5	731.2	800.6	701.8	744.1	544.3	350.6	596	381.4	614.6	805.9	771	668.4	577.6	930.8	544.4	775	942.6	587.3	694.7	1230.6	749.3	581.2	707.3	662.4	545.3	676.3	492.2	649.9	542	500.3	649.1	763.8	695	511	807.7	1439	429	590.7	733.8	1031.1	533.8	490.5	710.5	483.5	620.5	679	510.7	561.9	424.7	611.3	495.2	515.5	442.5	527.8	471.4	605.6	699.5	199.4	647.8	482.6	467.2	354.9	477.9	471.6	427	518.2	506.4	437.6	413.8	539.9
"D42085_at"	181	453.5	299.2	206.8	195.1	210	232.5	152.6	240.3	351.5	315.2	255.3	157.1	350	277.9	128.9	202.2	77.4	191	228	148.7	362.1	58.6	220.6	148.4	292.7	206	207.5	124	172	208.4	256.2	266.8	190.8	218.8	112.5	230	71.4	62.7	307.7	172.9	250.3	178	300.8	260.4	237.3	141.8	197	397.5	219.6	218.3	185.6	166	171.3	178.6	108.8	124.5	163.3	238.5	136.5	86.7	260.6	167.1	156	369.2	324.5	65	124.5	231.9	53.8	206	62	165.5	197.2	140.8	183.8	270.5	209	224.9	143	223	219.6	181.5	232.6	170	187	122	195.6	113.5	192.7	114.7	149.6	190	100.5	94.4	208.1
[truncated: 3,432,683 more chars]
